# Supplementary material for: Predicting odor from vibrational spectra: a data-driven approach
Source: Sci Rep. 2024 Sep 2;14:20321. doi: 10.1038/s41598-024-70696-w (PMC11369114; doi:10.1038/s41598-024-70696-w)
Supplement: Supplementary file 3 — Supplementary Information 3. [file 41598_2024_70696_MOESM3_ESM.xlsx]

## Sheet: All_16_clustering_csv(1)
VS_IMG MDS AHC				VS_IMG PCA AHC						VS_IMG t-SNE AHC														VS_IMG UMAP AHC										VS_IMG MDS k-mean				VS_IMG PCA k-mean						VS_IMG UMAP k-mean
cluster 1		cluster 2		cluster 1		cluster 2		cluster 3		cluster 1		cluster 2		cluster 3		cluster 4		cluster 5		cluster 6		cluster 7		cluster 1		cluster 2		cluster 3		cluster 4		cluster 5		cluster 1		cluster 2		cluster 1		cluster 2		cluster 3		cluster 1		cluster 2		cluster 3
smile	Odor	smile	Odor	smile	Odor	smile	Odor	smile	Odor	smile	Odor	smile	Odor	smile	Odor	smile	Odor	smile	Odor	smile	Odor	smile	Odor	smile	Odor	smile	Odor	smile	Odor	smile	Odor	smile	Odor	smile	Odor	smile	Odor	smile	Odor	smile	Odor	smile	Odor	smile	Odor	smile	Odor	smile	Odor
COc1cc(C(C)=O)cc(OC)c1O	['spicy', 'vanilla', 'phenolic', 'balsamic', 'sweet']	c1ccc(cc1)C(=O)O	['balsamic']	c1ccc(cc1)C(=O)O	['balsamic']	CC1=CCCC(C)(C)C1/C=C/C(C)O	['floral', 'berry']	COc1cc(C(C)=O)cc(OC)c1O	['spicy', 'vanilla', 'phenolic', 'balsamic', 'sweet']	CCCCCCOC(=O)CCC(C)=O	['fruity', 'caramellic', 'wine']	c1ccc(cc1)C(=O)O	['balsamic']	CC1=CCCC(C)(C)C1/C=C/C(C)O	['floral', 'berry']	COc1cc(C(C)=O)cc(OC)c1O	['spicy', 'vanilla', 'phenolic', 'balsamic', 'sweet']	CCC(=O)CCC(C)C	['fruity', 'herbal', 'camphor']	CC(C)CCOC(OCCC(C)C)c1ccccc1	['fruity', 'almond', 'herbal', 'cherry', 'sweet']	CCCCCCCCCOC(=O)CCCCCCC	['rose', 'earthy', 'fatty', 'oily', 'sweet', 'mushroom']	CCCCCCOC(=O)CCC(C)=O	['fruity', 'caramellic', 'wine']	CCCCCCCCCOC(=O)CCCCCCC	['rose', 'earthy', 'fatty', 'oily', 'sweet', 'mushroom']	c1ccc(cc1)C(=O)O	['balsamic']	CCOC(=O)CC(O)C	['fruity', 'sweet', 'grape']	CC(C)CCOC(OCCC(C)C)c1ccccc1	['fruity', 'almond', 'herbal', 'cherry', 'sweet']	CC(C)CCOC(OCCC(C)C)c1ccccc1	['fruity', 'almond', 'herbal', 'cherry', 'sweet']	c1ccc(cc1)C(=O)O	['balsamic']	CC(C)CCOC(OCCC(C)C)c1ccccc1	['fruity', 'almond', 'herbal', 'cherry', 'sweet']	COc1cc(C(C)=O)cc(OC)c1O	['spicy', 'vanilla', 'phenolic', 'balsamic', 'sweet']	c1ccc(cc1)C(=O)O	['balsamic']	CCCCCCCCCOC(=O)CCCCCCC	['rose', 'earthy', 'fatty', 'oily', 'sweet', 'mushroom']	CC(C)CCOC(OCCC(C)C)c1ccccc1	['fruity', 'almond', 'herbal', 'cherry', 'sweet']	c1ccc(cc1)C(=O)O	['balsamic']
O=C1CCCCO1	['fruity']	OC(=O)c1ccccc1	['odorless']	OC(=O)c1ccccc1	['odorless']	CCCCCCCO	['oily', 'musty', 'pungent']	O=C1CCCCO1	['fruity']	CCCC(=O)OC1CCCCC1	['fruity', 'fresh', 'floral', 'sweet']	OC(=O)c1ccccc1	['odorless']	CCCCCCCO	['oily', 'musty', 'pungent']	CCOc1ccc(O)cc1	['herbal', 'anisic', 'smoky', 'sweet']	c1ccc(CCCc2cc[nH]n2)cc1	['roasted', 'burnt']	C1CSCCS1	['seafood', 'chemical', 'alliaceous']	CCCCCCCCCCOC	['fresh', 'citrus', 'fatty', 'aldehydic']	CCCC(=O)OC1CCCCC1	['fruity', 'fresh', 'floral', 'sweet']	CC(=O)CCCc1ccccc1	['floral', 'sweet', 'green']	OC(=O)c1ccccc1	['odorless']	c1ccc(cc1)C(=O)OCC(COC(=O)c1ccccc1)OC(=O)c1ccccc1	['plastic', 'balsamic', 'clean', 'green']	CCCCCCCCCCOC	['fresh', 'citrus', 'fatty', 'aldehydic']	COc1cc(C(C)=O)cc(OC)c1O	['spicy', 'vanilla', 'phenolic', 'balsamic', 'sweet']	OC(=O)c1ccccc1	['odorless']	CCCCCCCCCCOC	['fresh', 'citrus', 'fatty', 'aldehydic']	C1CSCCS1	['seafood', 'chemical', 'alliaceous']	OC(=O)c1ccccc1	['odorless']	CC(=O)CCCc1ccccc1	['floral', 'sweet', 'green']	CCCCCCCCCCOC	['fresh', 'citrus', 'fatty', 'aldehydic']	OC(=O)c1ccccc1	['odorless']
CC1=CCCC(C)(C)C1/C=C/C(C)O	['floral', 'berry']	O=C(O)c1ccccc1	['balsamic']	O=C(O)c1ccccc1	['balsamic']	CCCCCCC=CC	['fresh', 'ethereal', 'chemical', 'citrus']	C1CSCCS1	['seafood', 'chemical', 'alliaceous']	CC(=O)CS	['meat', 'sulfuric']	O=C(O)c1ccccc1	['balsamic']	OCCC(C)C	['fresh', 'ethereal', 'alcoholic', 'fermented']	Oc1ccc(cc1)O	['phenolic', 'earthy', 'leather']	CC1=CC[C@H](CC1)C(=C)C	['pungent', 'terpenic', 'fresh', 'herbal']	CCCCCCC=CC	['fresh', 'ethereal', 'chemical', 'citrus']	CCOC(=O)C(C)SC	['fruity', 'tropicalfruit']	CCC(=O)CCC(C)C	['fruity', 'herbal', 'camphor']	c1ccc(cc1)C(=O)OC1CCCCC1	['balsamic', 'floral', 'herbal']	O=C(O)c1ccccc1	['balsamic']	CCOC(=O)C1C(C)(c2ccccc2)O1	['berry', 'floral', 'honey']	C1CSCCS1	['seafood', 'chemical', 'alliaceous']	CCCCCCCCCCOC	['fresh', 'citrus', 'fatty', 'aldehydic']	O=C(O)c1ccccc1	['balsamic']	CC1=CCCC(C)(C)C1/C=C/C(C)O	['floral', 'berry']	CCc1cnc(C)s1	['roasted', 'green', 'alliaceous', 'burnt', 'sulfuric']	O=C(O)c1ccccc1	['balsamic']	c1ccc(cc1)C(=O)OC1CCCCC1	['balsamic', 'floral', 'herbal']	C1CSCCS1	['seafood', 'chemical', 'alliaceous']	O=C(O)c1ccccc1	['balsamic']
CCCCCCCO	['oily', 'musty', 'pungent']	CC(C)CCOC(OCCC(C)C)c1ccccc1	['fruity', 'almond', 'herbal', 'cherry', 'sweet']	CC(C)CCOC(OCCC(C)C)c1ccccc1	['fruity', 'almond', 'herbal', 'cherry', 'sweet']	C1CNCCN1	['ammoniac']	CCOc1ccc(O)cc1	['herbal', 'anisic', 'smoky', 'sweet']	CCCCCCC(=O)OCCC	['green', 'fruity', 'oily', 'wine']	O=C1CCCCO1	['fruity']	CC(C)CCO	['alcoholic', 'pungent', 'ethereal', 'cognac', 'banana']	COC(=O)c1c(C)cc(c(c1O)C)O	['woody', 'earthy', 'phenolic']	C=C(C)[C@H]1CC=C(C)CC1	['citrus', 'fresh', 'orange', 'sweet']	CCc1cnc(C)s1	['roasted', 'green', 'alliaceous', 'burnt', 'sulfuric']	CCCCC(=O)OCC/C=C\CC	['green', 'fruity', 'butter']	CC(=O)CS	['meat', 'sulfuric']	CC(=O)CC(=O)OC1CCCCC1	['fruity', 'caramellic', 'sweet']	COc1cc(C(C)=O)cc(OC)c1O	['spicy', 'vanilla', 'phenolic', 'balsamic', 'sweet']	Cc1ccc(c(c1)OC)O	['vanilla', 'smoky', 'clove', 'leather']	CCCCCCC=CC	['fresh', 'ethereal', 'chemical', 'citrus']	CC1=CCCC(C)(C)C1/C=C/C(C)O	['floral', 'berry']	CCCCCCOC(=O)CCC(C)=O	['fruity', 'caramellic', 'wine']	CCCCCCCO	['oily', 'musty', 'pungent']	Oc1ccc(cc1)O	['phenolic', 'earthy', 'leather']	CCCCCCOC(=O)CCC(C)=O	['fruity', 'caramellic', 'wine']	CC(=O)CC(=O)OC1CCCCC1	['fruity', 'caramellic', 'sweet']	CCCCCCC=CC	['fresh', 'ethereal', 'chemical', 'citrus']	COc1cc(C(C)=O)cc(OC)c1O	['spicy', 'vanilla', 'phenolic', 'balsamic', 'sweet']
CCOc1ccc(O)cc1	['herbal', 'anisic', 'smoky', 'sweet']	CCCCCCOC(=O)CCC(C)=O	['fruity', 'caramellic', 'wine']	CCCCCCOC(=O)CCC(C)=O	['fruity', 'caramellic', 'wine']	OCCC(C)C	['fresh', 'ethereal', 'alcoholic', 'fermented']	CCC1CC(C)=C(O)C1=O	['burnt', 'caramellic']	CCCCCCCCCCCCCCCCC(=O)OCC	['oily', 'fatty', 'waxy']	CC(=O)CCCc1ccccc1	['floral', 'sweet', 'green']	CC(C)C1CCC(CC1)O	['leather', 'berry', 'rose', 'grass', 'musty', 'metallic']	Cc1cc(c(C)c(c1C(=O)OC)O)O	['liquor', 'earthy', 'woody', 'phenolic']	Oc1ccccn1	['animalic', 'seafood', 'nut']	c1ccc(cc1)CCS	['plastic', 'sulfuric']	CC/C=C/CCOC(=O)CCCC	['green', 'fruity', 'tropicalfruit', 'butter']	CCCCCCC(=O)OCCC	['green', 'fruity', 'oily', 'wine']	CCOC(=O)C(C)SC	['fruity', 'tropicalfruit']	O=C1CCCCO1	['fruity']	Cc1cccnc1C	['roasted']	CCc1cnc(C)s1	['roasted', 'green', 'alliaceous', 'burnt', 'sulfuric']	smile	Odor	smile	Odor	CCCCCCC=CC	['fresh', 'ethereal', 'chemical', 'citrus']	c1cc(ccc1CCN)O	['meat', 'rancid', 'cooked', 'phenolic', 'plastic']	CCCC(=O)OC1CCCCC1	['fruity', 'fresh', 'floral', 'sweet']	CCOC(=O)C(C)SC	['fruity', 'tropicalfruit']	CCc1cnc(C)s1	['roasted', 'green', 'alliaceous', 'burnt', 'sulfuric']	O=C1CCCCO1	['fruity']
CCC1CC(C)=C(O)C1=O	['burnt', 'caramellic']	CCCC(=O)OC1CCCCC1	['fruity', 'fresh', 'floral', 'sweet']	CCCC(=O)OC1CCCCC1	['fruity', 'fresh', 'floral', 'sweet']	CC(C)CCO	['alcoholic', 'pungent', 'ethereal', 'cognac', 'banana']	CCc1cnc(C)s1	['roasted', 'green', 'alliaceous', 'burnt', 'sulfuric']	C/C=C(\C)/C(=O)OC	['ethereal', 'liquor']	c1ccc(cc1)C(=O)OC1CCCCC1	['balsamic', 'floral', 'herbal']	CC(C1CCC(CC1)O)C	['floral', 'geranium']	COC(=O)c1c(C)cc(O)c(C)c1O	['woody', 'earthy']	O=c1cccc[nH]1	['smoky', 'burnt', 'nut', 'animalic']	CCCCCCC(=O)OCCc1ccccc1	['citrus', 'earthy', 'oily', 'orange', 'herbal', 'wine']	CCCCCCCC(=O)OCc1ccco1	['coconut', 'sweet']	CCCCCCCCCCCCCCCCC(=O)OCC	['oily', 'fatty', 'waxy']	CC/C=C/CC1CCCC(=O)O1	['fruity', 'fatty', 'coconut', 'jasmin']	CC1=CCCC(C)(C)C1/C=C/C(C)O	['floral', 'berry']	COC(=O)c1ccc(cc1)C	['sweet', 'anisic', 'floral', 'fruity']	c1ccc(cc1)CCS	['plastic', 'sulfuric']	CC(C)CCOC(OCCC(C)C)c1ccccc2	['fruity', 'almond', 'herbal', 'cherry', 'sweet']	c1ccc(cc1)C(=O)O	['balsamic']	CCC1CC(C)=C(O)C1=O	['burnt', 'caramellic']	C1SCSS1	['roasted', 'mushroom', 'meat', 'sulfuric']	CCCCCCCCCOC(=O)CCCCCCC	['rose', 'earthy', 'fatty', 'oily', 'sweet', 'mushroom']	CC/C=C/CC1CCCC(=O)O1	['fruity', 'fatty', 'coconut', 'jasmin']	c1ccc(cc1)CCS	['plastic', 'sulfuric']	CC1=CCCC(C)(C)C1/C=C/C(C)O	['floral', 'berry']
Oc1ccc(cc1)O	['phenolic', 'earthy', 'leather']	CCCCCCCCCOC(=O)CCCCCCC	['rose', 'earthy', 'fatty', 'oily', 'sweet', 'mushroom']	CCCCCCCCCOC(=O)CCCCCCC	['rose', 'earthy', 'fatty', 'oily', 'sweet', 'mushroom']	CC(C)C1CCC(CC1)O	['leather', 'berry', 'rose', 'grass', 'musty', 'metallic']	Oc1ccc(cc1)O	['phenolic', 'earthy', 'leather']	COC(=O)/C(=C/C)/C	['ethereal', 'liquor', 'fruity']	CC(=O)CC(=O)OC1CCCCC1	['fruity', 'caramellic', 'sweet']	CC1(C)C2CCC(C2)C1(C)O	['camphor', 'musty']	OCCc1ccc(cc1)O	['rose', 'medicinal']	CC/C=C\CC1=C(C)CCC1=O	['fruity', 'floral', 'jasmin']	Cc1ccc(s1)C	['sulfuric', 'chemical', 'phenolic']	CCCCCCCCCC/C=C/CO	['waxy', 'citrus']	C/C=C(\C)/C(=O)OC	['ethereal', 'liquor']	C=C(C)[C@H]1CC(=O)[C@@]2(C)O[C@H]2C1	['ethereal']	CCCCCCCO	['oily', 'musty', 'pungent']	C=CCCCC1CCCC(=O)O1	['sweet', 'nut']	CCCCCCC(=O)OCCc1ccccc1	['citrus', 'earthy', 'oily', 'orange', 'herbal', 'wine']	smile	Odor	smile	Odor	c1ccc(cc1)CCS	['plastic', 'sulfuric']	CCOC(=O)c1ccccc1N	['green', 'fruity', 'grape', 'sweet']	O=C1CCCCO1	['fruity']	C=C(C)[C@H]1CC(=O)[C@@]2(C)O[C@H]2C1	['ethereal']	CCCCCCC(=O)OCCc1ccccc1	['citrus', 'earthy', 'oily', 'orange', 'herbal', 'wine']	CCCCCCCO	['oily', 'musty', 'pungent']
c1ccc(cc1)CCS	['plastic', 'sulfuric']	CCCCCCCCCCOC	['fresh', 'citrus', 'fatty', 'aldehydic']	CCCCCCCCCCOC	['fresh', 'citrus', 'fatty', 'aldehydic']	CC(C1CCC(CC1)O)C	['floral', 'geranium']	c1ccc(cc1)CCS	['plastic', 'sulfuric']	CCCCCCCCCOC(=O)c1ccccc1N	['fresh', 'sweet']	COC(=O)C(C)(C)O	['fruity', 'caramellic', 'nut']	C(CS)O	['sulfuric']	c1cc(ccc1CCO)O	['sweet', 'floral', 'fruity']	CCC(c1ccccc1)(C)C	['pungent', 'terpenic']	Cc1ccc(C)s1	['nut', 'sulfuric']	C/C=C/c1ccc(OC)c(OC)c1	['spicy', 'floral', 'sweet']	COC(=O)/C(=C/C)/C	['ethereal', 'liquor', 'fruity']	CCCCC(=O)OCC/C=C\CC	['green', 'fruity', 'butter']	CCOc1ccc(O)cc1	['herbal', 'anisic', 'smoky', 'sweet']	CC(C)C1C=CC(=C)CC1	['mint', 'terpenic']	Cc1ccc(s1)C	['sulfuric', 'chemical', 'phenolic']	CC(C)CCOC(OCCC(C)C)c1ccccc2	['fruity', 'almond', 'herbal', 'cherry', 'sweet']	c1ccc(cc1)C(=O)O	['balsamic']	CCCCCCC(=O)OCCc1ccccc1	['citrus', 'earthy', 'oily', 'orange', 'herbal', 'wine']	N(Cc1ccccc1)Cc1ccccc1	['resinous', 'seafood', 'burnt']	CC(=O)CCCc1ccccc1	['floral', 'sweet', 'green']	CCCCC(=O)OCC/C=C\CC	['green', 'fruity', 'butter']	Cc1ccc(s1)C	['sulfuric', 'chemical', 'phenolic']	CCOc1ccc(O)cc1	['herbal', 'anisic', 'smoky', 'sweet']
CCCCCCC(=O)OCCc1ccccc1	['citrus', 'earthy', 'oily', 'orange', 'herbal', 'wine']	CC(=O)CCCc1ccccc1	['floral', 'sweet', 'green']	CC(=O)CCCc1ccccc1	['floral', 'sweet', 'green']	CC1(C)C2CCC(C2)C1(C)O	['camphor', 'musty']	CCCCCCC(=O)OCCc1ccccc1	['citrus', 'earthy', 'oily', 'orange', 'herbal', 'wine']	CCCCCCCCCC(=O)OC(C)C	['green', 'fruity', 'oily', 'woody', 'vegetable']	CCC1CC(C)=C(O)C1=O	['burnt', 'caramellic']	CCCC(C)(C)S	['vegetable', 'roasted', 'meat', 'sulfuric']	OCCc1ccc(O)cc1	['fruity', 'rose', 'floral', 'sweet']	CC(=C)C1CCC(C(=O)C1)C	['fresh', 'mint', 'musk']	C1CNCCN1	['ammoniac']	CCC/C=C/C(OCC)OCC	['green', 'fruity', 'apple']	CCCCCCCCCOC(=O)c1ccccc1N	['fresh', 'sweet']	CC/C=C/CCOC(=O)CCCC	['green', 'fruity', 'tropicalfruit', 'butter']	COC(=O)C(C)(C)O	['fruity', 'caramellic', 'nut']	CCOC(=O)c1cccnc1	['fruity', 'tobacco']	Cc1ccc(C)s1	['nut', 'sulfuric']	COc1cc(C(C)=O)cc(OC)c1O	['spicy', 'vanilla', 'phenolic', 'balsamic', 'sweet']	OC(=O)c1ccccc2	['odorless']	Cc1ccc(s1)C	['sulfuric', 'chemical', 'phenolic']	C=CC(O)CC	['alliaceous', 'pungent', 'grass']	CCOc1ccc(O)cc1	['herbal', 'anisic', 'smoky', 'sweet']	CC/C=C/CCOC(=O)CCCC	['green', 'fruity', 'tropicalfruit', 'butter']	Cc1ccc(C)s1	['nut', 'sulfuric']	COC(=O)C(C)(C)O	['fruity', 'caramellic', 'nut']
COC(=O)c1c(C)cc(c(c1O)C)O	['woody', 'earthy', 'phenolic']	C1CSCCS1	['seafood', 'chemical', 'alliaceous']	c1ccc(cc1)C(=O)OC1CCCCC1	['balsamic', 'floral', 'herbal']	OCCc1ccc(cc1)O	['rose', 'medicinal']	CCc1cnc(cn1)C	['cacao', 'coffee', 'nut']	CCCCC(=S)OC	['fruity', 'tropicalfruit', 'cheese']	CC/C=C/CC1CCCC(=O)O1	['fruity', 'fatty', 'coconut', 'jasmin']	OCCc1cccc(c1)C	['fresh', 'rose']	OC(=O)/C=C/c1ccccc1O	['sour', 'balsamic']	C=C(C)C1CCC(C)C(=O)C1	['mint']	CC(C)Cc1nc(C)c(C)o1	['burnt', 'roasted']	CCCCOC(=O)/C=C/C=C/C	['fruity', 'herbal']	CCCCCCCCCC(=O)OC(C)C	['green', 'fruity', 'oily', 'woody', 'vegetable']	CCOC(C)c1cnccn1	['roasted', 'earthy', 'woody', 'nut']	CCC1CC(C)=C(O)C1=O	['burnt', 'caramellic']	COC(=O)c1ccccc1OC	['herbal', 'floral', 'blackcurrant', 'berry', 'grape']	C1CNCCN1	['ammoniac']	CCCCCCCCCCOC	['fresh', 'citrus', 'fatty', 'aldehydic']	O=C(O)c1ccccc2	['balsamic']	Cc1ccc(C)s1	['nut', 'sulfuric']	C=CCSSCC=C	['pungent']	c1ccc(cc1)C(=O)OC1CCCCC1	['balsamic', 'floral', 'herbal']	Oc1ccccn1	['animalic', 'seafood', 'nut']	C1CNCCN1	['ammoniac']	CCC1CC(C)=C(O)C1=O	['burnt', 'caramellic']
Cc1cc(c(C)c(c1C(=O)OC)O)O	['liquor', 'earthy', 'woody', 'phenolic']	c1ccc(cc1)C(=O)OC1CCCCC1	['balsamic', 'floral', 'herbal']	CC(=O)CC(=O)OC1CCCCC1	['fruity', 'caramellic', 'sweet']	c1cc(ccc1CCO)O	['sweet', 'floral', 'fruity']	CCc1cnc(C)cn1	['roasted', 'green', 'coffee', 'nut']	CCCCCCCCOC(=O)C(C)CC	['waxy', 'fruity', 'green', 'musty']	C=C(C)[C@H]1CC(=O)[C@@]2(C)O[C@H]2C1	['ethereal']	Cc1cccc(CCO)c1	['floral', 'jasmin', 'lily', 'woody']	c1cc(ccc1CCN)O	['meat', 'rancid', 'cooked', 'phenolic', 'plastic']	CC(C)[C@H]1CCC(=CC1=O)C	['cooling']	c1coc(CCSSc2ccco2)c1	['sulfuric', 'meat']	CCCCOC(=O)C(C)(C)C	['fruity', 'apple', 'herbal']	COC(=O)C1CCCCC1	['fruity', 'berry', 'floral', 'sweet']	Oc1ccccn1	['animalic', 'seafood', 'nut']	Oc1ccc(cc1)O	['phenolic', 'earthy', 'leather']	CCOC(=O)CCC(C)=O	['apple', 'caramellic', 'green', 'fruity', 'sweet', 'tropicalfruit']	c1ccc(CCCc2cc[nH]n2)cc1	['roasted', 'burnt']	CC1=CCCC(C)(C)C1/C=C/C(C)O	['floral', 'berry']	CCCCCCOC(=O)CCC(C)=O	['fruity', 'caramellic', 'wine']	C1CNCCN1	['ammoniac']	CC(C)O	['alcoholic', 'musty', 'woody']	CC(=O)CC(=O)OC1CCCCC1	['fruity', 'caramellic', 'sweet']	O=c1cccc[nH]1	['smoky', 'burnt', 'nut', 'animalic']	c1ccc(CCCc2cc[nH]n2)cc1	['roasted', 'burnt']	Oc1ccc(cc1)O	['phenolic', 'earthy', 'leather']
COC(=O)c1c(C)cc(O)c(C)c1O	['woody', 'earthy']	CC(=O)CC(=O)OC1CCCCC1	['fruity', 'caramellic', 'sweet']	CCC(=O)CCC(C)C	['fruity', 'herbal', 'camphor']	OCCc1ccc(O)cc1	['fruity', 'rose', 'floral', 'sweet']	CCNCC	['seafood', 'ammoniac']	CC(=O)C(=C)C	['fresh', 'fruity', 'burnt']	CCC(=O)c1ccc(C)o1	['green', 'nut']	CCCC/C=C/CO	['green', 'fatty', 'pungent']	C1SCSS1	['roasted', 'mushroom', 'meat', 'sulfuric']	CC1=CC(O)C(C(C)C)CC1	['musty', 'sour', 'mint']	CCc1cnc(cn1)C	['cacao', 'coffee', 'nut']	CCCCOc1ccccc1	['anisic', 'dry', 'woody']	CC1C2CC(CC1=O)C2(C)C	['spicy']	O=c1cccc[nH]1	['smoky', 'burnt', 'nut', 'animalic']	COC(=O)c1c(C)cc(c(c1O)C)O	['woody', 'earthy', 'phenolic']	Cc1ncccc1C	['spicy']	CC1=CC[C@H](CC1)C(=C)C	['pungent', 'terpenic', 'fresh', 'herbal']	smile	Odor	smile	Odor	OCCC(C)C	['fresh', 'ethereal', 'alcoholic', 'fermented']	COc1cccc(OC)c1O	['woody', 'phenolic', 'medicinal', 'smoky']	CCC(=O)CCC(C)C	['fruity', 'herbal', 'camphor']	CC/C=C\CC1=C(C)CCC1=O	['fruity', 'floral', 'jasmin']	CC1=CC[C@H](CC1)C(=C)C	['pungent', 'terpenic', 'fresh', 'herbal']	COC(=O)c1c(C)cc(c(c1O)C)O	['woody', 'earthy', 'phenolic']
OCCC(C)C	['fresh', 'ethereal', 'alcoholic', 'fermented']	CCCCCCC=CC	['fresh', 'ethereal', 'chemical', 'citrus']	CCOC(=O)C(C)SC	['fruity', 'tropicalfruit']	CCc1cnc(CC)cn1	['earthy', 'musty', 'nut']	C(CS)O	['sulfuric']	Cc1ccc2c(c1)OCC(=O)CO2	['fresh', 'watery', 'clean', 'melon', 'green', 'phenolic']	O=Cc1c(OC)cccc1OC	['powdery']	OC1CC2CC1CC2	['camphor']	CCOC(=O)c1ccccc1N	['green', 'fruity', 'grape', 'sweet']	CCCCCCCCCCC=CC=O	['aldehydic', 'citrus', 'dairy', 'powdery']	CCc1cnc(C)cn1	['roasted', 'green', 'coffee', 'nut']	CCCCCCOC(=O)/C=C/c1ccccc1	['fruity', 'balsamic', 'herbal']	O=C1CC2CC(C1C)C2(C)C	['fresh', 'camphor', 'coniferous']	CC/C=C\CC1=C(C)CCC1=O	['fruity', 'floral', 'jasmin']	Cc1cc(c(C)c(c1C(=O)OC)O)O	['liquor', 'earthy', 'woody', 'phenolic']	Cc1ccc(cc1)C(=O)OC	['sweet', 'anisic', 'woody', 'balsamic']	C=C(C)[C@H]1CC=C(C)CC1	['citrus', 'fresh', 'orange', 'sweet']	CC(C)CCOC(OCCC(C)C)c1ccccc3	['fruity', 'almond', 'herbal', 'cherry', 'sweet']	c1ccc(cc1)C(=O)O	['balsamic']	CC(C)CCO	['alcoholic', 'pungent', 'ethereal', 'cognac', 'banana']	C=CCO	['spicy', 'sulfuric']	CCOC(=O)C(C)SC	['fruity', 'tropicalfruit']	CCC(=O)c1ccc(C)o1	['green', 'nut']	C=C(C)[C@H]1CC=C(C)CC1	['citrus', 'fresh', 'orange', 'sweet']	Cc1cc(c(C)c(c1C(=O)OC)O)O	['liquor', 'earthy', 'woody', 'phenolic']
CC(C)CCO	['alcoholic', 'pungent', 'ethereal', 'cognac', 'banana']	CCC(=O)CCC(C)C	['fruity', 'herbal', 'camphor']	COC(=O)C(C)(C)O	['fruity', 'caramellic', 'nut']	OCCc1cccc(c1)C	['fresh', 'rose']	CCCC(C)(C)S	['vegetable', 'roasted', 'meat', 'sulfuric']	COCCOC(=O)CC(C)=O	['fermented', 'fruity', 'sweet']	CCOC(=O)/C=C(\C)/CCC=C(C)C	['woody', 'rose', 'green']	CCC(C)CC(O)CC	['alcoholic', 'oily', 'fruity', 'fermented', 'floral']	COc1cccc(c1)C(=O)O	['spicy']	CCCCC/C=C\C/C=C\C=C\C=O	['metallic', 'fresh']	CCOC(C)c1cnccn1	['roasted', 'earthy', 'woody', 'nut']	CCCCCCCCCCCCOC(C)=O	['rose', 'citrus', 'fruity', 'fresh', 'waxy']	CCOC(=O)CS	['green', 'fruity', 'alliaceous', 'sulfuric']	CCC(=O)c1ccc(C)o1	['green', 'nut']	COC(=O)c1c(C)cc(O)c(C)c1O	['woody', 'earthy']	C(C(=O)CO)O	['mint']	CC(C)Cc1nc(C)c(C)o1	['burnt', 'roasted']	smile	Odor	smile	Odor	c1ccc(CCCc2cc[nH]n2)cc1	['roasted', 'burnt']	CN	['ripe', 'cheese']	COC(=O)C(C)(C)O	['fruity', 'caramellic', 'nut']	O=Cc1c(OC)cccc1OC	['powdery']	CC(C)Cc1nc(C)c(C)o1	['burnt', 'roasted']	COC(=O)c1c(C)cc(O)c(C)c1O	['woody', 'earthy']
CCOC(C)c1cnccn1	['roasted', 'earthy', 'woody', 'nut']	CCOC(=O)C(C)SC	['fruity', 'tropicalfruit']	CC(=O)CS	['meat', 'sulfuric']	Cc1cccc(CCO)c1	['floral', 'jasmin', 'lily', 'woody']	Cc1ccco1	['ethereal', 'cacao']	CCCCC(OC)OC	['green', 'fruity', 'ethereal', 'cognac']	CC(=O)c1nccs1	['bread', 'nut']	CC(C)CC(CC(C)C)O	['fresh', 'ethereal', 'fermented']	CC/C(C=O)=C/c1ccccc1	['spicy', 'oily', 'herbal']	COC(=O)C1CCCCC1	['fruity', 'berry', 'floral', 'sweet']	Cc1cncc(n1)OC	['almond', 'nut']	CCCCC1CCCO1	['green', 'fatty', 'sweet']	CC(C1CCC(=O)CC1)(C)C	['musk', 'earthy', 'mint', 'alcoholic']	O=Cc1c(OC)cccc1OC	['powdery']	OCCC(C)C	['fresh', 'ethereal', 'alcoholic', 'fermented']	CCOC(=O)/C=C/C(=O)OCC	['apple', 'grape']	c1coc(CCSSc2ccco2)c1	['sulfuric', 'meat']	CC(C)CCOC(OCCC(C)C)c1ccccc3	['fruity', 'almond', 'herbal', 'cherry', 'sweet']	c1ccc(cc1)C(=O)O	['balsamic']	CC1=CC[C@H](CC1)C(=C)C	['pungent', 'terpenic', 'fresh', 'herbal']	c1ccc2c(c1)oc1c2cccc1	['spicy']	CC(=O)CS	['meat', 'sulfuric']	CCOC(=O)/C=C(\C)/CCC=C(C)C	['woody', 'rose', 'green']	c1coc(CCSSc2ccco2)c1	['sulfuric', 'meat']	OCCC(C)C	['fresh', 'ethereal', 'alcoholic', 'fermented']
Oc1ccccn1	['animalic', 'seafood', 'nut']	COC(=O)C(C)(C)O	['fruity', 'caramellic', 'nut']	Cc1ccc(s1)C	['sulfuric', 'chemical', 'phenolic']	CCCC/C=C/CO	['green', 'fatty', 'pungent']	OC(=O)/C=C/c1ccccc1O	['sour', 'balsamic']	CCOC(=O)CCCCCCC(=O)OCC	['oily', 'fruity']	CC(=O)c1ccc2CCCCc2c1	['floral', 'musk', 'grape']	OC(CC(C)C)CC(C)C	['fresh', 'ethereal', 'fermented']	O=Cc1ccc(c(c1)O)OC	['vanilla']	CC1=C(CCC(=O)C)C(C)(C)CCC1	['earthy', 'dry', 'violetflower', 'ambery']	COc1cncc(C)n1	['roasted', 'nut']	CC(=O)CCC(C)=O	['fresh', 'burnt', 'herbal']	CCCCCC(=O)CSCCC	['grapefruit', 'floral', 'sweet', 'blackcurrant', 'jasmin']	CCOC(=O)/C=C(\C)/CCC=C(C)C	['woody', 'rose', 'green']	CC(C)CCO	['alcoholic', 'pungent', 'ethereal', 'cognac', 'banana']	COC(=O)c1ccc(C)cc1	['anisic', 'fruity', 'floral', 'sweet']	CCc1cnc(cn1)C	['cacao', 'coffee', 'nut']	COc1cc(C(C)=O)cc(OC)c1O	['spicy', 'vanilla', 'phenolic', 'balsamic', 'sweet']	OC(=O)c1ccccc3	['odorless']	C=C(C)[C@H]1CC=C(C)CC1	['citrus', 'fresh', 'orange', 'sweet']	CSc1ccc(o1)C	['sulfuric', 'coffee', 'cooked']	COC(=O)c1c(C)cc(c(c1O)C)O	['woody', 'earthy', 'phenolic']	CC(=O)c1nccs1	['bread', 'nut']	CCc1cnc(cn1)C	['cacao', 'coffee', 'nut']	CC(C)CCO	['alcoholic', 'pungent', 'ethereal', 'cognac', 'banana']
Cc1cncc(n1)OC	['almond', 'nut']	CCc1cnc(C)s1	['roasted', 'green', 'alliaceous', 'burnt', 'sulfuric']	Cc1ccc(C)s1	['nut', 'sulfuric']	OC1CC2CC1CC2	['camphor']	c1cc(ccc1CCN)O	['meat', 'rancid', 'cooked', 'phenolic', 'plastic']	CCCCCC(OC(=O)C)C	['banana', 'fatty', 'apple']	CC(=O)c1ccc2c(c1)CCCC2	['floral', 'orange', 'musk']	CC(C)CC(O)CC(C)C	['green', 'fruity', 'fermented', 'sweet', 'wine']	Cc1ccc(C=O)[nH]1	['spicy', 'almond']	CC(=O)CCC1=C(C)CCCC1(C)C	['woody', 'fruity']	CC1CSCS1	['alliaceous', 'vegetable']	COCC(C)O	['sweet', 'ethereal']	CCCCC(=S)OC	['fruity', 'tropicalfruit', 'cheese']	CC(=O)c1nccs1	['bread', 'nut']	CC(C)C1CCC(CC1)O	['leather', 'berry', 'rose', 'grass', 'musty', 'metallic']	CCCCCCCCCOC(=O)CCCCCCCC	['orange', 'rose', 'oily', 'aldehydic']	CCc1cnc(C)cn1	['roasted', 'green', 'coffee', 'nut']	CCCCCCCCCCOC	['fresh', 'citrus', 'fatty', 'aldehydic']	O=C(O)c1ccccc3	['balsamic']	CC(C)Cc1nc(C)c(C)o1	['burnt', 'roasted']	Cc1ccc(o1)SC	['spicy', 'sulfuric', 'alliaceous', 'coffee', 'pepper']	Cc1cc(c(C)c(c1C(=O)OC)O)O	['liquor', 'earthy', 'woody', 'phenolic']	CC(=C)C1CCC(C(=O)C1)C	['fresh', 'mint', 'musk']	CCc1cnc(C)cn1	['roasted', 'green', 'coffee', 'nut']	CC(C)C1CCC(CC1)O	['leather', 'berry', 'rose', 'grass', 'musty', 'metallic']
COc1cncc(C)n1	['roasted', 'nut']	CC(=O)CS	['meat', 'sulfuric']	COC(=O)c1c(C)cc(c(c1O)C)O	['woody', 'earthy', 'phenolic']	CCC(C)CC(O)CC	['alcoholic', 'oily', 'fruity', 'fermented', 'floral']	C1SCSS1	['roasted', 'mushroom', 'meat', 'sulfuric']	CCCCCC(C)OC(C)=O	['green', 'banana', 'fruity', 'melon', 'pear']	CCOC(=O)CS	['green', 'fruity', 'alliaceous', 'sulfuric']	OCCC(CCCC(O)(C)C)C	['fresh', 'clean', 'lily']	CCCC(O)CC(=O)OCC	['citrus', 'green', 'fruity', 'grape', 'fresh', 'wine']	Cc1ccc(o1)C=O	['resinous', 'burnt', 'almond']	CC(c1ccccn1)C	['terpenic', 'green', 'woody']	CCCc1nc(C)c(C)o1	['roasted', 'burnt']	CCCCCCCCCCCC(=O)CC	['oily', 'fruity']	CC(=C)C1CCC(C(=O)C1)C	['fresh', 'mint', 'musk']	CC(C1CCC(CC1)O)C	['floral', 'geranium']	O=N(=O)c1c(C)c(N(=O)=O)c(c(c1C(C)(C)C)N(=O)=O)C	['fatty', 'musk']	Cc1cncc(n1)OC	['almond', 'nut']	CC1=CCCC(C)(C)C1/C=C/C(C)O	['floral', 'berry']	CCCCCCOC(=O)CCC(C)=O	['fruity', 'caramellic', 'wine']	c1coc(CCSSc2ccco2)c1	['sulfuric', 'meat']	CSc1ccc(C)o1	['burnt', 'sulfuric']	COC(=O)c1c(C)cc(O)c(C)c1O	['woody', 'earthy']	C=C(C)C1CCC(C)C(=O)C1	['mint']	CCOC(C)c1cnccn1	['roasted', 'earthy', 'woody', 'nut']	CC(C1CCC(CC1)O)C	['floral', 'geranium']
CC(C)C1CCC(CC1)O	['leather', 'berry', 'rose', 'grass', 'musty', 'metallic']	Cc1ccc(s1)C	['sulfuric', 'chemical', 'phenolic']	Cc1cc(c(C)c(c1C(=O)OC)O)O	['liquor', 'earthy', 'woody', 'phenolic']	CC(C)CC(CC(C)C)O	['fresh', 'ethereal', 'fermented']	c1coc(Cn2cccc2)c1	['earthy', 'alliaceous', 'vegetable', 'smoky', 'pungent']	CCCCCCCC(=O)OCCCC	['green', 'fruity', 'floral', 'oily']	Cc1cc(C(=O)C)c(C)s1	['burnt', 'roasted', 'meat']	CC(CCCC(C)(C)O)CCO	['clean', 'lily']	c1cc(ccc1C(=O)O)O	['phenolic', 'nut']	Cc1ccc(C=O)o1	['bread', 'caramellic', 'coffee']	CC(C)c1ccccn1	['vegetable']	CCCCCCCCCC(OCC)OCC	['citrus', 'ethereal', 'oily', 'fruity', 'fatty', 'fresh', 'waxy', 'herbal']	CCCCCCCCOC(=O)C(C)CC	['waxy', 'fruity', 'green', 'musty']	C=C(C)C1CCC(C)C(=O)C1	['mint']	CC1(C)C2CCC(C2)C1(C)O	['camphor', 'musty']	CCOC(=O)C1OC1(C)c1ccccc1	['berry', 'resinous']	COc1cncc(C)n1	['roasted', 'nut']	smile	Odor	smile	Odor	CCc1cnc(cn1)C	['cacao', 'coffee', 'nut']	CCC(=O)C(C)O	['mushroom', 'nut']	CC/C=C/CC1CCCC(=O)O1	['fruity', 'fatty', 'coconut', 'jasmin']	CCCCCCCC(=O)OCc1ccco1	['coconut', 'sweet']	Cc1cncc(n1)OC	['almond', 'nut']	CC1(C)C2CCC(C2)C1(C)O	['camphor', 'musty']
CC(C1CCC(CC1)O)C	['floral', 'geranium']	Cc1ccc(C)s1	['nut', 'sulfuric']	COC(=O)c1c(C)cc(O)c(C)c1O	['woody', 'earthy']	OC(CC(C)C)CC(C)C	['fresh', 'ethereal', 'fermented']	CCOC(=O)c1ccccc1N	['green', 'fruity', 'grape', 'sweet']	CCCCCC(=O)SC	['sulfuric', 'tropicalfruit']	CC1CC(=O)CO1	['sweet', 'grass', 'vanilla']	CC(CCO)CCCC(C)(C)O	['rose', 'floral', 'sweet']	O=C(O)c1ccc(O)cc1	['odorless']	CC1C2CC(CC1=O)C2(C)C	['spicy']	CCNCC	['seafood', 'ammoniac']	C=CCOC(=O)CCCCCCCC	['fatty', 'fruity', 'cognac', 'nut', 'wine']	CC(=O)C(=C)C	['fresh', 'fruity', 'burnt']	CCCCCCCC(=O)OCc1ccco1	['coconut', 'sweet']	C(CS)O	['sulfuric']	CCCCC/C=C\C/C=C\CCCCCCCC(=O)OC	['oily', 'fatty']	CC1CSCS1	['alliaceous', 'vegetable']	CC(C)CCOC(OCCC(C)C)c1ccccc4	['fruity', 'almond', 'herbal', 'cherry', 'sweet']	c1ccc(cc1)C(=O)O	['balsamic']	CCc1cnc(C)cn1	['roasted', 'green', 'coffee', 'nut']	CCCCCCC1CCCC1=O	['green', 'fruity', 'floral', 'jasmin']	CCCCCCC(=O)OCCC	['green', 'fruity', 'oily', 'wine']	CC(=O)c1ccc2CCCCc2c1	['floral', 'musk', 'grape']	COc1cncc(C)n1	['roasted', 'nut']	C(CS)O	['sulfuric']
CCNCC	['seafood', 'ammoniac']	C1CNCCN1	['ammoniac']	CC/C=C/CC1CCCC(=O)O1	['fruity', 'fatty', 'coconut', 'jasmin']	CC(C)CC(O)CC(C)C	['green', 'fruity', 'fermented', 'sweet', 'wine']	OC(=O)c1ccco1	['odorless']	CCCCCC(=O)OCCc1scnc1C	['fatty', 'roasted', 'nut', 'meat']	CC/C=C\CCOC(=O)CC	['apple', 'citrus', 'green', 'pear', 'waxy', 'vegetable', 'sweet']	CCCCCC[C@H](C)O	['mushroom', 'dairy', 'grape']	COc1cccc(OC)c1O	['woody', 'phenolic', 'medicinal', 'smoky']	O=C1CC2CC(C1C)C2(C)C	['fresh', 'camphor', 'coniferous']	COc1nccnc1CC	['green', 'earthy']	CCCCCC(=O)OCc1ccco1	['green', 'fatty', 'waxy', 'musty']	Cc1ccc2c(c1)OCC(=O)CO2	['fresh', 'watery', 'clean', 'melon', 'green', 'phenolic']	CC(=O)c1ccc2CCCCc2c1	['floral', 'musk', 'grape']	CCCC(C)(C)S	['vegetable', 'roasted', 'meat', 'sulfuric']	CCCC(=O)OC(COC(=O)CCC)COC(=O)CCC	['odorless']	CCC(c1ccccc1)(C)C	['pungent', 'terpenic']	smile	Odor	smile	Odor	CCOC(C)c1cnccn1	['roasted', 'earthy', 'woody', 'nut']	CC(C)CN	['seafood', 'cheese']	C=C(C)[C@H]1CC(=O)[C@@]2(C)O[C@H]2C1	['ethereal']	CC(=O)c1ccc2c(c1)CCCC2	['floral', 'orange', 'musk']	CC1CSCS1	['alliaceous', 'vegetable']	CCCC(C)(C)S	['vegetable', 'roasted', 'meat', 'sulfuric']
CC1(C)C2CCC(C2)C1(C)O	['camphor', 'musty']	CC/C=C/CC1CCCC(=O)O1	['fruity', 'fatty', 'coconut', 'jasmin']	c1ccc(CCCc2cc[nH]n2)cc1	['roasted', 'burnt']	CCCC#N	['fresh', 'ethereal', 'aldehydic']	N(Cc1ccccc1)Cc1ccccc1	['resinous', 'seafood', 'burnt']	CCCCCOC(=O)CC	['apple', 'fruity', 'banana', 'sweet', 'tropicalfruit']	COc1ccc(COC=O)cc1	['spicy', 'green', 'vanilla', 'floral', 'sweet']	C=CC(O)CC	['alliaceous', 'pungent', 'grass']	COc1cccc(c1C(=O)O)OC	['sour', 'spicy']	c1cc(C=O)[nH]c1	['musty', 'meat', 'coffee']	CCc1c(nccn1)OC	['earthy', 'floral', 'pepper', 'nut']	CC1(C)C2CCC(C)(CC2)O1	['medicinal', 'camphor']	CCCCCCCCCCC(=O)CC	['oily']	CC(=O)c1ccc2c(c1)CCCC2	['floral', 'orange', 'musk']	OCCc1ccc(cc1)O	['rose', 'medicinal']	CCCCCCCCCCCCCCCCCC(=O)OCC(CO)O	['odorless']	CC(c1ccccn1)C	['terpenic', 'green', 'woody']	CC(C)CCOC(OCCC(C)C)c1ccccc4	['fruity', 'almond', 'herbal', 'cherry', 'sweet']	c1ccc(cc1)C(=O)O	['balsamic']	CC(C)C1CCC(CC1)O	['leather', 'berry', 'rose', 'grass', 'musty', 'metallic']	CC(C(O)(C)C)(O)C	['ethereal', 'mint']	CCCCC(=O)OCC/C=C\CC	['green', 'fruity', 'butter']	CC(C)[C@H]1CCC(=CC1=O)C	['cooling']	CCC(c1ccccc1)(C)C	['pungent', 'terpenic']	OCCc1ccc(cc1)O	['rose', 'medicinal']
C(CS)O	['sulfuric']	c1ccc(CCCc2cc[nH]n2)cc1	['roasted', 'burnt']	CC1=CC[C@H](CC1)C(=C)C	['pungent', 'terpenic', 'fresh', 'herbal']	C1CCCCC1	['sweet']	C=CCSSCC=C	['pungent']	CCCCOC(=O)CCC	['apple', 'fruity', 'banana', 'pear', 'sweet']	CC(=O)/C(C)=C\c1ccccc1	['fruity', 'caramellic', 'sweet', 'berry']	CC[C@@H](C)O	['oily', 'wine']	CC(=O)C(=O)c1ccccc1	['plastic', 'butter', 'honey']	O=Cc1ccc[nH]1	['roasted', 'burnt', 'pungent', 'nut']	CCc1nccnc1OC	['green', 'earthy', 'vegetable', 'musty', 'nut']	CC12CCC(CC1)C(O2)(C)C	['cooling', 'camphor']	COCCOC(=O)CC(C)=O	['fermented', 'fruity', 'sweet']	CC(C)[C@H]1CCC(=CC1=O)C	['cooling']	c1cc(ccc1CCO)O	['sweet', 'floral', 'fruity']	c1ccc(cc1)CC(c1ccccc1)O	['violetflower']	CC(C)c1ccccn1	['vegetable']	COc1cc(C(C)=O)cc(OC)c1O	['spicy', 'vanilla', 'phenolic', 'balsamic', 'sweet']	OC(=O)c1ccccc4	['odorless']	CC(C1CCC(CC1)O)C	['floral', 'geranium']	CC(C)(C(C)(C)O)O	['musk', 'earthy', 'earthy', 'bread']	CC/C=C/CCOC(=O)CCCC	['green', 'fruity', 'tropicalfruit', 'butter']	CC1=CC(O)C(C(C)C)CC1	['musty', 'sour', 'mint']	CC(c1ccccn1)C	['terpenic', 'green', 'woody']	c1cc(ccc1CCO)O	['sweet', 'floral', 'fruity']
CCCC(C)(C)S	['vegetable', 'roasted', 'meat', 'sulfuric']	CC1=CC[C@H](CC1)C(=C)C	['pungent', 'terpenic', 'fresh', 'herbal']	C=C(C)[C@H]1CC=C(C)CC1	['citrus', 'fresh', 'orange', 'sweet']	OCCC(CCCC(O)(C)C)C	['fresh', 'clean', 'lily']	CC(=O)c1ccc[nH]1	['cherry', 'musty', 'nut']	CCOC(=O)C=C(C)C	['fruity', 'herbal', 'apple', 'herbal']	O=C(C(C)C)OCCCc1ccccc1	['balsamic', 'fruity']	CCCS	['vegetable', 'chemical', 'sweet', 'alliaceous']	CCCc1ccc(O)c(OC)c1	['spicy', 'balsamic', 'sweet']	O=Cc1cc(C)ccc1C	['sweet', 'spicy', 'almond']	Cc1ccco1	['ethereal', 'cacao']	CC12CCC(CC1)C(C)(C)O2	['fresh', 'camphor']	CCCCC(OC)OC	['green', 'fruity', 'ethereal', 'cognac']	CC1=CC(O)C(C(C)C)CC1	['musty', 'sour', 'mint']	OCCc1ccc(O)cc1	['fruity', 'rose', 'floral', 'sweet']	C=CCOCC	['sharp', 'ethereal']	CCNCC	['seafood', 'ammoniac']	CCCCCCCCCCOC	['fresh', 'citrus', 'fatty', 'aldehydic']	O=C(O)c1ccccc4	['balsamic']	CC1CSCS1	['alliaceous', 'vegetable']	CC(C)(O)C(C)(C)O	['ethereal', 'herbal', 'woody', 'bread', 'mint']	Oc1ccccn1	['animalic', 'seafood', 'nut']	CCCCCCCCCCC=CC=O	['aldehydic', 'citrus', 'dairy', 'powdery']	CC(C)c1ccccn1	['vegetable']	OCCc1ccc(O)cc1	['fruity', 'rose', 'floral', 'sweet']
OCCc1ccc(cc1)O	['rose', 'medicinal']	C=C(C)[C@H]1CC=C(C)CC1	['citrus', 'fresh', 'orange', 'sweet']	CCCCCCC(=O)OCCC	['green', 'fruity', 'oily', 'wine']	CC(CCCC(C)(C)O)CCO	['clean', 'lily']	CCOC(=O)C=C(C)C	['fruity', 'herbal', 'apple', 'herbal']	CCCCCCCOC(C)=O	['fruity', 'fatty', 'floral']	CC(C)C(=O)OC[C@@H](C)c1ccccc1	['fruity', 'balsamic', 'sweet']	C[C@H]1CCC[C@@]2(C)CCCC[C@]12O	['green', 'earthy', 'musty', 'herbal']	Cc1ccc(c(c1)C(C)(C)C)O	['medicinal', 'leather']	CC(C1CCC(=O)CC1)(C)C	['musk', 'earthy', 'mint', 'alcoholic']	Cc1nc(C(C)C)sc1C	['earthy', 'roasted', 'nut']	CCCCC/C=C/C=C/C(=O)OC	['pear', 'waxy']	O=C1CCCO1	['fresh', 'fruity', 'cheese', 'butter']	CCCCCCCCCCC=CC=O	['aldehydic', 'citrus', 'dairy', 'powdery']	OC(=O)/C=C/c1ccccc1O	['sour', 'balsamic']	CCCC(=O)OCC(COC(=O)CCC)OC(=O)CCC	['cheese', 'sour']	COc1nccnc1CC	['green', 'earthy']	CC1=CCCC(C)(C)C1/C=C/C(C)O	['floral', 'berry']	CCCCCCOC(=O)CCC(C)=O	['fruity', 'caramellic', 'wine']	CCC(c1ccccc1)(C)C	['pungent', 'terpenic']	CC(C)CCN	['chemical']	O=c1cccc[nH]1	['smoky', 'burnt', 'nut', 'animalic']	CCCCC/C=C\C/C=C\C=C\C=O	['metallic', 'fresh']	CCNCC	['seafood', 'ammoniac']	OC(=O)/C=C/c1ccccc1O	['sour', 'balsamic']
c1cc(ccc1CCO)O	['sweet', 'floral', 'fruity']	CCCCCCC(=O)OCCC	['green', 'fruity', 'oily', 'wine']	C=C(C)[C@H]1CC(=O)[C@@]2(C)O[C@H]2C1	['ethereal']	CC(CCO)CCCC(C)(C)O	['rose', 'floral', 'sweet']	COc1ccc(c(c1OC)OC)C=O	['sweet', 'spicy']	CCCCOC(C)=O	['fruity', 'banana', 'pear', 'sweet']	CCOC(=O)CC1(C)OCC(C)O1	['apple', 'berry', 'dry', 'woody']	CC(C)O	['alcoholic', 'musty', 'woody']	CCOc1ccccc1	['anisic', 'sweet']	CCCCCC(=O)CSCCC	['grapefruit', 'floral', 'sweet', 'blackcurrant', 'jasmin']	CCCCc1c(C)nccn1	['anisic', 'dry', 'woody']	C=CCc1ccc(OCc2ccccc2)c(OC)c1	['spicy']	CCOC(=O)CCCCCCC(=O)OCC	['oily', 'fruity']	CCCCC/C=C\C/C=C\C=C\C=O	['metallic', 'fresh']	c1cc(ccc1CCN)O	['meat', 'rancid', 'cooked', 'phenolic', 'plastic']	CCCCOC(=O)CC(C(=O)OCCCC)O	['apple', 'fatty']	CCc1c(nccn1)OC	['earthy', 'floral', 'pepper', 'nut']	smile	Odor	smile	Odor	CC(c1ccccn1)C	['terpenic', 'green', 'woody']	CC1=C(C(=O)C(C)(C)C1)O	['caramellic']	Cc1cncc(n1)OC	['almond', 'nut']	CC1=C(CCC(=O)C)C(C)(C)CCC1	['earthy', 'dry', 'violetflower', 'ambery']	COc1nccnc1CC	['green', 'earthy']	c1cc(ccc1CCN)O	['meat', 'rancid', 'cooked', 'phenolic', 'plastic']
OCCc1ccc(O)cc1	['fruity', 'rose', 'floral', 'sweet']	C=C(C)[C@H]1CC(=O)[C@@]2(C)O[C@H]2C1	['ethereal']	CC(C)Cc1nc(C)c(C)o1	['burnt', 'roasted']	CCCCCC[C@H](C)O	['mushroom', 'dairy', 'grape']	CCCC(O)CC(=O)OCC	['citrus', 'green', 'fruity', 'grape', 'fresh', 'wine']	CCCC(=O)C	['ethereal', 'banana', 'fermented', 'woody']	OC(=O)Cc1ccccc1	['honey', 'vanilla', 'fermented']	CCC(C)O	['alcoholic', 'oily', 'fermented', 'wine']	CCC(=O)C(C)O	['mushroom', 'nut']	c1cc(COC=O)oc1	['ethereal']	Cc1nccnc1CCCC	['cacao', 'nut', 'coffee']	c1ccc(Oc2ccccc2)cc1	['green', 'floral', 'metallic']	CCCC1CCC(=O)O1	['coconut']	CC1=C(CCC(=O)C)C(C)(C)CCC1	['earthy', 'dry', 'violetflower', 'ambery']	C1SCSS1	['roasted', 'mushroom', 'meat', 'sulfuric']	CC(C)c1ccc(CO)cc1	['oily', 'spicy']	CCc1nccnc1OC	['green', 'earthy', 'vegetable', 'musty', 'nut']	CC(C)CCOC(OCCC(C)C)c1ccccc5	['fruity', 'almond', 'herbal', 'cherry', 'sweet']	c1ccc(cc1)C(=O)O	['balsamic']	CC(C)c1ccccn1	['vegetable']	C1CS1	['vegetable', 'sulfuric', 'meat']	COc1cncc(C)n1	['roasted', 'nut']	CC(=O)CCC1=C(C)CCCC1(C)C	['woody', 'fruity']	CCc1c(nccn1)OC	['earthy', 'floral', 'pepper', 'nut']	C1SCSS1	['roasted', 'mushroom', 'meat', 'sulfuric']
OC(=O)/C=C/c1ccccc1O	['sour', 'balsamic']	CC(C)Cc1nc(C)c(C)o1	['burnt', 'roasted']	c1coc(CCSSc2ccco2)c1	['sulfuric', 'meat']	C=CC(O)CC	['alliaceous', 'pungent', 'grass']	COc1cccc(OC)c1O	['woody', 'phenolic', 'medicinal', 'smoky']	CCC(O)CC	['fermented', 'fruity', 'ethereal']	c1ccc(cc1)CC(=O)O	['honey', 'rose', 'cacao', 'tobacco', 'powdery', 'animalic']	C=CC(O)(C)C	['fresh', 'ethereal']	CCCCCCC1CCCC1=O	['green', 'fruity', 'floral', 'jasmin']	CCCCCCCCCC(=O)OCc1ccco1	['fatty', 'caramellic', 'waxy']	CCc1cnc(CC)cn1	['earthy', 'musty', 'nut']	CC(C)c1c(nccn1)SC	['vegetable', 'roasted', 'meat']	CCCCCC(OC(=O)C)C	['banana', 'fatty', 'apple']	CC(=O)CCC1=C(C)CCCC1(C)C	['woody', 'fruity']	OCCc1cccc(c1)C	['fresh', 'rose']	CC1=CCC(C(C)C)C=C1	['spicy', 'citrus', 'fresh', 'woody', 'mint']	Cc1ccco1	['ethereal', 'cacao']	smile	Odor	smile	Odor	CCNCC	['seafood', 'ammoniac']	CCCCOC(=O)C(CC(=O)OCCCC)(CC(=O)OCCCC)O	['butter', 'fruity']	CCCCCCCCCCCCCCCCC(=O)OCC	['oily', 'fatty', 'waxy']	Cc1ccc(o1)C=O	['resinous', 'burnt', 'almond']	CCc1nccnc1OC	['green', 'earthy', 'vegetable', 'musty', 'nut']	OCCc1cccc(c1)C	['fresh', 'rose']
CCCCCCCCCC/C=C/CO	['waxy', 'citrus']	c1coc(CCSSc2ccco2)c1	['sulfuric', 'meat']	CCCCC(=O)OCC/C=C\CC	['green', 'fruity', 'butter']	CCCCC1CCCO1	['green', 'fatty', 'sweet']	C=CCO	['spicy', 'sulfuric']	C=CCCCCCCCCCOC(C)=O	['honey', 'fatty', 'floral', 'rose']	O=CCc1ccccc1	['rose', 'green', 'honey', 'floral']	C=CC(C)(C)O	['earthy', 'oily']	OC1CCCc2c1cccc2	['oily', 'woody', 'earthy', 'camphor']	CCCCCCCC/C=C\CCCCCCCC(=O)OCCCC	['oily', 'fatty']	CCC(=O)C(C)=O	['oily', 'fatty', 'butter']	CSc1nccnc1C(C)C	['roasted', 'green', 'earthy', 'woody', 'meat']	CCCCCC(C)OC(C)=O	['green', 'banana', 'fruity', 'melon', 'pear']	Cc1ccc(o1)C=O	['resinous', 'burnt', 'almond']	Cc1cccc(CCO)c1	['floral', 'jasmin', 'lily', 'woody']	COc1ccccc1C(=O)OC	['herbal', 'hyacinth', 'blackcurrant']	CCCCCCCCCC/C=C/CO	['waxy', 'citrus']	CC(C)CCOC(OCCC(C)C)c1ccccc5	['fruity', 'almond', 'herbal', 'cherry', 'sweet']	c1ccc(cc1)C(=O)O	['balsamic']	CC1(C)C2CCC(C2)C1(C)O	['camphor', 'musty']	CC(S)C(=O)OCC1CCCO1	['sulfuric', 'tropicalfruit']	CC/C=C\CC1=C(C)CCC1=O	['fruity', 'floral', 'jasmin']	Cc1ccc(C=O)o1	['bread', 'caramellic', 'coffee']	Cc1ccco1	['ethereal', 'cacao']	Cc1cccc(CCO)c1	['floral', 'jasmin', 'lily', 'woody']
c1cc(ccc1CCN)O	['meat', 'rancid', 'cooked', 'phenolic', 'plastic']	CCCCC(=O)OCC/C=C\CC	['green', 'fruity', 'butter']	CC/C=C/CCOC(=O)CCCC	['green', 'fruity', 'tropicalfruit', 'butter']	CC[C@@H](C)O	['oily', 'wine']	CN	['ripe', 'cheese']	C/C=C(/C)C(=O)OC	['fruity', 'herbal', 'ethereal']	CCOC(=O)C(=C)C	['chemical', 'apple']	OCCCCCCCCCCO	['odorless']	CCCc1ccccc1O	['spicy', 'smoky', 'phenolic', 'balsamic', 'medicinal']	C=C/C(=C/C/C=C(\C)/CC/C=C(\C)/C=O)/C	['orange']	CCc1c(nccn1)OCC	['earthy']	CC(=CCC/C(=C\COC(=O)CC(C)C)/C)C	['sour', 'body', 'lemon', 'rose', 'blueberry', 'berry', 'apple', 'grape']	CCCCCCCC(=O)OCCCC	['green', 'fruity', 'floral', 'oily']	Cc1ccc(C=O)o1	['bread', 'caramellic', 'coffee']	CCCC/C=C/CO	['green', 'fatty', 'pungent']	CC(C)c1ccc(cc1)CO	['resinous', 'spicy', 'musk', 'herbal', 'leather']	Cc1nc(C(C)C)sc1C	['earthy', 'roasted', 'nut']	COc1cc(C(C)=O)cc(OC)c1O	['spicy', 'vanilla', 'phenolic', 'balsamic', 'sweet']	OC(=O)c1ccccc5	['odorless']	C(CS)O	['sulfuric']	CCSC	['sulfuric', 'vegetable', 'meat', 'metallic']	CCC(=O)c1ccc(C)o1	['green', 'nut']	Cc1cc(C(=O)C)c(C)s1	['burnt', 'roasted', 'meat']	CCCCCCCCCC/C=C/CO	['waxy', 'citrus']	CCCC/C=C/CO	['green', 'fatty', 'pungent']
C1SCSS1	['roasted', 'mushroom', 'meat', 'sulfuric']	CC/C=C/CCOC(=O)CCCC	['green', 'fruity', 'tropicalfruit', 'butter']	CCOC(C)c1cnccn1	['roasted', 'earthy', 'woody', 'nut']	CCCCCCC(=O)CCCCCC	['floral']	c1ccc2c(c1)oc1c2cccc1	['spicy']	CCCCCCCCC(=O)OCCCC	['rose', 'oily', 'fruity', 'cognac', 'wine']	C=C(C)C(=O)OCC	['apple', 'pungent']	COc1ccc(C=O)cc1OC	['woody', 'sweet', 'vanilla']	Cc1ccc(cc1)C(C)(C)O	['sweet', 'cherry', 'vanilla', 'floral', 'camphor', 'cooling']	C=C/C(=C/C/C=C(/CC/C=C(/C=O)\C)\C)/C	['fresh', 'aldehydic', 'citrus', 'fatty', 'floral']	CCOc1nccnc1CC	['green', 'roasted']	CC(CC(=O)OC/C=C(\CCC=C(C)C)/C)C	['fruity', 'lemon', 'herbal']	CCCCCC(=O)SC	['sulfuric', 'tropicalfruit']	Cc1cc(C(=O)C)c(C)s1	['burnt', 'roasted', 'meat']	OC(=O)Cc1ccccc1	['honey', 'vanilla', 'fermented']	CCOC(=O)CC(C)O	['grape', 'apple', 'waxy', 'body']	CCCCc1c(C)nccn1	['anisic', 'dry', 'woody']	CCCCCCCCCCOC	['fresh', 'citrus', 'fatty', 'aldehydic']	O=C(O)c1ccccc5	['balsamic']	CCCC(C)(C)S	['vegetable', 'roasted', 'meat', 'sulfuric']	CSC	['vegetable', 'pungent']	C/C=C(\C)/C(=O)OC	['ethereal', 'liquor']	c1cc(C=O)[nH]c1	['musty', 'meat', 'coffee']	Cc1nc(C(C)C)sc1C	['earthy', 'roasted', 'nut']	OC(=O)Cc1ccccc1	['honey', 'vanilla', 'fermented']
C/C=C/c1ccc(OC)c(OC)c1	['spicy', 'floral', 'sweet']	CCc1cnc(cn1)C	['cacao', 'coffee', 'nut']	Oc1ccccn1	['animalic', 'seafood', 'nut']	CCCS	['vegetable', 'chemical', 'sweet', 'alliaceous']	CSc1ccc(o1)C	['sulfuric', 'coffee', 'cooked']	CCOC(=O)C(OC(=O)C)(CC(=O)OCC)CC(=O)OCC	['odorless']	C/C=C(/C)\C(=O)OCC(C)C	['spicy', 'grass']	CCCC(O)CC	['fermented', 'medicinal', 'alcoholic']	Cc1ccc(cc1)C(O)(C)C	['herbal', 'earthy', 'citrus']	COc1cc(/C=C/C=O)cc(OC)c1O	['spicy', 'sweet']	CCCCCCCCCCCC(OC)OC	['apple', 'citrus', 'green', 'fatty', 'melon', 'fresh']	CC(C)=CCC/C(C)=C/COC(=O)CC(C)C	['fruity']	CCCCCC(=O)OCCc1scnc1C	['fatty', 'roasted', 'nut', 'meat']	c1cc(C=O)[nH]c1	['musty', 'meat', 'coffee']	c1ccc(cc1)CC(=O)O	['honey', 'rose', 'cacao', 'tobacco', 'powdery', 'animalic']	O=C(c1ccccc1)OC(COC(=O)c1ccccc1)COC(=O)c1ccccc1	['odorless']	Cc1nccnc1CCCC	['cacao', 'nut', 'coffee']	CC1=CCCC(C)(C)C1/C=C/C(C)O	['floral', 'berry']	CCCCCCOC(=O)CCC(C)=O	['fruity', 'caramellic', 'wine']	OCCc1ccc(cc1)O	['rose', 'medicinal']	O(Cc1ccco1)Cc1ccco1	['ethereal', 'burnt', 'fruity']	COC(=O)/C(=C/C)/C	['ethereal', 'liquor', 'fruity']	O=Cc1ccc[nH]1	['roasted', 'burnt', 'pungent', 'nut']	CCCCc1c(C)nccn1	['anisic', 'dry', 'woody']	c1ccc(cc1)CC(=O)O	['honey', 'rose', 'cacao', 'tobacco', 'powdery', 'animalic']
c1cc(C=O)[nH]c1	['musty', 'meat', 'coffee']	CCc1cnc(C)cn1	['roasted', 'green', 'coffee', 'nut']	O=c1cccc[nH]1	['smoky', 'burnt', 'nut', 'animalic']	CCC(C)(C)S	['sulfuric']	Cc1ccc(o1)SC	['spicy', 'sulfuric', 'alliaceous', 'coffee', 'pepper']	CC(/C=C/C(=O)CC(C)C)C	['apple', 'herbal', 'fruity', 'herbal', 'sweet']	C/C=C(\C(=O)OCC(C)C)/C	['herbal', 'apple', 'herbal', 'cooling', 'woody', 'fruity', 'sweet', 'oily', 'musk', 'pepper']	C[C@@H]1CC[C@@H]([C@H](C1)O)C(C)C	['fresh', 'mint', 'musty']	Cc1ccc(C(C)(C)O)cc1	['cherry', 'herbal', 'nut']	CCCCCCCCCCCC(=O)CC	['oily', 'fruity']	CCCCCCCCCC(=O)OCCC	['vegetable', 'fruity', 'fatty', 'oily', 'woody']	CCOC(=O)C1C(C1(C)C)C=C(C)C	['ethereal', 'rose', 'wine']	CCCCCOC(=O)CC	['apple', 'fruity', 'banana', 'sweet', 'tropicalfruit']	O=Cc1ccc[nH]1	['roasted', 'burnt', 'pungent', 'nut']	O=CCc1ccccc1	['rose', 'green', 'honey', 'floral']	C=C(C)[C@H]1CC[C@@H](C)[C@H]1C=O	['camphor']	CCc1cnc(CC)cn1	['earthy', 'musty', 'nut']	smile	Odor	smile	Odor	c1cc(ccc1CCO)O	['sweet', 'floral', 'fruity']	c1cc(COCc2ccco2)oc1	['coffee', 'nut', 'earthy']	O=Cc1c(OC)cccc1OC	['powdery']	O=Cc1cc(C)ccc1C	['sweet', 'spicy', 'almond']	Cc1nccnc1CCCC	['cacao', 'nut', 'coffee']	O=CCc1ccccc1	['rose', 'green', 'honey', 'floral']
OCCc1cccc(c1)C	['fresh', 'rose']	O=c1cccc[nH]1	['smoky', 'burnt', 'nut', 'animalic']	Cc1cncc(n1)OC	['almond', 'nut']	C[C@H]1CCC[C@@]2(C)CCCC[C@]12O	['green', 'earthy', 'musty', 'herbal']	CSc1ccc(C)o1	['burnt', 'sulfuric']	CC(CCOC(=O)C(C)C)C	['apple', 'cacao']	C/C=C(/C)C(=O)OCC(C)C	['fruity', 'herbal', 'sweet', 'wine']	CC(C)[C@H]1CC[C@@H](C)C[C@@H]1O	['earthy', 'sweet', 'grass', 'camphor']	CC(c1ccc(cc1)O)C	['phenolic', 'medicinal', 'resinous', 'spicy']	CCCCCC=O	['green', 'fatty', 'fruity', 'grass']	c1coc(Cn2cccc2)c1	['earthy', 'alliaceous', 'vegetable', 'smoky', 'pungent']	CC1OCC(c2ccccc2)O1	['animalic', 'hyacinth', 'jasmin']	CCCCOC(=O)CCC	['apple', 'fruity', 'banana', 'pear', 'sweet']	O=Cc1cc(C)ccc1C	['sweet', 'spicy', 'almond']	CCOC(=O)c1ccccc1N	['green', 'fruity', 'grape', 'sweet']	OCc1ccc(cc1)C(C)C	['sweet', 'spicy', 'resinous', 'spicy']	C/C=C/c1ccc(OC)c(OC)c1	['spicy', 'floral', 'sweet']	CC(C)CCOC(OCCC(C)C)c1ccccc6	['fruity', 'almond', 'herbal', 'cherry', 'sweet']	c1ccc(cc1)C(=O)O	['balsamic']	OCCc1ccc(O)cc1	['fruity', 'rose', 'floral', 'sweet']	c1coc(COCc2ccco2)c1	['burnt', 'coffee', 'nut']	CCOC(=O)/C=C(\C)/CCC=C(C)C	['woody', 'rose', 'green']	CC1CC(=O)CO1	['sweet', 'grass', 'vanilla']	CCc1cnc(CC)cn1	['earthy', 'musty', 'nut']	CCOC(=O)c1ccccc1N	['green', 'fruity', 'grape', 'sweet']
Cc1cccc(CCO)c1	['floral', 'jasmin', 'lily', 'woody']	CCCCCCCCCCCCCCCCC(=O)OCC	['oily', 'fatty', 'waxy']	COc1cncc(C)n1	['roasted', 'nut']	CCCc1cnccn1	['vegetable', 'nut']	CCOc1ccccc1	['anisic', 'sweet']	CCCCOC(=O)CCC(=O)OCCCC	['wine', 'ester']	CCOCCOC(C)=O	['fruity', 'sweet']	CC(C(O)(C)C)(O)C	['ethereal', 'mint']	CC(C)c1ccc(cc1)O	['woody', 'spicy', 'medicinal']	CCCCCCCCCCC(=O)CC	['oily']	CSSCC(C)=O	['green', 'sweet']	CCCCOC(=O)CCCCCCCCC=C	['oily', 'wine', 'liquor']	CCCCCCC(=O)CCCCCC	['floral']	CC1CC(=O)CO1	['sweet', 'grass', 'vanilla']	COc1cccc(c1)C(=O)O	['spicy']	CCCCCCCC/C=C\CCCCCCCC(=O)OCC(CO)O	['odorless']	CCC(=O)C(C)=O	['oily', 'fatty', 'butter']	smile	Odor	smile	Odor	Cc1ccco1	['ethereal', 'cacao']	c1cc(CSCc2ccco2)oc1	['mushroom', 'cacao', 'meat', 'coffee', 'nut']	COc1nccnc1CC	['green', 'earthy']	CC/C=C\CCOC(=O)CC	['apple', 'citrus', 'green', 'pear', 'waxy', 'vegetable', 'sweet']	C/C=C/c1ccc(OC)c(OC)c1	['spicy', 'floral', 'sweet']	COc1cccc(c1)C(=O)O	['spicy']
CCc1c(nccn1)OCC	['earthy']	CC/C=C\CC1=C(C)CCC1=O	['fruity', 'floral', 'jasmin']	CCCCCCCCCCCCCCCCC(=O)OCC	['oily', 'fatty', 'waxy']	CC(C)O	['alcoholic', 'musty', 'woody']	CCC(=O)C(C)O	['mushroom', 'nut']	CC(CC(OC(=O)C)CC(C)C)C	['herbal', 'floral']	COc1ccc(cc1OC)C=O	['vanilla', 'dairy', 'powdery', 'herbal', 'phenolic']	CC(C)(C(C)(C)O)O	['musk', 'earthy', 'earthy', 'bread']	CC(C)c1ccc(O)cc1	['phenolic', 'medicinal']	CC[C@@H](C)C=O	['burnt', 'cacao', 'coffee']	C=CCSSCCC	['alliaceous', 'green']	C=CCCCCCCCCC(=O)OCCCC	['butter', 'wine', 'floral']	CCCCCCCOC(=O)C(C)(O)C(=O)CCC	['fruity', 'waxy', 'butter']	CC/C=C\CCOC(=O)CC	['apple', 'citrus', 'green', 'pear', 'waxy', 'vegetable', 'sweet']	CC/C(C=O)=C/c1ccccc1	['spicy', 'oily', 'herbal']	COc1cc(C)ccc1O	['spicy', 'vanilla', 'phenolic', 'smoky', 'sweet']	CCCCCCCCCC(=O)OCCC	['vegetable', 'fruity', 'fatty', 'oily', 'woody']	CC(C)CCOC(OCCC(C)C)c1ccccc6	['fruity', 'almond', 'herbal', 'cherry', 'sweet']	c1ccc(cc1)C(=O)O	['balsamic']	CCCCCCCCCOC(=O)c1ccccc1N	['fresh', 'sweet']	c1coc(CSCc2ccco2)c1	['roasted', 'earthy', 'burnt', 'coffee', 'mushroom', 'meat']	CCc1c(nccn1)OC	['earthy', 'floral', 'pepper', 'nut']	COc1ccc(COC=O)cc1	['spicy', 'green', 'vanilla', 'floral', 'sweet']	CCC(=O)C(C)=O	['oily', 'fatty', 'butter']	CC/C(C=O)=C/c1ccccc1	['spicy', 'oily', 'herbal']
CCCC/C=C/CO	['green', 'fatty', 'pungent']	CCC(=O)c1ccc(C)o1	['green', 'nut']	CC/C=C\CC1=C(C)CCC1=O	['fruity', 'floral', 'jasmin']	CCC(C)O	['alcoholic', 'oily', 'fermented', 'wine']	CCCCCCC1CCCC1=O	['green', 'fruity', 'floral', 'jasmin']	CC(C)CC(CC(C)C)OC(=O)C	['herbal', 'green', 'fruity', 'floral', 'banana']	COc1cc(C=O)ccc1OC	['vanilla', 'powdery', 'almond']	CC(C)(O)C(C)(C)O	['ethereal', 'herbal', 'woody', 'bread', 'mint']	CC(C)=CCOC(=O)C(C)C	['green', 'fruity', 'waxy', 'berry', 'plum', 'butter']	CC(=CCCC(=C)[C@@H]1CCC(=CC1)C)C	['woody', 'oily', 'terpenic', 'citrus']	CC(C)c1ccc(C)cc1	['woody', 'pepper', 'chemical', 'terpenic', 'overripe', 'lemon', 'resinous', 'spicy', 'herbal']	CCCCCCOC(CCCC)OCCCCCC	['green', 'fermented', 'alcoholic']	CCOC(=O)C=C(C)C	['fruity', 'herbal', 'apple', 'herbal']	COc1ccc(COC=O)cc1	['spicy', 'green', 'vanilla', 'floral', 'sweet']	OC1CC2CC1CC2	['camphor']	O=C(CO)[C@@H](O)[C@H](O)[C@H](O)CO	['sweet']	c1coc(Cn2cccc2)c1	['earthy', 'alliaceous', 'vegetable', 'smoky', 'pungent']	COc1cc(C(C)=O)cc(OC)c1O	['spicy', 'vanilla', 'phenolic', 'balsamic', 'sweet']	OC(=O)c1ccccc6	['odorless']	CC1=C(CCC(=O)C)C(C)(C)CCC1	['earthy', 'dry', 'violetflower', 'ambery']	CSS(=O)(=O)C	['pungent', 'roasted']	CCc1nccnc1OC	['green', 'earthy', 'vegetable', 'musty', 'nut']	c1cc(COC=O)oc1	['ethereal']	CCc1c(nccn1)OCC	['earthy']	OC1CC2CC1CC2	['camphor']
OC(=O)Cc1ccccc1	['honey', 'vanilla', 'fermented']	CC1CSCS1	['alliaceous', 'vegetable']	CCC(=O)c1ccc(C)o1	['green', 'nut']	C=CC(O)(C)C	['fresh', 'ethereal']	CC1=C(C(=O)C(C)(C)C1)O	['caramellic']	CC(=O)OC(CC(C)C)CC(C)C	['herbal', 'floral']	COc1cc(/C=C/C(C)=O)ccc1O	['spicy', 'vanilla', 'balsamic', 'sweet']	C1CCC(CC1)O	['camphor']	c1ccc2nccnc2c1	['burnt']	CC(=CCCC(=C)[C@H]1CC=C(C)CC1)C	['balsamic', 'woody']	Cc1ccc(cc1)C(C)C	['pungent', 'chemical', 'terpenic']	CC/C=C/CCOC(=O)CCCCCC	['green', 'fruity', 'fatty', 'waxy', 'tropicalfruit']	CCCCCCCOC(C)=O	['fruity', 'fatty', 'floral']	c1cc(COC=O)oc1	['ethereal']	CCC(C)CC(O)CC	['alcoholic', 'oily', 'fruity', 'fermented', 'floral']	Cc1c(c(C)c(c(c1N(=O)=O)C(C)(C)C)N(=O)=O)N(=O)=O	['fatty', 'dry', 'sweet', 'waxy', 'musk']	CSSCC(C)=O	['green', 'sweet']	CCCCCCCCCCOC	['fresh', 'citrus', 'fatty', 'aldehydic']	O=C(O)c1ccccc6	['balsamic']	CC(=O)CCC1=C(C)CCCC1(C)C	['woody', 'fruity']	CSS(C)(=O)=O	['roasted', 'alliaceous', 'pungent']	CC(=O)c1nccs1	['bread', 'nut']	CCCCCCCCCC(=O)OCc1ccco1	['fatty', 'caramellic', 'waxy']	CCOc1nccnc1CC	['green', 'roasted']	CCC(C)CC(O)CC	['alcoholic', 'oily', 'fruity', 'fermented', 'floral']
c1ccc(cc1)CC(=O)O	['honey', 'rose', 'cacao', 'tobacco', 'powdery', 'animalic']	CCC(c1ccccc1)(C)C	['pungent', 'terpenic']	CC1CSCS1	['alliaceous', 'vegetable']	C=CC(C)(C)O	['earthy', 'oily']	CCCC/C=C/CC(=O)O	['sour', 'pungent', 'apple']	CCCC(=O)OCC	['ripe', 'ethereal', 'fruity', 'banana', 'butter']	OC(=O)c1ccco1	['odorless']	OC1CCCCC1	['ethereal', 'fermented', 'fruity']	CC(C)(C)c1ccc(cc1)O	['earthy', 'leather']	C=C(CCC=C(C)C)[C@H]1CC=C(C)CC1	['citrus', 'woody', 'balsamic', 'floral', 'sweet', 'tropicalfruit']	Cc1ccc(C(C)C)cc1	['citrus']	CC(C)c1ccc(C)cc1OC	['woody', 'smoky', 'burnt']	CC1=C(O)C(=O)C(O)CO1	['caramellic']	CCCCCCCCCC(=O)OCc1ccco1	['fatty', 'caramellic', 'waxy']	CC(C)CC(CC(C)C)O	['fresh', 'ethereal', 'fermented']	CCCCN=C=S	['green', 'vegetable', 'pungent']	CCC/C=C/C(OCC)OCC	['green', 'fruity', 'apple']	CC1=CCCC(C)(C)C1/C=C/C(C)O	['floral', 'berry']	CCCCCCOC(=O)CCC(C)=O	['fruity', 'caramellic', 'wine']	Cc1nc(C(C)C)sc1C	['earthy', 'roasted', 'nut']	N#Cc1ccccc1	['sweet', 'spicy', 'almond', 'cherry']	CC(=C)C1CCC(C(=O)C1)C	['fresh', 'mint', 'musk']	CC(=O)/C(C)=C\c1ccccc1	['fruity', 'caramellic', 'sweet', 'berry']	CCCCCCCCCCCC(OC)OC	['apple', 'citrus', 'green', 'fatty', 'melon', 'fresh']	CC(C)CC(CC(C)C)O	['fresh', 'ethereal', 'fermented']
O=CCc1ccccc1	['rose', 'green', 'honey', 'floral']	CC(c1ccccn1)C	['terpenic', 'green', 'woody']	CCC(c1ccccc1)(C)C	['pungent', 'terpenic']	OCCCCCCCCCCO	['odorless']	C1CS1	['vegetable', 'sulfuric', 'meat']	CCCCCCCCC(=O)OC(C)C	['fatty', 'fruity', 'aldehydic', 'musty', 'pungent']	CCCCCCOC(=O)Cc1ccccc1	['green', 'fruity', 'honey', 'waxy', 'floral', 'sweet', 'wine']	CC(C)(C)O	['camphor']	CC(C)(C)c1ccc(O)cc1	['phenolic', 'leather']	O=C1CCCO1	['fresh', 'fruity', 'cheese', 'butter']	CCCC#N	['fresh', 'ethereal', 'aldehydic']	CC1[C@H](O)C[C@@]2(C(C)C)C[C@H]12	['mint', 'camphor']	CC1CCCCC1=O	['earthy', 'almond', 'mint']	CC(=O)/C(C)=C\c1ccccc1	['fruity', 'caramellic', 'sweet', 'berry']	OC(CC(C)C)CC(C)C	['fresh', 'ethereal', 'fermented']			C=CCSSCCC	['alliaceous', 'green']	smile	Odor	smile	Odor	CCCCc1c(C)nccn1	['anisic', 'dry', 'woody']	C#CCO	['geranium']	C=C(C)C1CCC(C)C(=O)C1	['mint']	CCCCCCCC/C=C\CCCCCCCC(=O)OCCCC	['oily', 'fatty']	CCCCCCCCCC(=O)OCCC	['vegetable', 'fruity', 'fatty', 'oily', 'woody']	OC(CC(C)C)CC(C)C	['fresh', 'ethereal', 'fermented']
CCOC(=O)c1ccccc1N	['green', 'fruity', 'grape', 'sweet']	CC(C)c1ccccn1	['vegetable']	CC(c1ccccn1)C	['terpenic', 'green', 'woody']	CCCCCC=CO	['fruity', 'fatty']	c1ccc(cc1)SSc1ccccc1	['sulfuric', 'earthy', 'burnt']	CCC(C)C(=O)OCC	['berry', 'ester', 'tropicalfruit']	CC(C)(C)C(=O)OCCc1ccccc1	['geranium', 'spicy', 'blueberry']	OCCCC(C)C	['apple', 'ethereal', 'fermented']	CCCOC(C)=O	['alcoholic', 'ethereal', 'fruity', 'pear']	CCCC1CCC(=O)O1	['coconut']	C1CCCCC1	['sweet']	C1COC(O1)Cc1ccccc1	['herbal', 'floral', 'green', 'fruity']	CCCCOC(C)=O	['fruity', 'banana', 'pear', 'sweet']	CCCCCCCC/C=C\CCCCCCCC(=O)OCCCC	['oily', 'fatty']	CC(C)CC(O)CC(C)C	['green', 'fruity', 'fermented', 'sweet', 'wine']			CC(C)c1ccc(C)cc1	['woody', 'pepper', 'chemical', 'terpenic', 'overripe', 'lemon', 'resinous', 'spicy', 'herbal']	CC(C)CCOC(OCCC(C)C)c1ccccc7	['fruity', 'almond', 'herbal', 'cherry', 'sweet']	c1ccc(cc1)C(=O)O	['balsamic']	Cc1nccnc1CCCC	['cacao', 'nut', 'coffee']	OCCc1ccccc1C	['fresh', 'rose', 'green']	OC(=O)/C=C/c1ccccc1O	['sour', 'balsamic']	O=C(C(C)C)OCCCc1ccccc1	['balsamic', 'fruity']	c1coc(Cn2cccc2)c1	['earthy', 'alliaceous', 'vegetable', 'smoky', 'pungent']	CC(C)CC(O)CC(C)C	['green', 'fruity', 'fermented', 'sweet', 'wine']
CCC/C=C/C(OCC)OCC	['green', 'fruity', 'apple']	C/C=C(\C)/C(=O)OC	['ethereal', 'liquor']	CC(C)c1ccccn1	['vegetable']	CCOC(=O)CC(O)(CC(=O)OCC)C(=O)OCC	['fruity', 'plum', 'sweet', 'wine']	CC(=O)Oc1ccccc1	['metallic', 'jasmin']	CCOC(=O)C(CC)C	['apple', 'plum', 'oily']	CC(=O)OCc1ccccc1C	['resinous', 'fruity', 'jasmin']	CC(C)CCCO	['green', 'oily', 'fruity', 'fermented', 'herbal']	COc1ccc(cc1)/C=C/C(=O)O	['balsamic', 'spicy']	CCCCCCC(=O)CCCCCC	['floral']	N(Cc1ccccc1)Cc1ccccc1	['resinous', 'seafood', 'burnt']	CCCCCC(OCCCC)OCCC(C)C	['green', 'oily', 'apple', 'cognac']	O=C(OC1CCCCC1)c1ccccc1O	['balsamic', 'floral']	CCc1c(nccn1)OCC	['earthy']	OC(=O)c1ccco1	['odorless']			Cc1ccc(cc1)C(C)C	['pungent', 'chemical', 'terpenic']	smile	Odor	smile	Odor	CCc1cnc(CC)cn1	['earthy', 'musty', 'nut']	Cc1ccccc1CCO	['rose', 'waxy', 'violetflower']	CCCCCCCC(=O)OCc1ccco1	['coconut', 'sweet']	CC(C)C(=O)OC[C@@H](C)c1ccccc1	['fruity', 'balsamic', 'sweet']	CSSCC(C)=O	['green', 'sweet']	OC(=O)c1ccco1	['odorless']
COc1cccc(c1)C(=O)O	['spicy']	COC(=O)/C(=C/C)/C	['ethereal', 'liquor', 'fruity']	C/C=C(\C)/C(=O)OC	['ethereal', 'liquor']	CC1(C)C2CCC(C)(CC2)O1	['medicinal', 'camphor']	CC(C)(C)C(=O)O	['pungent', 'sour', 'cheese']	CCOC(=O)C(C)CC	['green', 'fruity', 'apple']	CC(=O)OC(O)CC(C)CCC=C(C)C	['green', 'floral']	CCCCOCCO	['oily', 'fruity', 'alcoholic', 'ethereal']	CCC(=O)C1CC(C(C)C)CC=C1C	['citrus', 'green', 'leaf']	CC(C)[C@H]1CC[C@@H](C)CC1=O	['mint']	C=CCSSCC=C	['pungent']	CCCCC(OCC)OCC	['apple', 'ethereal', 'musty', 'pungent']	CCCC(=O)C	['ethereal', 'banana', 'fermented', 'woody']	CCOc1nccnc1CC	['green', 'roasted']	OCCC(CCCC(O)(C)C)C	['fresh', 'clean', 'lily']			Cc1ccc(C(C)C)cc1	['citrus']	CC(C)CCOC(OCCC(C)C)c1ccccc7	['fruity', 'almond', 'herbal', 'cherry', 'sweet']	c1ccc(cc1)C(=O)O	['balsamic']	c1cc(C=O)[nH]c1	['musty', 'meat', 'coffee']	CCCOC(C)=O	['alcoholic', 'ethereal', 'fruity', 'pear']	CC(=O)c1ccc2CCCCc2c1	['floral', 'musk', 'grape']	C=C/C(=C/C/C=C(\C)/CC/C=C(\C)/C=O)/C	['orange']	CCC/C=C/C(OCC)OCC	['green', 'fruity', 'apple']	OCCC(CCCC(O)(C)C)C	['fresh', 'clean', 'lily']
CC/C(C=O)=C/c1ccccc1	['spicy', 'oily', 'herbal']	O=Cc1c(OC)cccc1OC	['powdery']	COC(=O)/C(=C/C)/C	['ethereal', 'liquor', 'fruity']	CC12CCC(CC1)C(O2)(C)C	['cooling', 'camphor']	CCCCOC(=O)C(CC(=O)OCCCC)(CC(=O)OCCCC)O	['butter', 'fruity']	CCCCCC(CC)OC(=O)C	['green', 'waxy', 'aldehydic', 'fatty', 'citrus', 'mint', 'anisic']	CC(=O)c1ccc[nH]1	['cherry', 'musty', 'nut']	CCC(C)CCO	['pungent', 'alcoholic', 'cognac', 'wine', 'cacao', 'green']	CO	['alcoholic']	CCCCCCCOC(=O)C(C)(O)C(=O)CCC	['fruity', 'waxy', 'butter']	CCCCCCCCCCCCCCCCCCCC	['fatty']	CCOC(OCC)c1ccc(OC)cc1	['spicy', 'herbal', 'anisic', 'floral', 'sweet']	CCC(O)CC	['fermented', 'fruity', 'ethereal']	CCCCCCCCCCCC(OC)OC	['apple', 'citrus', 'green', 'fatty', 'melon', 'fresh']	CC(CCCC(C)(C)O)CCO	['clean', 'lily']			CC(=CCCC(=C)[C@@H]1CCC(=CC1)C)C	['woody', 'oily', 'terpenic', 'citrus']	COc1cc(C(C)=O)cc(OC)c1O	['spicy', 'vanilla', 'phenolic', 'balsamic', 'sweet']	OC(=O)c1ccccc7	['odorless']	O=Cc1ccc[nH]1	['roasted', 'burnt', 'pungent', 'nut']	CC(=O)C1=NCCS1	['earthy', 'bread', 'nut']	CC(=O)c1ccc2c(c1)CCCC2	['floral', 'orange', 'musk']	C=C/C(=C/C/C=C(/CC/C=C(/C=O)\C)\C)/C	['fresh', 'aldehydic', 'citrus', 'fatty', 'floral']	C=CCSSCCC	['alliaceous', 'green']	CC(CCCC(C)(C)O)CCO	['clean', 'lily']
OC1CC2CC1CC2	['camphor']	CCOC(=O)/C=C(\C)/CCC=C(C)C	['woody', 'rose', 'green']	O=Cc1c(OC)cccc1OC	['powdery']	CC12CCC(CC1)C(C)(C)O2	['fresh', 'camphor']	CC(S)C(=O)OCC1CCCO1	['sulfuric', 'tropicalfruit']	CCCCCC(OC(=O)C)CC	['apple', 'mint', 'rose']	COc1ccc(c(c1OC)OC)C=O	['sweet', 'spicy']	C=CC(C)(CCCC(C)C)O	['woody', 'citrus', 'camphor']	Cc1ccccc1O	['phenolic', 'medicinal']	CC1=C(O)C(=O)C(O)CO1	['caramellic']	CCc1ccsc1CC	['roasted', 'meat']	Cc1ccccc1OC	['camphor', 'woody']	C1CCCCCCCCC(=O)CCCCCCC1	['musk']	O=C(C(C)C)OCCCc1ccccc1	['balsamic', 'fruity']	CC(CCO)CCCC(C)(C)O	['rose', 'floral', 'sweet']			CC(=CCCC(=C)[C@H]1CC=C(C)CC1)C	['balsamic', 'woody']	CCCCCCCCCCOC	['fresh', 'citrus', 'fatty', 'aldehydic']	O=C(O)c1ccccc7	['balsamic']	CCC(=O)C(C)=O	['oily', 'fatty', 'butter']	C=CCSSSSCC=C	['alliaceous']	CC(C)[C@H]1CCC(=CC1=O)C	['cooling']	COc1cc(/C=C/C=O)cc(OC)c1O	['spicy', 'sweet']	CC(C)c1ccc(C)cc1	['woody', 'pepper', 'chemical', 'terpenic', 'overripe', 'lemon', 'resinous', 'spicy', 'herbal']	CC(CCO)CCCC(C)(C)O	['rose', 'floral', 'sweet']
CCC(C)CC(O)CC	['alcoholic', 'oily', 'fruity', 'fermented', 'floral']	COc1nccnc1CC	['green', 'earthy']	CCOC(=O)/C=C(\C)/CCC=C(C)C	['woody', 'rose', 'green']	COc1ccc(C=O)cc1OC	['woody', 'sweet', 'vanilla']	CCSC	['sulfuric', 'vegetable', 'meat', 'metallic']	CCCCCCCCOC(C)=O	['citrus', 'green', 'fruity', 'orange', 'floral', 'jasmin']	C/C(=C/COC(=O)C)/CCC=C(C)C	['fresh', 'rose', 'berry', 'citrus']	C=CC(CCCC(C)C)(O)C	['woody', 'fruity']	Cc1c(CCO)scn1	['meat', 'gourmand', 'nut', 'fermented', 'bread', 'sulfuric']	CC1CCCCC1=O	['earthy', 'almond', 'mint']	C/C=C(C)/C=C/C=C(C)C	['herbal']	COc1ccccc1C	['sweet', 'phenolic', 'chemical']	C=CCCCCCCCCCOC(C)=O	['honey', 'fatty', 'floral', 'rose']	CC(C)C(=O)OC[C@@H](C)c1ccccc1	['fruity', 'balsamic', 'sweet']	CCCCCC[C@H](C)O	['mushroom', 'dairy', 'grape']			C=C(CCC=C(C)C)[C@H]1CC=C(C)CC1	['citrus', 'woody', 'balsamic', 'floral', 'sweet', 'tropicalfruit']	CC1=CCCC(C)(C)C1/C=C/C(C)O	['floral', 'berry']	CCCCCCOC(=O)CCC(C)=O	['fruity', 'caramellic', 'wine']	CCCCCCCC/C=C\CCCCCCCC(=O)OCCCC	['oily', 'fatty']	CC(=O)C	['chemical', 'ethereal', 'pear']	CC1=CC(O)C(C(C)C)CC1	['musty', 'sour', 'mint']	CCOC(=O)CC1(C)OCC(C)O1	['apple', 'berry', 'dry', 'woody']	Cc1ccc(cc1)C(C)C	['pungent', 'chemical', 'terpenic']	CCCCCC[C@H](C)O	['mushroom', 'dairy', 'grape']
CC(C)CC(CC(C)C)O	['fresh', 'ethereal', 'fermented']	CCc1c(nccn1)OC	['earthy', 'floral', 'pepper', 'nut']	COc1nccnc1CC	['green', 'earthy']	CCCC(O)CC	['fermented', 'medicinal', 'alcoholic']	CCCCOCCO	['oily', 'fruity', 'alcoholic', 'ethereal']	C/C=C(\C)C=O	['green', 'fruity', 'almond', 'herbal']	CC(=O)OC/C=C(/C)CCC=C(C)C	['fruity', 'floral', 'sweet']	CCCC(O)C(C)C	['green', 'musty', 'floral', 'camphor', 'leaf']	Cc1ncsc1CCO	['resinous', 'sulfuric', 'meat']	CCCC(=O)CCCC(=O)OCC	['fruity']	CCC(C)(C)S	['sulfuric']	CCC1OCC(C)O1	['green', 'fruity', 'pungent', 'ethereal']	C/C=C(/C)C(=O)OC	['fruity', 'herbal', 'ethereal']	C=C/C(=C/C/C=C(\C)/CC/C=C(\C)/C=O)/C	['orange']	C=CC(O)CC	['alliaceous', 'pungent', 'grass']			CCCC#N	['fresh', 'ethereal', 'aldehydic']	smile	Odor	smile	Odor	OCCc1cccc(c1)C	['fresh', 'rose']	CO	['alcoholic']	CCCCCCCCCCC=CC=O	['aldehydic', 'citrus', 'dairy', 'powdery']	CCOC(=O)C(=C)C	['chemical', 'apple']	Cc1ccc(C(C)C)cc1	['citrus']	C=CC(O)CC	['alliaceous', 'pungent', 'grass']
OC(CC(C)C)CC(C)C	['fresh', 'ethereal', 'fermented']	CCc1nccnc1OC	['green', 'earthy', 'vegetable', 'musty', 'nut']	CCc1c(nccn1)OC	['earthy', 'floral', 'pepper', 'nut']	CC(=O)C(=O)c1ccccc1	['plastic', 'butter', 'honey']	CCCc1ccccc1O	['spicy', 'smoky', 'phenolic', 'balsamic', 'medicinal']	CCCCCCCCC(=O)OC	['green', 'fruity', 'coconut', 'nut', 'wine']	CCCCC(COC(=O)/C=C/c1ccc(cc1)OC)CC	['balsamic']	CC1CCC(C(C1)O)C(C)C	['cooling', 'sweet']	COc1cc(C=O)c(cc1OC)OC	['sweet', 'cinnamon', 'herbal']	O=C(OC1CCCCC1)c1ccccc1O	['balsamic', 'floral']	CCCc1cnccn1	['vegetable', 'nut']	Cc1cccc(c1)Oc1ccccc1	['geranium']	CCCCCCCCC(=O)OCCCC	['rose', 'oily', 'fruity', 'cognac', 'wine']	C=C/C(=C/C/C=C(/CC/C=C(/C=O)\C)\C)/C	['fresh', 'aldehydic', 'citrus', 'fatty', 'floral']	CC[C@@H](C)O	['oily', 'wine']			C1CCCCC1	['sweet']	CC(C)CCOC(OCCC(C)C)c1ccccc8	['fruity', 'almond', 'herbal', 'cherry', 'sweet']	c1ccc(cc1)C(=O)O	['balsamic']	Cc1cccc(CCO)c1	['floral', 'jasmin', 'lily', 'woody']	Cc1ccccc1O	['phenolic', 'medicinal']	CCCCC/C=C\C/C=C\C=C\C=O	['metallic', 'fresh']	C=C(C)C(=O)OCC	['apple', 'pungent']	CC(=CCCC(=C)[C@@H]1CCC(=CC1)C)C	['woody', 'oily', 'terpenic', 'citrus']	CC[C@@H](C)O	['oily', 'wine']
CC(C)CC(O)CC(C)C	['green', 'fruity', 'fermented', 'sweet', 'wine']	CC(=O)c1nccs1	['bread', 'nut']	CCc1nccnc1OC	['green', 'earthy', 'vegetable', 'musty', 'nut']	Cc1ccc(c(c1)C(C)(C)C)O	['medicinal', 'leather']	CSC	['vegetable', 'pungent']	CCCCCCCC(=O)OCCCCCC	['green', 'fruity', 'fatty', 'herbal']	CCCCCCCCc1cccs1	['grass', 'musty']	CC(C)C1CCC(C)CC1O	['mint']	COc1cc(C=C)ccc1O	['phenolic', 'spicy']	CC1=CC(=O)CCC1	['caramellic', 'mint', 'musty', 'nut']	C=CCO	['spicy', 'sulfuric']	O=C(C=Cc1ccccc1)OCC1CCCO1	['balsamic', 'sweet', 'spicy', 'wine']	CCCCCCCCOC(=O)c1ccco1	['green', 'fatty', 'metallic', 'waxy', 'mushroom']	COc1cc(/C=C/C=O)cc(OC)c1O	['spicy', 'sweet']	CCCS	['vegetable', 'chemical', 'sweet', 'alliaceous']			CCCCOc1ccccc1	['anisic', 'dry', 'woody']	smile	Odor	smile	Odor	CCc1c(nccn1)OCC	['earthy']	C/C(=C\CC)/C(=O)O	['sour', 'berry', 'cooked']	CCCCCCCCCC(=O)OC(C)C	['green', 'fruity', 'oily', 'woody', 'vegetable']	CCCCCC=O	['green', 'fatty', 'fruity', 'grass']	CC(=CCCC(=C)[C@H]1CC=C(C)CC1)C	['balsamic', 'woody']	CCCS	['vegetable', 'chemical', 'sweet', 'alliaceous']
CCCCOC(=O)/C=C/C=C/C	['fruity', 'herbal']	Cc1ccco1	['ethereal', 'cacao']	CC(=O)c1nccs1	['bread', 'nut']	CC=C(C)C	['ethereal', 'chemical']	COC(C(=O)C)OC	['fresh', 'fruity', 'burnt', 'sweet']	CCCCCC(CC)OC(C)=O	['rose', 'citrus', 'green', 'waxy', 'floral', 'mint']	Cc1ccc(C(=O)C)s1	['hyacinth', 'spicy', 'honey', 'floral', 'sweet', 'almond', 'powdery']	CC1CCC(C(C)C)C(O)C1	['mint', 'musty']	C=Cc1ccc(O)c(OC)c1	['spicy', 'sweet', 'smoky']	CC(C)C1=CC=C(CC1)C=O	['fatty', 'spicy']	CCCCCC=CO	['fruity', 'fatty']	CCC(=O)OC/C=C/c1ccccc1	['spicy', 'rose', 'fruity', 'balsamic', 'floral']	CCOC(=O)C(OC(=O)C)(CC(=O)OCC)CC(=O)OCC	['odorless']	CCOC(=O)CC1(C)OCC(C)O1	['apple', 'berry', 'dry', 'woody']	O=Cc1ccc(c(c1)O)OC	['vanilla']			N(Cc1ccccc1)Cc1ccccc1	['resinous', 'seafood', 'burnt']	CC(C)CCOC(OCCC(C)C)c1ccccc8	['fruity', 'almond', 'herbal', 'cherry', 'sweet']	c1ccc(cc1)C(=O)O	['balsamic']	CCOc1nccnc1CC	['green', 'roasted']	Cc1c(cco1)SSCc1ccco1	['sulfuric', 'meat']	COC(=O)C1CCCCC1	['fruity', 'berry', 'floral', 'sweet']	C/C=C(/C)\C(=O)OCC(C)C	['spicy', 'grass']	C=C(CCC=C(C)C)[C@H]1CC=C(C)CC1	['citrus', 'woody', 'balsamic', 'floral', 'sweet', 'tropicalfruit']	O=Cc1ccc(c(c1)O)OC	['vanilla']
CCCCOC(=O)C(C)(C)C	['fruity', 'apple', 'herbal']	CC(=C)C1CCC(C(=O)C1)C	['fresh', 'mint', 'musk']	CC(=C)C1CCC(C(=O)C1)C	['fresh', 'mint', 'musk']	CSc1cnccn1	['earthy', 'nut', 'sulfuric', 'ethereal']	O(Cc1ccco1)Cc1ccco1	['ethereal', 'burnt', 'fruity']	CC(C)(C)C(=O)O	['pungent', 'sour', 'cheese']	CC(=O)OC1C=C(C)C2CC1C2(C)C	['spicy', 'herbal', 'fruity']	CCCCCC(O)C	['fresh', 'oily']	CCCCOC(=O)c1ccccc1N	['fruity', 'grape', 'berry', 'sweet', 'wine']	CC1=CC(C=O)=C(C(C)C)CC1	['fatty', 'spicy', 'herbal']	CN	['ripe', 'cheese']	CCCCC(=O)OCc1ccco1	['fruity', 'apple', 'caramellic']	CC(/C=C/C(=O)CC(C)C)C	['apple', 'herbal', 'fruity', 'herbal', 'sweet']	CCOC(=O)C(=C)C	['chemical', 'apple']	Cc1ccc(C=O)[nH]1	['spicy', 'almond']			CCCCC1CCCO1	['green', 'fatty', 'sweet']	COc1cc(C(C)=O)cc(OC)c1O	['spicy', 'vanilla', 'phenolic', 'balsamic', 'sweet']	OC(=O)c1ccccc8	['odorless']	CCCCCCCCCCCC(OC)OC	['apple', 'citrus', 'green', 'fatty', 'melon', 'fresh']	CC(C)C1CCC(C)(S)CC1=O	['citrus']	Cc1ccc(o1)C=O	['resinous', 'burnt', 'almond']	C/C=C(\C(=O)OCC(C)C)/C	['herbal', 'apple', 'herbal', 'cooling', 'woody', 'fruity', 'sweet', 'oily', 'musk', 'pepper']	CCCC#N	['fresh', 'ethereal', 'aldehydic']	Cc1ccc(C=O)[nH]1	['spicy', 'almond']
CCCCOc1ccccc1	['anisic', 'dry', 'woody']	C=C(C)C1CCC(C)C(=O)C1	['mint']	C=C(C)C1CCC(C)C(=O)C1	['mint']	C[C@@H]1CC[C@@H]([C@H](C1)O)C(C)C	['fresh', 'mint', 'musty']	c1cc(COCc2ccco2)oc1	['coffee', 'nut', 'earthy']	COC(C(=O)C)OC	['fresh', 'fruity', 'burnt', 'sweet']	CC(=O)OCc1ccco1	['fruity', 'banana', 'floral', 'ethereal']	CCCCCC(C)O	['lemon', 'grass', 'sweet', 'floral']	COc1ccc(cc1)CO	['dry', 'woody', 'powdery', 'dairy', 'balsamic', 'vanilla', 'fruity', 'cherry']	C1CCCCCCCCC(=O)CCCCCCC1	['musk']	CC1=CCC=CC1	['chemical', 'terpenic', 'citrus']	CCOC(C)OCC	['ethereal', 'vegetable', 'nut', 'earthy', 'sweet']	CC(CCOC(=O)C(C)C)C	['apple', 'cacao']	C=C(C)C(=O)OCC	['apple', 'pungent']	C[C@H]1CCC[C@@]2(C)CCCC[C@]12O	['green', 'earthy', 'musty', 'herbal']			C=CCSSCC=C	['pungent']	CCCCCCCCCCOC	['fresh', 'citrus', 'fatty', 'aldehydic']	O=C(O)c1ccccc8	['balsamic']	CCCCCCCCCC(=O)OCCC	['vegetable', 'fruity', 'fatty', 'oily', 'woody']	CC(C)CCCC(C)CC=O	['lemon', 'green', 'aldehydic']	Cc1ccc(C=O)o1	['bread', 'caramellic', 'coffee']	C/C=C(/C)C(=O)OCC(C)C	['fruity', 'herbal', 'sweet', 'wine']	C1CCCCC1	['sweet']	C[C@H]1CCC[C@@]2(C)CCCC[C@]12O	['green', 'earthy', 'musty', 'herbal']
OCCC(CCCC(O)(C)C)C	['fresh', 'clean', 'lily']	CCCCCCCC(=O)OCc1ccco1	['coconut', 'sweet']	CCCCCCCC(=O)OCc1ccco1	['coconut', 'sweet']	CC(C)[C@H]1CC[C@@H](C)C[C@@H]1O	['earthy', 'sweet', 'grass', 'camphor']	c1coc(COCc2ccco2)c1	['burnt', 'coffee', 'nut']	CC(CCCC(=O)OC)OC(=O)C	['fruity']	CC(=O)OC/C=C\c1ccccc1	['floral', 'spicy', 'balsamic']	C[C@H]1CC[C@@H]([C@H](C1)O)C(=C)C	['herbal', 'dry']	OCc1ccc(cc1)OC	['sweet', 'resinous', 'fruity']	O=COC/C=C/c1ccccc1	['sweet', 'cinnamon', 'fruity']	CCCCC#N	['ethereal', 'aldehydic']	CCCOC(C)OCCC	['fresh', 'musty', 'leaf', 'herbal']	CCCCOC(=O)CCC(=O)OCCCC	['wine', 'ester']	CCCCCC=O	['green', 'fatty', 'fruity', 'grass']	CCCC(O)CC(=O)OCC	['citrus', 'green', 'fruity', 'grape', 'fresh', 'wine']			CCCCCCCCCCCCCCCCCCCC	['fatty']	CC1=CCCC(C)(C)C1/C=C/C(C)O	['floral', 'berry']	CCCCCCOC(=O)CCC(C)=O	['fruity', 'caramellic', 'wine']	CCCC/C=C/CO	['green', 'fatty', 'pungent']	O=C(O)CCCCC(=O)O	['odorless']	CCCCCCCCCC/C=C/CO	['waxy', 'citrus']	CC[C@@H](C)C=O	['burnt', 'cacao', 'coffee']	CCCCOc1ccccc1	['anisic', 'dry', 'woody']	CCCC(O)CC(=O)OCC	['citrus', 'green', 'fruity', 'grape', 'fresh', 'wine']
CC(CCCC(C)(C)O)CCO	['clean', 'lily']	CC(=O)c1ccc2CCCCc2c1	['floral', 'musk', 'grape']	CC(=O)c1ccc2CCCCc2c1	['floral', 'musk', 'grape']	CC(C)CN	['seafood', 'cheese']	CCc1ccccc1S	['alliaceous', 'smoky', 'roasted', 'meat']	CCCCC(OC(C)=O)C(=O)OC	['fruity', 'apple']	O=C(OCCc1ccccc1)c1ccccc1	['honey', 'balsamic', 'floral', 'rose']	CC1(C)C2CCC1(C)C(O)C2	['sharp', 'woody', 'mint', 'camphor']	COc1ccc(CO)cc1	['fruity', 'vanilla', 'anisic', 'balsamic', 'floral', 'sweet']	Cc1ccc2c(c1)occ2C	['oily', 'chemical', 'burnt', 'sweet']	CCOC(=O)CC(O)(CC(=O)OCC)C(=O)OCC	['fruity', 'plum', 'sweet', 'wine']	S(Cc1ccco1)SCc1ccco1	['sulfuric', 'burnt', 'coffee']	CC(CC(OC(=O)C)CC(C)C)C	['herbal', 'floral']	C/C=C(/C)\C(=O)OCC(C)C	['spicy', 'grass']	c1cc(ccc1C(=O)O)O	['phenolic', 'nut']			CCc1ccsc1CC	['roasted', 'meat']	smile	Odor	smile	Odor	c1coc(Cn2cccc2)c1	['earthy', 'alliaceous', 'vegetable', 'smoky', 'pungent']	COc1cc(C=O)c(cc1OC)OC	['sweet', 'cinnamon', 'herbal']	CC1C2CC(CC1=O)C2(C)C	['spicy']	CCCCOC(=O)/C=C/C=C/C	['fruity', 'herbal']	N(Cc1ccccc1)Cc1ccccc1	['resinous', 'seafood', 'burnt']	c1cc(ccc1C(=O)O)O	['phenolic', 'nut']
CC(CCO)CCCC(C)(C)O	['rose', 'floral', 'sweet']	CC(=O)c1ccc2c(c1)CCCC2	['floral', 'orange', 'musk']	CC(=O)c1ccc2c(c1)CCCC2	['floral', 'orange', 'musk']	CC(C(O)(C)C)(O)C	['ethereal', 'mint']	CCCOC(=O)C(O)C	['fruity', 'burnt', 'caramellic']	CC1=CC(=O)CC1	['caramellic', 'sweet']	CCCC(=O)OC(Cc1ccccc1)(C)C	['resinous', 'woody', 'floral']	OC1CCCC1	['fermented', 'alcoholic', 'ethereal']	Cc1ccc(c(c1)O)C(C)(C)C	['leather']	CCCCCCCCCC(C)=O	['rose', 'fatty', 'fruity', 'orange']	CCc1c(C)oc(C)n1	['burnt', 'roasted']	c1cc(CSSCc2ccco2)oc1	['alliaceous', 'coffee', 'meat', 'vegetable', 'earthy']	CC(C)CC(CC(C)C)OC(=O)C	['herbal', 'green', 'fruity', 'floral', 'banana']	C/C=C(\C(=O)OCC(C)C)/C	['herbal', 'apple', 'herbal', 'cooling', 'woody', 'fruity', 'sweet', 'oily', 'musk', 'pepper']	O=C(O)c1ccc(O)cc1	['odorless']			C/C=C(C)/C=C/C=C(C)C	['herbal']	CC(C)CCOC(OCCC(C)C)c1ccccc9	['fruity', 'almond', 'herbal', 'cherry', 'sweet']	c1ccc(cc1)C(=O)O	['balsamic']	CSSCC(C)=O	['green', 'sweet']	CCCCOC(=O)c1ccccc1N	['fruity', 'grape', 'berry', 'sweet', 'wine']	O=C1CC2CC(C1C)C2(C)C	['fresh', 'camphor', 'coniferous']	CCCCOC(=O)C(C)(C)C	['fruity', 'apple', 'herbal']	CCCCC1CCCO1	['green', 'fatty', 'sweet']	O=C(O)c1ccc(O)cc1	['odorless']
N(Cc1ccccc1)Cc1ccccc1	['resinous', 'seafood', 'burnt']	CCCCCCCCCOC(=O)c1ccccc1N	['fresh', 'sweet']	CCCCCCCCCOC(=O)c1ccccc1N	['fresh', 'sweet']	CC(C)(C(C)(C)O)O	['musk', 'earthy', 'earthy', 'bread']	CCCOC(=O)CC(C)C	['fruity', 'apple']	CCC(=O)Nc1ccccc1C(=O)OC	['sweet', 'resinous', 'floral', 'orange', 'grape']	CCCC(=O)OC(C)(C)Cc1ccccc1	['floral', 'green', 'herbal', 'plum']	OCCc1ccccc1C	['fresh', 'rose', 'green']	Cc1ccc(C(C)(C)C)c(O)c1	['burnt', 'woody', 'smoky', 'dry', 'leather']	CCCCCCCCOC(=O)c1ccco1	['green', 'fatty', 'metallic', 'waxy', 'mushroom']	CCc1nc(C)oc1C	['green', 'vegetable', 'nut']	c1coc(CSSCc2ccco2)c1	['roasted', 'coffee', 'sulfuric', 'meat']	CC(=O)OC(CC(C)C)CC(C)C	['herbal', 'floral']	C/C=C(/C)C(=O)OCC(C)C	['fruity', 'herbal', 'sweet', 'wine']	CC(C)O	['alcoholic', 'musty', 'woody']			CCC(C)(C)S	['sulfuric']	smile	Odor	smile	Odor	CCCCCCCCCCCC(=O)CC	['oily', 'fruity']	C1CCc2c(N1)cccc2	['seafood', 'floral', 'jasmin']	CCOC(=O)CS	['green', 'fruity', 'alliaceous', 'sulfuric']	CCOCCOC(C)=O	['fruity', 'sweet']	C=CCSSCC=C	['pungent']	CC(C)O	['alcoholic', 'musty', 'woody']
CCCCCC[C@H](C)O	['mushroom', 'dairy', 'grape']	CC(C)[C@H]1CCC(=CC1=O)C	['cooling']	CC(C)[C@H]1CCC(=CC1=O)C	['cooling']	CC(C)(O)C(C)(C)O	['ethereal', 'herbal', 'woody', 'bread', 'mint']	CC(c1ccc(cc1)O)C	['phenolic', 'medicinal', 'resinous', 'spicy']	CCOC(=O)CCCCCCCCC(=O)OCC	['fruity', 'melon', 'wine']	CCCCOC(=O)Cc1ccccc1	['honey', 'rose', 'sweet']	Cc1ccccc1CCO	['rose', 'waxy', 'violetflower']	COc1cc(ccc1OC)C(=O)O	['sour', 'spicy']	CCCCc1ccccn1	['green', 'sweet']	c1ccc2c(c1)oc1c2cccc1	['spicy']	COc1cccc2ccccc12	['orange']	CCCC(=O)OCC	['ripe', 'ethereal', 'fruity', 'banana', 'butter']	CC[C@@H](C)C=O	['burnt', 'cacao', 'coffee']	COc1cccc(OC)c1O	['woody', 'phenolic', 'medicinal', 'smoky']			COCC(C)O	['sweet', 'ethereal']	CC(C)CCOC(OCCC(C)C)c1ccccc9	['fruity', 'almond', 'herbal', 'cherry', 'sweet']	c1ccc(cc1)C(=O)O	['balsamic']	C=CCSSCCC	['alliaceous', 'green']	O=C1C(O)=C(O)OC1C(O)CO	['odorless']	Cc1cc(C(=O)C)c(C)s1	['burnt', 'roasted', 'meat']	COc1ccc(cc1OC)C=O	['vanilla', 'dairy', 'powdery', 'herbal', 'phenolic']	CCCCCCCCCCCCCCCCCCCC	['fatty']	COc1cccc(OC)c1O	['woody', 'phenolic', 'medicinal', 'smoky']
C=CC(O)CC	['alliaceous', 'pungent', 'grass']	CC1=CC(O)C(C(C)C)CC1	['musty', 'sour', 'mint']	CC1=CC(O)C(C(C)C)CC1	['musty', 'sour', 'mint']	CC(C)CCN	['chemical']	CC(C)c1ccc(cc1)O	['woody', 'spicy', 'medicinal']	CCCCCOC(=O)CC(C)C	['fruity', 'apple', 'banana']	CCCCC/C=C\C(=O)O	['fatty', 'waxy', 'dairy', 'musty']	OCCCCCCCCCC=C	['fresh', 'waxy', 'citrus', 'rose']	C/C=C/c1ccc(c(c1)OC)O	['sweet', 'spicy', 'spicy', 'floral', 'phenolic']	CC(=CCC/C(=C\CCC(=O)C)/C)C	['fatty', 'metallic']	CCC(c1nccs1)C	['vegetable', 'caramellic', 'sulfuric']	C=CC(=O)CCCCCC	['mushroom']	CCCCCCCCC(=O)OC(C)C	['fatty', 'fruity', 'aldehydic', 'musty', 'pungent']	CCCCOC(=O)/C=C/C=C/C	['fruity', 'herbal']	CCC(C)O	['alcoholic', 'oily', 'fermented', 'wine']			CCCc1cnccn1	['vegetable', 'nut']	COc1cc(C(C)=O)cc(OC)c1O	['spicy', 'vanilla', 'phenolic', 'balsamic', 'sweet']	OC(=O)c1ccccc9	['odorless']	CCCCCCCCCCC(=O)CC	['oily']	CC(C)=C1CC[C@@H](C)CC1=O	['mint', 'herbal']	C/C=C/c1ccc(OC)c(OC)c1	['spicy', 'floral', 'sweet']	COc1cc(C=O)ccc1OC	['vanilla', 'powdery', 'almond']	CCc1ccsc1CC	['roasted', 'meat']	CCC(C)O	['alcoholic', 'oily', 'fermented', 'wine']
CC(C)(C)C(=O)OCCc1ccccc1	['geranium', 'spicy', 'blueberry']	CCCCCCCCCCC=CC=O	['aldehydic', 'citrus', 'dairy', 'powdery']	CCCCCCCCCCC=CC=O	['aldehydic', 'citrus', 'dairy', 'powdery']	C1CCC(CC1)O	['camphor']	CC(C)c1ccc(O)cc1	['phenolic', 'medicinal']	CCCCCC(OC(=O)CCCCC)C	['oily', 'fruity', 'musty', 'pungent']	CC1=C(C(=O)C(C)(C)C1)O	['caramellic']	C=CCCCCCCCCC(=O)O	['oily', 'fatty', 'waxy']	COc1cccc(c1)O	['phenolic']	O=CC(C1CCC(=CC1)C)C	['herbal', 'citrus']	CCC(C)c1nccs1	['green', 'herbal', 'vegetable', 'leaf']	CC1CCC(C(C)C)C(OC=O)C1	['green', 'earthy', 'fresh', 'herbal', 'floral', 'mint']	CCC(C)C(=O)OCC	['berry', 'ester', 'tropicalfruit']	CCCCOC(=O)C(C)(C)C	['fruity', 'apple', 'herbal']	C=CC(O)(C)C	['fresh', 'ethereal']			CCCCCCCCCC(OCC)OCC	['citrus', 'ethereal', 'oily', 'fruity', 'fatty', 'fresh', 'waxy', 'herbal']	CCCCCCCCCCOC	['fresh', 'citrus', 'fatty', 'aldehydic']	O=C(O)c1ccccc9	['balsamic']	OC1CC2CC1CC2	['camphor']	C/C=C/c1ccc(c(c1)OC)O	['sweet', 'spicy', 'spicy', 'floral', 'phenolic']	O=Cc1cc(C)ccc1C	['sweet', 'spicy', 'almond']	COc1cc(/C=C/C(C)=O)ccc1O	['spicy', 'vanilla', 'balsamic', 'sweet']	C/C=C(C)/C=C/C=C(C)C	['herbal']	C=CC(O)(C)C	['fresh', 'ethereal']
CC[C@@H](C)O	['oily', 'wine']	CCCCC/C=C\C/C=C\C=C\C=O	['metallic', 'fresh']	CCCCC/C=C\C/C=C\C=C\C=O	['metallic', 'fresh']	OC1CCCCC1	['ethereal', 'fermented', 'fruity']	c1cc(CSCc2ccco2)oc1	['mushroom', 'cacao', 'meat', 'coffee', 'nut']	CCCCCC(=O)OC(C)CCCCC	['green', 'fruity', 'sweet', 'tropicalfruit']	CC(=O)Cc1ccc(cc1)OC	['dry', 'woody', 'fruity', 'dairy', 'fennel', 'green', 'anisic', 'balsamic']	CCCCCO	['alcoholic']	COc1cccc(O)c1	['phenolic', 'medicinal', 'sweet']	CC1=CCC(CC1)C(C)C=O	['spicy', 'herbal']	CC(O)CO	['odorless']	CCOC(CCCCCC(C)C)OCC	['green', 'floral', 'sweet']	CCOC(=O)C(CC)C	['apple', 'plum', 'oily']	CCOCCOC(C)=O	['fruity', 'sweet']	C=CC(C)(C)O	['earthy', 'oily']			C=CCO	['spicy', 'sulfuric']	CC1=CCCC(C)(C)C1/C=C/C(C)O	['floral', 'berry']	CCCCCCOC(=O)CCC(C)=O	['fruity', 'caramellic', 'wine']	CCC(C)CC(O)CC	['alcoholic', 'oily', 'fruity', 'fermented', 'floral']	COc1cc(OC)ccc1C(=O)O	['sour', 'spicy']	CC(C1CCC(=O)CC1)(C)C	['musk', 'earthy', 'mint', 'alcoholic']	CCCCCCOC(=O)/C=C/c1ccccc1	['fruity', 'balsamic', 'herbal']	CCC(C)(C)S	['sulfuric']	C=CC(C)(C)O	['earthy', 'oily']
CCCS	['vegetable', 'chemical', 'sweet', 'alliaceous']	CCCCCCCCCC(=O)OC(C)C	['green', 'fruity', 'oily', 'woody', 'vegetable']	CCCCCCCCCC(=O)OC(C)C	['green', 'fruity', 'oily', 'woody', 'vegetable']	C(CS)CS	['meat', 'sulfuric']	c1coc(CSCc2ccco2)c1	['roasted', 'earthy', 'burnt', 'coffee', 'mushroom', 'meat']	O=CC=C(C)C	['fresh', 'herbal', 'almond']	COc1ccc(cc1)CC(=O)C	['sweet', 'anisic', 'green', 'fruity']	CC(=O)OCC1CCCO1	['fruity', 'ethereal']	COc1cc(OC)ccc1C(=O)O	['sour', 'spicy']	CC1=CC(C=O)C(C(C)C)CC1	['green', 'lemon', 'rose', 'citrus']	CC=C(C)C	['ethereal', 'chemical']	CCCCCCCC(=O)Oc1ccc(cc1)C	['phenolic', 'animalic', 'floral']	CCOC(=O)C(C)CC	['green', 'fruity', 'apple']	COc1ccc(cc1OC)C=O	['vanilla', 'dairy', 'powdery', 'herbal', 'phenolic']	OCCCCCCCCCCO	['odorless']			CCCCCC=CO	['fruity', 'fatty']	smile	Odor	smile	Odor	CC(C)CC(CC(C)C)O	['fresh', 'ethereal', 'fermented']	CCC(=O)CO	['alcoholic', 'caramellic', 'oily']	CCCCCC(=O)CSCCC	['grapefruit', 'floral', 'sweet', 'blackcurrant', 'jasmin']	CCCCCCOC(=O)Cc1ccccc1	['green', 'fruity', 'honey', 'waxy', 'floral', 'sweet', 'wine']	COCC(C)O	['sweet', 'ethereal']	OCCCCCCCCCCO	['odorless']
CCOC(=O)C=C(C)C	['fruity', 'herbal', 'apple', 'herbal']	COC(=O)C1CCCCC1	['fruity', 'berry', 'floral', 'sweet']	COC(=O)C1CCCCC1	['fruity', 'berry', 'floral', 'sweet']	CCCOC(CC)OC(C)CCC	['green', 'cognac', 'alcoholic', 'ethereal']	CCCCC(OCC)OCC	['apple', 'ethereal', 'musty', 'pungent']	CC(=CC=O)C	['caramellic', 'cherry', 'pungent', 'almond']	COc1ccc(CC(C)=O)cc1	['anisic']	CC(CO)C1CCCCC1	['geranium', 'mint', 'lily', 'balsamic']	CCC(=O)CO	['alcoholic', 'caramellic', 'oily']	C1CCC(=O)C(=O)C1	['syrup', 'spicy', 'nut', 'body', 'gourmand']	CSc1ccc(o1)C	['sulfuric', 'coffee', 'cooked']	CCCCCCCCCCCC(=O)Oc1ccc(C)cc1	['vanilla', 'nut', 'balsamic']	C1CCC(=O)C(=O)C1	['syrup', 'spicy', 'nut', 'body', 'gourmand']	COc1cc(C=O)ccc1OC	['vanilla', 'powdery', 'almond']	COc1cccc(c1C(=O)O)OC	['sour', 'spicy']			CN	['ripe', 'cheese']	CC(C)CCOC(OCCC(C)C)c1ccccc10	['fruity', 'almond', 'herbal', 'cherry', 'sweet']	c1ccc(cc1)C(=O)O	['balsamic']	OC(CC(C)C)CC(C)C	['fresh', 'ethereal', 'fermented']	Sc1ccc2c(c1)cccc2	['sulfuric', 'camphor', 'floral']	CC1CC(=O)CO1	['sweet', 'grass', 'vanilla']	CCCCCCCCCCCCOC(C)=O	['rose', 'citrus', 'fruity', 'fresh', 'waxy']	CCCc1cnccn1	['vegetable', 'nut']	COc1cccc(c1C(=O)O)OC	['sour', 'spicy']
COc1ccc(c(c1OC)OC)C=O	['sweet', 'spicy']	CC1=C(CCC(=O)C)C(C)(C)CCC1	['earthy', 'dry', 'violetflower', 'ambery']	CC1=C(CCC(=O)C)C(C)(C)CCC1	['earthy', 'dry', 'violetflower', 'ambery']	OC1CCCc2c1cccc2	['oily', 'woody', 'earthy', 'camphor']	c1ccc2nccnc2c1	['burnt']	CC(C)=CC=O	['fruity', 'spicy', 'almond', 'nut']	CC(CC(=O)OCc1ccco1)C	['ripe', 'berry']	OCC(C1CCCCC1)C	['geranium', 'mint', 'balsamic', 'lily']	CCOc1ccccc1CO	['anisic', 'vanilla', 'sweet']	COC(=O)CC(=O)OC	['apple']	Cc1ccc(o1)SC	['spicy', 'sulfuric', 'alliaceous', 'coffee', 'pepper']	CCc1ccc(cc1)OC	['anisic']	COC(=O)CC(=O)OC	['apple']	COc1cc(/C=C/C(C)=O)ccc1O	['spicy', 'vanilla', 'balsamic', 'sweet']	COc1ccc(C=O)cc1OC	['woody', 'sweet', 'vanilla']			CC1=CCC=CC1	['chemical', 'terpenic', 'citrus']	smile	Odor	smile	Odor	CC(C)CC(O)CC(C)C	['green', 'fruity', 'fermented', 'sweet', 'wine']	c1ccc2cc(ccc2c1)S	['sulfuric', 'plastic', 'meat', 'roasted', 'woody', 'dairy', 'vegetable']	CC/C=C\CCOC(=O)CC	['apple', 'citrus', 'green', 'pear', 'waxy', 'vegetable', 'sweet']	CC(=O)CCC(C)=O	['fresh', 'burnt', 'herbal']	CCCCCCCCCC(OCC)OCC	['citrus', 'ethereal', 'oily', 'fruity', 'fatty', 'fresh', 'waxy', 'herbal']	COc1ccc(C=O)cc1OC	['woody', 'sweet', 'vanilla']
COCC(C)O	['sweet', 'ethereal']	CC(=O)CCC1=C(C)CCCC1(C)C	['woody', 'fruity']	CC(=O)CCC1=C(C)CCCC1(C)C	['woody', 'fruity']	CC(C)(C)O	['camphor']	CC(=C)CCC(=O)C	['citrus', 'herbal']	CCC(=O)OCC(C)CC	['apple', 'banana', 'fruity', 'melon', 'sweet', 'tropicalfruit']	CC(C)CC(=O)OCc1ccco1	['berry', 'ripe', 'grape', 'plum']	CC1=CC[C@@H](CC1)C(O)(C)C	['resinous', 'floral', 'coniferous']	Oc1cccc(c1)C(C)(C)C	['phenolic', 'terpenic', 'leather']	CC(CC)COC=O	['fresh', 'ethereal', 'fruity', 'fermented', 'pungent']	CSc1ccc(C)o1	['burnt', 'sulfuric']	CCc1ccc(OC)cc1	['anisic', 'tobacco', 'phenolic', 'nut']	CCCCCC(CC)OC(=O)C	['green', 'waxy', 'aldehydic', 'fatty', 'citrus', 'mint', 'anisic']	CCCCCCOC(=O)/C=C/c1ccccc1	['fruity', 'balsamic', 'herbal']	CCCCCCCCc1cccs1	['grass', 'musty']			CCCCC#N	['ethereal', 'aldehydic']	CC(C)CCOC(OCCC(C)C)c1ccccc10	['fruity', 'almond', 'herbal', 'cherry', 'sweet']	c1ccc(cc1)C(=O)O	['balsamic']	CC(C)c1ccc(C)cc1	['woody', 'pepper', 'chemical', 'terpenic', 'overripe', 'lemon', 'resinous', 'spicy', 'herbal']	Sc1ccc2ccccc2c1	['mushroom', 'sulfuric', 'meat']	COc1ccc(COC=O)cc1	['spicy', 'green', 'vanilla', 'floral', 'sweet']	CC(C)(C)C(=O)OCCc1ccccc1	['geranium', 'spicy', 'blueberry']	C=CCO	['spicy', 'sulfuric']	CCCCCCCCc1cccs1	['grass', 'musty']
O=Cc1ccc(c(c1)O)OC	['vanilla']	Cc1ccc(o1)C=O	['resinous', 'burnt', 'almond']	Cc1ccc(o1)C=O	['resinous', 'burnt', 'almond']	OCCCC(C)C	['apple', 'ethereal', 'fermented']	C=C(C)CCC(=O)C	['grass', 'earthy', 'vegetable']	CC(C)CC(=O)OCC(C)C	['sweet', 'apple']	CCCC/C=C/CC(=O)O	['sour', 'pungent', 'apple']	CC1=CC[C@@H](CC1)C(C)(C)O	['floral']	C=Cc1ccc(OC)cc1	['rose']	CCC(C)COC=O	['apple', 'green', 'fruity', 'fatty', 'wine']	CSc1cnccn1	['earthy', 'nut', 'sulfuric', 'ethereal']	CC(C)OC(C)OC(C)C	['alcoholic', 'ethereal', 'green', 'fruity', 'cognac', 'pungent']	CCCCCC(OC(=O)C)CC	['apple', 'mint', 'rose']	CCCCCCOC(=O)Cc1ccccc1	['green', 'fruity', 'honey', 'waxy', 'floral', 'sweet', 'wine']	CCCC(O)CC	['fermented', 'medicinal', 'alcoholic']			CCOC(=O)CC(O)(CC(=O)OCC)C(=O)OCC	['fruity', 'plum', 'sweet', 'wine']	COc1cc(C(C)=O)cc(OC)c1O	['spicy', 'vanilla', 'phenolic', 'balsamic', 'sweet']	OC(=O)c1ccccc10	['odorless']	Cc1ccc(cc1)C(C)C	['pungent', 'chemical', 'terpenic']	N#C/C=C/c1ccccc1	['sweet', 'cinnamon', 'aldehydic']	c1cc(COC=O)oc1	['ethereal']	CC(=O)OCc1ccccc1C	['resinous', 'fruity', 'jasmin']	CCCCCC=CO	['fruity', 'fatty']	CCCC(O)CC	['fermented', 'medicinal', 'alcoholic']
Cc1ccc(C=O)[nH]1	['spicy', 'almond']	Cc1ccc(C=O)o1	['bread', 'caramellic', 'coffee']	Cc1ccc(C=O)o1	['bread', 'caramellic', 'coffee']	CC(C)CCCO	['green', 'oily', 'fruity', 'fermented', 'herbal']	CSS(=O)(=O)C	['pungent', 'roasted']	CC(COC(=O)CC(C)C)C	['fruity', 'musty', 'pungent', 'fatty']	CCOc1ccc(C=O)cc1	['anisic', 'cherry', 'almond', 'sweet']	C=CC(O)CCC	['ethereal']	CC(=O)CC(C)(C)O	['fruity', 'fresh', 'mint']	CCCCCCCCOC(=O)CCC	['green', 'fatty', 'fruity', 'herbal', 'floral']	CC(C)CN	['seafood', 'cheese']	C=CCCCN=C=S	['spicy', 'sulfuric', 'spicy']	CCCCCCCCOC(C)=O	['citrus', 'green', 'fruity', 'orange', 'floral', 'jasmin']	CCCCCCCCCCCCOC(C)=O	['rose', 'citrus', 'fruity', 'fresh', 'waxy']	CC(=O)C(=O)c1ccccc1	['plastic', 'butter', 'honey']			CC1(C)C2CCC(C)(CC2)O1	['medicinal', 'camphor']	CCCCCCCCCCOC	['fresh', 'citrus', 'fatty', 'aldehydic']	O=C(O)c1ccccc10	['balsamic']	Cc1ccc(C(C)C)cc1	['citrus']	CCCc1csc(C)n1	['green', 'vegetable']	CCCCCCCCCC(=O)OCc1ccco1	['fatty', 'caramellic', 'waxy']	CC(=O)OC(O)CC(C)CCC=C(C)C	['green', 'floral']	CN	['ripe', 'cheese']	CC(=O)C(=O)c1ccccc1	['plastic', 'butter', 'honey']
O=C(O)c1ccc(O)cc1	['odorless']	CC1C2CC(CC1=O)C2(C)C	['spicy']	CCCCCCCCCC/C=C/CO	['waxy', 'citrus']	C(CCCS)CCS	['burnt', 'fatty', 'meat', 'mushroom', 'sulfuric']	CSS(C)(=O)=O	['roasted', 'alliaceous', 'pungent']	CC(C)COC(=O)CC(C)C	['fruity', 'apple']	C/C=C(/C)C(=O)OCCCC	['caramellic', 'fruity', 'herbal', 'floral', 'sweet', 'wine']	c1ccc(cc1)CCCCO	['rose']	Cc1ccc(CO)o1	['caramellic', 'fermented', 'almond', 'sweet']	CCCCCCCCOC(=O)CC	['fatty', 'fruity', 'waxy', 'sweet']	CC1SCCS1	['alliaceous', 'smoky', 'gourmand', 'vegetable']	COc1cccc(OC)c1	['earthy', 'sweet', 'nut']	CC(CC)COC=O	['fresh', 'ethereal', 'fruity', 'fermented', 'pungent']	CC(=O)CCC(C)=O	['fresh', 'burnt', 'herbal']	CCCc1ccc(O)c(OC)c1	['spicy', 'balsamic', 'sweet']			CC12CCC(CC1)C(O2)(C)C	['cooling', 'camphor']	CC1=CCCC(C)(C)C1/C=C/C(C)O	['floral', 'berry']	CCCCCCOC(=O)CCC(C)=O	['fruity', 'caramellic', 'wine']	CC(=CCCC(=C)[C@@H]1CCC(=CC1)C)C	['woody', 'oily', 'terpenic', 'citrus']	CC(=O)CC(C)(C)O	['fruity', 'fresh', 'mint']	CC(=O)/C(C)=C\c1ccccc1	['fruity', 'caramellic', 'sweet', 'berry']	CC(=O)c1ccc[nH]1	['cherry', 'musty', 'nut']	CC1=CCC=CC1	['chemical', 'terpenic', 'citrus']	CCCc1ccc(O)c(OC)c1	['spicy', 'balsamic', 'sweet']
CC(C)O	['alcoholic', 'musty', 'woody']	O=C1CC2CC(C1C)C2(C)C	['fresh', 'camphor', 'coniferous']	CC1C2CC(CC1=O)C2(C)C	['spicy']	SCCCCCCS	['fatty', 'mushroom', 'meat', 'sulfuric']	Cc1ccnc2c1cccc2	['resinous', 'floral']	CCCCCCCCC(=O)OCCCCCC	['green', 'oily', 'cognac', 'nut', 'wine']	CCCCOC(=O)C(CC(=O)OCCCC)(CC(=O)OCCCC)O	['butter', 'fruity']	CC(O)CCc1ccccc1	['fruity', 'floral', 'herbal']	CC(=O)c1c(cco1)O	['burnt', 'caramellic', 'fruity']	c1ccc2c(c1)COC2=O	['fruity', 'green', 'grass', 'vanilla', 'powdery', 'coconut', 'phenolic']	C=Cc1ccc(O)cc1	['phenolic', 'medicinal', 'spicy']	CCCCCCC(OC)OC	['green', 'vegetable']	CCC(C)COC=O	['apple', 'green', 'fruity', 'fatty', 'wine']	CC(C)(C)C(=O)OCCc1ccccc1	['geranium', 'spicy', 'blueberry']	Cc1ccc(c(c1)C(C)(C)C)O	['medicinal', 'leather']			CC12CCC(CC1)C(C)(C)O2	['fresh', 'camphor']	smile	Odor	smile	Odor	CC(=CCCC(=C)[C@H]1CC=C(C)CC1)C	['balsamic', 'woody']	Cc1c(ccs1)S	['medicinal']	CCCCC(=S)OC	['fruity', 'tropicalfruit', 'cheese']	CC(C)[C@H]1CC[C@@H](C)CC1=O	['mint']	CCCCC#N	['ethereal', 'aldehydic']	Cc1ccc(c(c1)C(C)(C)C)O	['medicinal', 'leather']
COc1cccc(OC)c1O	['woody', 'phenolic', 'medicinal', 'smoky']	Cc1nc(C(C)C)sc1C	['earthy', 'roasted', 'nut']	O=C1CC2CC(C1C)C2(C)C	['fresh', 'camphor', 'coniferous']	CCC(C)CCO	['pungent', 'alcoholic', 'cognac', 'wine', 'cacao', 'green']	Cc1ccnc2ccccc12	['burnt', 'oily', 'herbal', 'floral', 'sweet']	CCSC(C)=O	['sulfuric', 'meat']	CC(S)C(=O)OCC1CCCO1	['sulfuric', 'tropicalfruit']	CCCCCCC(C)O	['green', 'earthy', 'musty', 'floral', 'leaf']	CCC(=O)C(O)CC	['caramellic', 'dairy', 'butter']	c1ccc2c(c1)ccc(=O)o2	['sweet', 'grass', 'green', 'grass']	CC(C)CCN	['chemical']	C1CCc2c(N1)cccc2	['seafood', 'floral', 'jasmin']	C/C=C(\C)C=O	['green', 'fruity', 'almond', 'herbal']	CC(=O)OCc1ccccc1C	['resinous', 'fruity', 'jasmin']	CCOc1ccccc1	['anisic', 'sweet']			Cc1ccc2c(c1)occ2C	['oily', 'chemical', 'burnt', 'sweet']	CC(C)CCOC(OCCC(C)C)c1ccccc11	['fruity', 'almond', 'herbal', 'cherry', 'sweet']	c1ccc(cc1)C(=O)O	['balsamic']	C=C(CCC=C(C)C)[C@H]1CC=C(C)CC1	['citrus', 'woody', 'balsamic', 'floral', 'sweet', 'tropicalfruit']	Cc1sccc1S	['roasted', 'meat']	O=C(C(C)C)OCCCc1ccccc1	['balsamic', 'fruity']	COc1ccc(c(c1OC)OC)C=O	['sweet', 'spicy']	CCOC(=O)CC(O)(CC(=O)OCC)C(=O)OCC	['fruity', 'plum', 'sweet', 'wine']	CCOc1ccccc1	['anisic', 'sweet']
CCC(C)O	['alcoholic', 'oily', 'fermented', 'wine']	CCCCc1c(C)nccn1	['anisic', 'dry', 'woody']	Cc1nc(C(C)C)sc1C	['earthy', 'roasted', 'nut']	CCCC(C)(C)SSC(C)(C)CCC	['vegetable', 'green', 'alliaceous', 'meat', 'sulfuric']	CC(C)(C)c1ccc(cc1)O	['earthy', 'leather']	CCCCCCCCCCOC(C)=O	['rose', 'fatty', 'fruity', 'orange']	CCCC(=O)OCCCc1ccccc1	['balsamic', 'fruity']	OCCCCCCCCC=C	['fresh', 'rose', 'waxy']	Oc1ccc2c(c1)oc(=O)cc2	['fruity', 'phenolic', 'spicy']	O=c1ccc2c(o1)cccc2	['sweet', 'resinous', 'coconut']	CC1=C(O)C(=O)C(C)O1	['caramellic', 'roasted', 'fruity']	CCOC(=O)CCC=C	['ethereal', 'fruity']	CCCCCCCCOC(=O)CCC	['green', 'fatty', 'fruity', 'herbal', 'floral']	CC(=O)OC(O)CC(C)CCC=C(C)C	['green', 'floral']	C[C@@H]1CC[C@@H]([C@H](C1)O)C(C)C	['fresh', 'mint', 'musty']			CCc1c(C)oc(C)n1	['burnt', 'roasted']	smile	Odor	smile	Odor	CCCC#N	['fresh', 'ethereal', 'aldehydic']	Cc1ccc(CO)o1	['caramellic', 'fermented', 'almond', 'sweet']	CC(C)C(=O)OC[C@@H](C)c1ccccc1	['fruity', 'balsamic', 'sweet']	CCCC(=O)CCCC(=O)OCC	['fruity']	CC1(C)C2CCC(C)(CC2)O1	['medicinal', 'camphor']	C[C@@H]1CC[C@@H]([C@H](C1)O)C(C)C	['fresh', 'mint', 'musty']
C=CC(O)(C)C	['fresh', 'ethereal']	Cc1nccnc1CCCC	['cacao', 'nut', 'coffee']	CCCCc1c(C)nccn1	['anisic', 'dry', 'woody']	C=CC(C)(CCCC(C)C)O	['woody', 'citrus', 'camphor']	CC(C)(C)c1ccc(O)cc1	['phenolic', 'leather']	CCCC(=O)OC(CC)C	['apple', 'banana', 'butter']	CCC(=O)OCc1ccccc1	['fruity', 'floral', 'jasmin']	C=CCCCCCCCCO	['fresh', 'rose', 'waxy', 'clean', 'aldehydic']	CC/C(C)=C(/C)C(C)=O	['spicy']	CCCC(=O)OC(=O)CCC	['butter']	C1CS1	['vegetable', 'sulfuric', 'meat']	CCCCCCCCCCCCOC=O	['green', 'fruity', 'floral']	CCCCCCCCC(=O)OC	['green', 'fruity', 'coconut', 'nut', 'wine']	CC(=O)c1ccc[nH]1	['cherry', 'musty', 'nut']	CC(C)[C@H]1CC[C@@H](C)C[C@@H]1O	['earthy', 'sweet', 'grass', 'camphor']			CCc1nc(C)oc1C	['green', 'vegetable', 'nut']	CC(C)CCOC(OCCC(C)C)c1ccccc11	['fruity', 'almond', 'herbal', 'cherry', 'sweet']	c1ccc(cc1)C(=O)O	['balsamic']	C1CCCCC1	['sweet']	CCCCOCCCC	['fruity', 'sweet', 'ethereal']	C=C/C(=C/C/C=C(\C)/CC/C=C(\C)/C=O)/C	['orange']	CC1=CC(=O)CCC1	['caramellic', 'mint', 'musty', 'nut']	CC12CCC(CC1)C(O2)(C)C	['cooling', 'camphor']	CC(C)[C@H]1CC[C@@H](C)C[C@@H]1O	['earthy', 'sweet', 'grass', 'camphor']
C=CC(C)(C)O	['earthy', 'oily']	CCOC(=O)CS	['green', 'fruity', 'alliaceous', 'sulfuric']	Cc1nccnc1CCCC	['cacao', 'nut', 'coffee']	C=CC(CCCC(C)C)(O)C	['woody', 'fruity']	C#CCO	['geranium']	CCCC(=O)OC(C)CC	['apple', 'fruity', 'banana', 'pear', 'sweet']	COc1ccc(c(c1)C=O)OC	['vanilla']	CCCCCCC(O)(C)C	['fresh', 'waxy', 'fruity', 'floral']	CC(=O)c1ccccc1O	['cinnamon', 'almond', 'cherry']	O=CCCCC/C=C\CC	['cucumber', 'vegetable', 'melon']	C(CS)CS	['meat', 'sulfuric']	CC1CCOC1=O	['coconut']	CCCC(=O)OC(=O)CCC	['butter']	CC(C)[C@H]1CC[C@@H](C)CC1=O	['mint']	CCC(=O)C(C)O	['mushroom', 'nut']			c1ccc2c(c1)oc1c2cccc1	['spicy']	COc1cc(C(C)=O)cc(OC)c1O	['spicy', 'vanilla', 'phenolic', 'balsamic', 'sweet']	OC(=O)c1ccccc11	['odorless']	OCCC(CCCC(O)(C)C)C	['fresh', 'clean', 'lily']	COC=O	['plum', 'ester']	C=C/C(=C/C/C=C(/CC/C=C(/C=O)\C)\C)/C	['fresh', 'aldehydic', 'citrus', 'fatty', 'floral']	CCCc1nc(C)c(C)o1	['roasted', 'burnt']	CC12CCC(CC1)C(C)(C)O2	['fresh', 'camphor']	CCC(=O)C(C)O	['mushroom', 'nut']
C=CCO	['spicy', 'sulfuric']	CCc1cnc(CC)cn1	['earthy', 'musty', 'nut']	CCOC(=O)CS	['green', 'fruity', 'alliaceous', 'sulfuric']	CCCC(O)C(C)C	['green', 'musty', 'floral', 'camphor', 'leaf']	CCCOC(C)=O	['alcoholic', 'ethereal', 'fruity', 'pear']	CCC(=O)OC	['fruity', 'ethereal']	CCCOC(=O)C(O)C	['fruity', 'burnt', 'caramellic']	CCCCCCC(O)C	['fresh', 'ethereal', 'oily']	C=CCc1ccc(O)cc1	['spicy', 'smoky', 'phenolic', 'medicinal']	CC/C=C\CCCCC=O	['green', 'cucumber', 'melon', 'woody', 'violetflower']	CCCOC(CC)OC(C)CCC	['green', 'cognac', 'alcoholic', 'ethereal']	CCOC(C)OC	['alcoholic', 'ethereal', 'green', 'pungent', 'nut']	CCCCCCCC(=O)OCCCCCC	['green', 'fruity', 'fatty', 'herbal']	COc1ccc(c(c1OC)OC)C=O	['sweet', 'spicy']	CCCCCCC1CCCC1=O	['green', 'fruity', 'floral', 'jasmin']			CCCCCCCCCC(C)=O	['rose', 'fatty', 'fruity', 'orange']	CCCCCCCCCCOC	['fresh', 'citrus', 'fatty', 'aldehydic']	O=C(O)c1ccccc11	['balsamic']	CC(CCCC(C)(C)O)CCO	['clean', 'lily']	Cc1ccncc1	['green', 'tobacco', 'animalic']	COc1cc(/C=C/C=O)cc(OC)c1O	['spicy', 'sweet']	C/C(=C/COC(=O)C)/CCC=C(C)C	['fresh', 'rose', 'berry', 'citrus']	Cc1ccc2c(c1)occ2C	['oily', 'chemical', 'burnt', 'sweet']	CCCCCCC1CCCC1=O	['green', 'fruity', 'floral', 'jasmin']
OCCCCCCCCCCO	['odorless']	Cc1cc(C(=O)C)c(C)s1	['burnt', 'roasted', 'meat']	Cc1cc(C(=O)C)c(C)s1	['burnt', 'roasted', 'meat']	Cc1ccc(cc1)C(C)(C)O	['sweet', 'cherry', 'vanilla', 'floral', 'camphor', 'cooling']	CC(=O)C1=NCCS1	['earthy', 'bread', 'nut']	CC(C)CCOC(C)=O	['pear']	CCCOC(=O)CC(C)C	['fruity', 'apple']	CCCCCCCCO	['sweet', 'rose', 'waxy', 'orange']	OCc1cccs1	['ethereal', 'alliaceous', 'fermented', 'burnt', 'coffee']	O=C1CC=C(O1)C	['sweet', 'herbal', 'nut', 'coconut', 'vanilla', 'tobacco']	c1ccc(cc1)SSc1ccccc1	['sulfuric', 'earthy', 'burnt']	CCCCCCCCCCCCCCCCOC(=O)C	['fatty']	CCCCCC(CC)OC(C)=O	['rose', 'citrus', 'green', 'waxy', 'floral', 'mint']	CCCC(=O)CCCC(=O)OCC	['fruity']	CC(C(O)(C)C)(O)C	['ethereal', 'mint']			CCC(c1nccs1)C	['vegetable', 'caramellic', 'sulfuric']	CC1=CCCC(C)(C)C1/C=C/C(C)O	['floral', 'berry']	CCCCCCOC(=O)CCC(C)=O	['fruity', 'caramellic', 'wine']	CC(CCO)CCCC(C)(C)O	['rose', 'floral', 'sweet']	CC(=O)c1c(cco1)O	['burnt', 'caramellic', 'fruity']	CCOC(=O)CC1(C)OCC(C)O1	['apple', 'berry', 'dry', 'woody']	CC(=O)OC/C=C(/C)CCC=C(C)C	['fruity', 'floral', 'sweet']	CCc1c(C)oc(C)n1	['burnt', 'roasted']	CC(C(O)(C)C)(O)C	['ethereal', 'mint']
COc1cccc(c1C(=O)O)OC	['sour', 'spicy']	O=Cc1ccc[nH]1	['roasted', 'burnt', 'pungent', 'nut']	C/C=C/c1ccc(OC)c(OC)c1	['spicy', 'floral', 'sweet']	Cc1ccc(cc1)C(O)(C)C	['herbal', 'earthy', 'citrus']	S(Cc1ccco1)SCc1ccco1	['sulfuric', 'burnt', 'coffee']	CC(C)CCOC(=O)C	['banana', 'ripe', 'ester']	CCCC(=O)OCc1ccccc1	['fruity', 'floral', 'plum']	CCCCCC(C#C)O	['earthy', 'mushroom']	c1ccc(cc1)C(C(=O)c1ccccc1)O	['balsamic', 'vanilla', 'camphor']	CC1=CCC(=O)O1	['sweet', 'chemical', 'nut', 'coconut', 'vanilla', 'tobacco']	CC(=O)Oc1ccccc1	['metallic', 'jasmin']	CCCCCCCCCCCCCCCC(=O)O	['dairy']	CC(C)(C)C(=O)O	['pungent', 'sour', 'cheese']	CC1=CC(=O)CCC1	['caramellic', 'mint', 'musty', 'nut']	CC(C)(C(C)(C)O)O	['musk', 'earthy', 'earthy', 'bread']			CCC(C)c1nccs1	['green', 'herbal', 'vegetable', 'leaf']	smile	Odor	smile	Odor	CCCCCC[C@H](C)O	['mushroom', 'dairy', 'grape']	C(CCN)CN	['animalic', 'overripe', 'seafood']	OC(=O)Cc1ccccc1	['honey', 'vanilla', 'fermented']	CC(C)C1=CC=C(CC1)C=O	['fatty', 'spicy']	CCc1nc(C)oc1C	['green', 'vegetable', 'nut']	CC(C)(C(C)(C)O)O	['musk', 'earthy', 'earthy', 'bread']
COc1ccc(C=O)cc1OC	['woody', 'sweet', 'vanilla']	O=Cc1cc(C)ccc1C	['sweet', 'spicy', 'almond']	c1cc(C=O)[nH]c1	['musty', 'meat', 'coffee']	Cc1ccc(C(C)(C)O)cc1	['cherry', 'herbal', 'nut']	c1cc(CSSCc2ccco2)oc1	['alliaceous', 'coffee', 'meat', 'vegetable', 'earthy']	CC(CCOC(=O)C)C	['ester', 'pear', 'banana']	C=CCOC(=O)CCCCC	['fatty', 'fruity', 'wine']	OCC/C=C\CC	['fresh', 'grass']	OC(C(=O)c1ccccc1)c1ccccc1	['sweet', 'balsamic']	C=CC(=C)CC/C=C(\C)/CC/C=C(\C)/C=O	['orange', 'fruity', 'sweet', 'waxy']	CCSSC	['alliaceous', 'sulfuric']	C=CCc1ccc(OC)c(OC)c1	['spicy', 'herbal', 'musty']	CCCCOC(=O)C(CC(=O)OCCCC)(CC(=O)OCCCC)O	['butter', 'fruity']	CCCc1nc(C)c(C)o1	['roasted', 'burnt']	CC(C)(O)C(C)(C)O	['ethereal', 'herbal', 'woody', 'bread', 'mint']			CCCCc1ccccn1	['green', 'sweet']	CC(C)CCOC(OCCC(C)C)c1ccccc12	['fruity', 'almond', 'herbal', 'cherry', 'sweet']	c1ccc(cc1)C(=O)O	['balsamic']	CCCCC1CCCO1	['green', 'fatty', 'sweet']	CC(C=C)CO	['fresh', 'fermented', 'fruity', 'green']	c1ccc(cc1)CC(=O)O	['honey', 'rose', 'cacao', 'tobacco', 'powdery', 'animalic']	CC1=CC(C=O)=C(C(C)C)CC1	['fatty', 'spicy', 'herbal']	c1ccc2c(c1)oc1c2cccc1	['spicy']	CC(C)(O)C(C)(C)O	['ethereal', 'herbal', 'woody', 'bread', 'mint']
CCCCC/C=C/C=C/C(=O)OC	['pear', 'waxy']	CC(C1CCC(=O)CC1)(C)C	['musk', 'earthy', 'mint', 'alcoholic']	O=Cc1ccc[nH]1	['roasted', 'burnt', 'pungent', 'nut']	CC1CCC(C(C1)O)C(C)C	['cooling', 'sweet']	c1coc(CSSCc2ccco2)c1	['roasted', 'coffee', 'sulfuric', 'meat']	CC(=O)OCCC(C)C	['fruity', 'pear', 'sweet', 'banana']	OC(=O)C(=O)C	['sour', 'burnt']	CC/C=C\CCO	['grass', 'melon', 'cheese']	O=C(c1ccccc1)C(O)c1ccccc1	['spicy', 'sweet', 'camphor']	C=CC(=C)CC/C=C(/CC/C=C(/C=O)\C)\C	['citrus', 'fatty']	CC=C(C=CC=CC=O)CC	['green', 'fruity', 'fresh']	CCCC(OCC)OCC	['fresh', 'ethereal', 'fruity', 'musty', 'pungent']	CC(S)C(=O)OCC1CCCO1	['sulfuric', 'tropicalfruit']	C/C(=C/COC(=O)C)/CCC=C(C)C	['fresh', 'rose', 'berry', 'citrus']	CCCCC/C=C\C(=O)O	['fatty', 'waxy', 'dairy', 'musty']			CC(O)CO	['odorless']	smile	Odor	smile	Odor	CCCCCCCCCCCCCCCCCCCC	['fatty']	C=CC(C)CO	['fermented', 'fruity', 'fresh', 'herbal']	O=CCc1ccccc1	['rose', 'green', 'honey', 'floral']	C=CCOC(=O)CCCCCCCC	['fatty', 'fruity', 'cognac', 'nut', 'wine']	CCCCCCCCCC(C)=O	['rose', 'fatty', 'fruity', 'orange']	CCCCC/C=C\C(=O)O	['fatty', 'waxy', 'dairy', 'musty']
CCCC(O)CC	['fermented', 'medicinal', 'alcoholic']	CCCCCC(=O)CSCCC	['grapefruit', 'floral', 'sweet', 'blackcurrant', 'jasmin']	O=Cc1cc(C)ccc1C	['sweet', 'spicy', 'almond']	CC(C)C1CCC(C)CC1O	['mint']	C=CCSSSSCC=C	['alliaceous']	CCC(=O)OCC(C)C	['fruity', 'ethereal']	CC(=O)C=O	['caramellic', 'sour', 'ethereal', 'liquor']	CC(=O)CC(=O)c1ccccc1	['smoky', 'vanilla', 'balsamic', 'resinous', 'dry']	COC1CCC(OC)O1	['ethereal']	C=C/C(C)=C/C/C=C(\C)CC/C=C(\C)C=O	['orange']	CCSC	['sulfuric', 'vegetable', 'meat', 'metallic']	C/C=C\c1ccc(c(c1)OC)OC	['clove']	COC(C(=O)C)OC	['fresh', 'fruity', 'burnt', 'sweet']	CC(=O)OC/C=C(/C)CCC=C(C)C	['fruity', 'floral', 'sweet']	CC1=C(C(=O)C(C)(C)C1)O	['caramellic']			CC=C(C)C	['ethereal', 'chemical']	CC(C)CCOC(OCCC(C)C)c1ccccc12	['fruity', 'almond', 'herbal', 'cherry', 'sweet']	c1ccc(cc1)C(=O)O	['balsamic']	CC[C@@H](C)O	['oily', 'wine']	CSc1ccccc1	['roasted', 'coffee', 'woody', 'meat', 'sulfuric']	CCOC(=O)C(=C)C	['chemical', 'apple']	CCCCCC(=O)OCc1ccco1	['green', 'fatty', 'waxy', 'musty']	CCC(c1nccs1)C	['vegetable', 'caramellic', 'sulfuric']	CC1=C(C(=O)C(C)(C)C1)O	['caramellic']
CC(=O)C(=O)c1ccccc1	['plastic', 'butter', 'honey']	CCC(=O)C(C)=O	['oily', 'fatty', 'butter']	CC(C1CCC(=O)CC1)(C)C	['musk', 'earthy', 'mint', 'alcoholic']	CC1CCC(C(C)C)C(O)C1	['mint', 'musty']	COc1cccc2ccccc12	['orange']	COC(=O)CSC	['sulfuric', 'cooked', 'earthy', 'nut', 'tropicalfruit']	CC(=O)OCCOc1ccccc1	['fruity', 'floral', 'herbal']	OCCCCCCc1ccccc1	['rose', 'herbal']	CC(c1cccc(c1O)C(C)C)C	['medicinal', 'phenolic']	CC1CC(C(=O)C1=O)C	['syrup', 'resinous', 'burnt']	c1ccc2c(c1)cccc2	['camphor']	CCC(=O)/C=C/C1=C(C)CCCC1(C)C	['woody']	CC(CCCC(=O)OC)OC(=O)C	['fruity']	CC(C)C1=CC=C(CC1)C=O	['fatty', 'spicy']	CCCC/C=C/CC(=O)O	['sour', 'pungent', 'apple']			CSc1ccc(o1)C	['sulfuric', 'coffee', 'cooked']	COc1cc(C(C)=O)cc(OC)c1O	['spicy', 'vanilla', 'phenolic', 'balsamic', 'sweet']	OC(=O)c1ccccc12	['odorless']	CCc1ccsc1CC	['roasted', 'meat']	OCC(C)C	['ethereal', 'fermented']	C=C(C)C(=O)OCC	['apple', 'pungent']	O=COC/C=C/c1ccccc1	['sweet', 'cinnamon', 'fruity']	CCC(C)c1nccs1	['green', 'herbal', 'vegetable', 'leaf']	CCCC/C=C/CC(=O)O	['sour', 'pungent', 'apple']
c1ccc2c(c1)oc1c2cccc1	['spicy']	CC1CC(=O)CO1	['sweet', 'grass', 'vanilla']	CCCCCC(=O)CSCCC	['grapefruit', 'floral', 'sweet', 'blackcurrant', 'jasmin']	CCCCCC(O)C	['fresh', 'oily']	CC(=O)C	['chemical', 'ethereal', 'pear']	CCOC(=O)C(C(=O)C)CC	['fruity', 'burnt', 'caramellic']	CC(=CCOC(=O)C)C	['jasmin', 'banana', 'ripe', 'powdery', 'almond', 'balsamic']	CCCC(O)CCC	['alcoholic', 'green', 'fruity', 'pungent']	Oc1ccc(c(c1)C(C)(C)C)O	['resinous', 'leather', 'musk', 'earthy']	CC1CC(C)C(=O)C1=O	['syrup']	c1ccc2ccccc2c1	['dry', 'camphor']	CC(CC(=O)OCCc1ccccc1)C	['fruity', 'rose', 'balsamic']	CCCCC(OC(C)=O)C(=O)OC	['fruity', 'apple']	CC1=CC(C=O)=C(C(C)C)CC1	['fatty', 'spicy', 'herbal']	C1CCC(CC1)O	['camphor']			Cc1ccc(o1)SC	['spicy', 'sulfuric', 'alliaceous', 'coffee', 'pepper']	CCCCCCCCCCOC	['fresh', 'citrus', 'fatty', 'aldehydic']	O=C(O)c1ccccc12	['balsamic']	CCCCCCC(=O)CCCCCC	['floral']	CC(C)CO	['ethereal', 'wine']	CCCCCCCCOC(=O)C(C)CC	['waxy', 'fruity', 'green', 'musty']	CCCCC(COC(=O)/C=C/c1ccc(cc1)OC)CC	['balsamic']	CCCCc1ccccn1	['green', 'sweet']	C1CCC(CC1)O	['camphor']
CCCc1ccc(O)c(OC)c1	['spicy', 'balsamic', 'sweet']	CC/C=C\CCOC(=O)CC	['apple', 'citrus', 'green', 'pear', 'waxy', 'vegetable', 'sweet']	CCC(=O)C(C)=O	['oily', 'fatty', 'butter']	CCCCCC(C)O	['lemon', 'grass', 'sweet', 'floral']	COc1ccc(cc1)/C=C/C(=O)O	['balsamic', 'spicy']	CCOC(=O)C(CC)C(C)=O	['fruity', 'apple', 'caramellic', 'sweet']	C/C=C/C=C/C(=O)O	['sour', 'pungent', 'green', 'fruity']	CC(C)[C@@H]1CC[C@@H](CC1)CO	['fresh', 'clean', 'sweet', 'floral', 'lily', 'resinous', 'spicy', 'grass']	C/C=C\c1ccc(c(c1)OC)O	['clove']	CCCOC(=O)c1cc(O)c(O)c(O)c1	['odorless']	C(CCCS)CCS	['burnt', 'fatty', 'meat', 'mushroom', 'sulfuric']	S=C=NCCc1ccccc1	['vegetable', 'herbal', 'spicy', 'sulfuric', 'spicy']	CC1CC(C(=O)C1=O)C	['syrup', 'resinous', 'burnt']	C=CCOC(=O)CCCCCCCC	['fatty', 'fruity', 'cognac', 'nut', 'wine']	OC1CCCCC1	['ethereal', 'fermented', 'fruity']			CSc1ccc(C)o1	['burnt', 'sulfuric']	CC1=CCCC(C)(C)C1/C=C/C(C)O	['floral', 'berry']	CCCCCCOC(=O)CCC(C)=O	['fruity', 'caramellic', 'wine']	CCCS	['vegetable', 'chemical', 'sweet', 'alliaceous']	c1ccc(cc1)CO	['sweet', 'floral', 'fruity', 'chemical']	CCC/C=C/C(OCC)OCC	['green', 'fruity', 'apple']	CCCCC/C=C/C=C/C(=O)OC	['pear', 'waxy']	CC(O)CO	['odorless']	OC1CCCCC1	['ethereal', 'fermented', 'fruity']
CCCCCCCCOC(=O)c1ccco1	['green', 'fatty', 'metallic', 'waxy', 'mushroom']	COc1ccc(COC=O)cc1	['spicy', 'green', 'vanilla', 'floral', 'sweet']	CC1CC(=O)CO1	['sweet', 'grass', 'vanilla']	C[C@H]1CC[C@@H]([C@H](C1)O)C(=C)C	['herbal', 'dry']	CCC(=O)C1CC(C(C)C)CC=C1C	['citrus', 'green', 'leaf']	CCCCOC(=O)C(CCC)C	['apple', 'fatty']	CCC(=O)OC(COC(=O)CC)COC(=O)CC	['odorless']	OC[C@@H]1CC[C@@H](CC1)C(C)C	['fresh', 'herbal', 'floral', 'spicy']	O=c1cc[nH]cc1	['animalic', 'seafood', 'smoky', 'nut']	Cc1ccc2c(c1)CCCC2(C)C	['woody', 'camphor']	SCCCCCCS	['fatty', 'mushroom', 'meat', 'sulfuric']	CCCCCCCCOC(=O)/C=C/C	['fresh', 'herbal', 'fruity', 'floral']	CC1CC(C)C(=O)C1=O	['syrup']	CCCCCC(=O)OCc1ccco1	['green', 'fatty', 'waxy', 'musty']	OC1CCCc2c1cccc2	['oily', 'woody', 'earthy', 'camphor']			CSc1cnccn1	['earthy', 'nut', 'sulfuric', 'ethereal']	smile	Odor	smile	Odor	C/C=C(C)/C=C/C=C(C)C	['herbal']	OCc1ccccc1	['ethereal', 'sweet', 'floral']	CCCCCC=O	['green', 'fatty', 'fruity', 'grass']	Cc1ccc(C(=O)C)s1	['hyacinth', 'spicy', 'honey', 'floral', 'sweet', 'almond', 'powdery']	CC=C(C)C	['ethereal', 'chemical']	OC1CCCc2c1cccc2	['oily', 'woody', 'earthy', 'camphor']
Cc1ccc(c(c1)C(C)(C)C)O	['medicinal', 'leather']	c1cc(COC=O)oc1	['ethereal']	CC/C=C\CCOC(=O)CC	['apple', 'citrus', 'green', 'pear', 'waxy', 'vegetable', 'sweet']	CC1(C)C2CCC1(C)C(O)C2	['sharp', 'woody', 'mint', 'camphor']	CCCCCCCCCC(=O)OCCC(C)C	['green', 'oily', 'fruity', 'banana', 'waxy', 'cognac', 'wine']	CCCCOC(=O)C(C)CCC	['rose', 'apple', 'herbal', 'fruity']	CCC(=O)OCC(COC(=O)CC)OC(=O)CC	['fruity', 'sour']	CC(C(C)O)O	['fruity', 'butter']	CC(C)(c1ccccc1)O	['green', 'sweet', 'earthy']	C1CCC(=O)C1	['mint']	CSC	['vegetable', 'pungent']	c1ccc(cc1)CCN=C=S	['green', 'spicy', 'berry', 'herbal']	CCCOC(=O)c1cc(O)c(O)c(O)c1	['odorless']	O=COC/C=C/c1ccccc1	['sweet', 'cinnamon', 'fruity']	CC(C)(C)O	['camphor']			C=CCc1ccc(OCc2ccccc2)c(OC)c1	['spicy']	CC(C)CCOC(OCCC(C)C)c1ccccc13	['fruity', 'almond', 'herbal', 'cherry', 'sweet']	c1ccc(cc1)C(=O)O	['balsamic']	CCC(C)(C)S	['sulfuric']	CCCO	['alcoholic', 'fermented', 'liquor', 'sweet', 'pear']	CC(=O)C(=C)C	['fresh', 'fruity', 'burnt']	CC(=O)OC1C=C(C)C2CC1C2(C)C	['spicy', 'herbal', 'fruity']	CSc1ccc(o1)C	['sulfuric', 'coffee', 'cooked']	CC(C)(C)O	['camphor']
Cc1ccc(o1)SC	['spicy', 'sulfuric', 'alliaceous', 'coffee', 'pepper']	CCCCCCCCCC(=O)OCc1ccco1	['fatty', 'caramellic', 'waxy']	COc1ccc(COC=O)cc1	['spicy', 'green', 'vanilla', 'floral', 'sweet']	OC1CCCC1	['fermented', 'alcoholic', 'ethereal']	CO	['alcoholic']	CCCCCCCCCCCCCC(=O)OCCCC	['fatty', 'waxy']	CCCCCOC(=O)c1ccccc1	['fruity', 'balsamic', 'floral', 'sweet']	CCCCCCCC=CO	['green', 'melon', 'fresh', 'waxy']	CC(c1ccccc1)(O)C	['sweet', 'resinous', 'fresh', 'floral']	O=C1CCCC1	['fresh', 'ethereal', 'burnt', 'fruity']	O(Cc1ccco1)Cc1ccco1	['ethereal', 'burnt', 'fruity']	CCC/C=C/CCC(C)=O	['fruity', 'dairy', 'herbal', 'berry', 'cheese']	CC1=CC(=O)CC1	['caramellic', 'sweet']	CCCCC(COC(=O)/C=C/c1ccc(cc1)OC)CC	['balsamic']	OCCCC(C)C	['apple', 'ethereal', 'fermented']			CC(C)CN	['seafood', 'cheese']	smile	Odor	smile	Odor	C[C@H]1CCC[C@@]2(C)CCCC[C@]12O	['green', 'earthy', 'musty', 'herbal']	CC/C(C)=C(/C)C(C)=O	['spicy']	Cc1ccc2c(c1)OCC(=O)CO2	['fresh', 'watery', 'clean', 'melon', 'green', 'phenolic']	CC(=O)OCc1ccco1	['fruity', 'banana', 'floral', 'ethereal']	Cc1ccc(o1)SC	['spicy', 'sulfuric', 'alliaceous', 'coffee', 'pepper']	OCCCC(C)C	['apple', 'ethereal', 'fermented']
CSc1ccc(C)o1	['burnt', 'sulfuric']	CC(=O)/C(C)=C\c1ccccc1	['fruity', 'caramellic', 'sweet', 'berry']	c1cc(COC=O)oc1	['ethereal']	N#Cc1ccccc1	['sweet', 'spicy', 'almond', 'cherry']	C=CCCCN=C=S	['spicy', 'sulfuric', 'spicy']	CC(=O)O[C@@H]1C[C@@H]2CC[C@@]1(C)C2(C)C	['sweet', 'balsamic', 'resinous', 'herbal']	CC(=CCC/C(=C/CC/C(=C/COC(=O)C)/C)/C)C	['waxy']	CCCCCCO	['fatty', 'fruity', 'wine']	OCCCc1ccccc1	['hyacinth', 'balsamic']	CC/C=C\C=C\C=O	['cooked']	c1cc(COCc2ccco2)oc1	['coffee', 'nut', 'earthy']	CCCCCCCC(OCC)OCC	['green', 'floral', 'orange', 'citrus']	CCC(=O)Nc1ccccc1C(=O)OC	['sweet', 'resinous', 'floral', 'orange', 'grape']	CCCCC/C=C/C=C/C(=O)OC	['pear', 'waxy']	CC(C)CCCO	['green', 'oily', 'fruity', 'fermented', 'herbal']			CC1SCCS1	['alliaceous', 'smoky', 'gourmand', 'vegetable']	CC(C)CCOC(OCCC(C)C)c1ccccc13	['fruity', 'almond', 'herbal', 'cherry', 'sweet']	c1ccc(cc1)C(=O)O	['balsamic']	CCCC(O)CC(=O)OCC	['citrus', 'green', 'fruity', 'grape', 'fresh', 'wine']	CC(=O)c1ccccc1O	['cinnamon', 'almond', 'cherry']	COc1cccc(c1)C(=O)O	['spicy']	CC(=O)OC/C=C\c1ccccc1	['floral', 'spicy', 'balsamic']	CSc1ccc(C)o1	['burnt', 'sulfuric']	CC(C)CCCO	['green', 'oily', 'fruity', 'fermented', 'herbal']
CSc1cnccn1	['earthy', 'nut', 'sulfuric', 'ethereal']	CCCCCCCC/C=C\CCCCCCCC(=O)OCCCC	['oily', 'fatty']	CCCCCCCCCC(=O)OCc1ccco1	['fatty', 'caramellic', 'waxy']	OCCc1ccccc1C	['fresh', 'rose', 'green']	Cc1ccccc1O	['phenolic', 'medicinal']	CCCCCCCCCC(=O)OCCC(C)C	['green', 'oily', 'fruity', 'banana', 'waxy', 'cognac', 'wine']	CCCCc1ccc(cc1)C(=O)C	['sweet', 'resinous', 'floral']	CC(C)[C@@H]1C=C[C@](C)(O)CC1	['floral', 'musty', 'herbal']	CCOc1ccc(CO)cc1	['anisic', 'vanilla', 'sweet']	CCCCC1C(C)CC(=O)O1	['vanilla', 'coconut', 'fruity', 'woody', 'syrup', 'nut']	c1coc(COCc2ccco2)c1	['burnt', 'coffee', 'nut']	CCC/C=C\CCC(=O)OCC	['green', 'fruity', 'fatty', 'pear']	CCOC(=O)CCCCCCCCC(=O)OCC	['fruity', 'melon', 'wine']	Cc1ccc(C(=O)C)s1	['hyacinth', 'spicy', 'honey', 'floral', 'sweet', 'almond', 'powdery']	CCCCOCCO	['oily', 'fruity', 'alcoholic', 'ethereal']			C=Cc1ccc(O)cc1	['phenolic', 'medicinal', 'spicy']	COc1cc(C(C)=O)cc(OC)c1O	['spicy', 'vanilla', 'phenolic', 'balsamic', 'sweet']	OC(=O)c1ccccc13	['odorless']	CCCc1cnccn1	['vegetable', 'nut']	C=CCc1ccc(O)cc1	['spicy', 'smoky', 'phenolic', 'medicinal']	CC/C(C=O)=C/c1ccccc1	['spicy', 'oily', 'herbal']	CC(=CCC/C(=C\CCC(=O)C)/C)C	['fatty', 'metallic']	CSc1cnccn1	['earthy', 'nut', 'sulfuric', 'ethereal']	CCCCOCCO	['oily', 'fruity', 'alcoholic', 'ethereal']
CCOc1ccccc1	['anisic', 'sweet']	CCOc1nccnc1CC	['green', 'roasted']	CC(=O)/C(C)=C\c1ccccc1	['fruity', 'caramellic', 'sweet', 'berry']	Cc1ccccc1CCO	['rose', 'waxy', 'violetflower']	c1ccc(cc1)S	['meat', 'phenolic', 'alliaceous', 'plastic']	CCC(C(=O)OCC)(C(=O)OCC)CC	['apple']	CC(=C)CCC(=O)C	['citrus', 'herbal']	OCCOCCOCC	['odorless']	Cc1ccc(c(c1)C(=O)C)O	['sweet', 'floral', 'herbal']	C=C1C=CCC(C)(C)C12CCC(C)O2	['green', 'fruity', 'earthy', 'woody', 'floral', 'wine']	CCc1ccccc1S	['alliaceous', 'smoky', 'roasted', 'meat']	CCCCC(=O)OC/C=C(\C)/CCC=C(C)C	['rose', 'tropicalfruit']	CCCCCOC(=O)CC(C)C	['fruity', 'apple', 'banana']	CC(=O)OC1C=C(C)C2CC1C2(C)C	['spicy', 'herbal', 'fruity']	CCC(C)CCO	['pungent', 'alcoholic', 'cognac', 'wine', 'cacao', 'green']			CC(C)CCN	['chemical']	CCCCCCCCCCOC	['fresh', 'citrus', 'fatty', 'aldehydic']	O=C(O)c1ccccc13	['balsamic']	CCCCCCCCCC(OCC)OCC	['citrus', 'ethereal', 'oily', 'fruity', 'fatty', 'fresh', 'waxy', 'herbal']	CC=CSC=CC	['gourmand', 'caramellic']	C/C=C(/C)\C(=O)OCC(C)C	['spicy', 'grass']	O=C(OCCc1ccccc1)c1ccccc1	['honey', 'balsamic', 'floral', 'rose']	C=CCc1ccc(OCc2ccccc2)c(OC)c1	['spicy']	CCC(C)CCO	['pungent', 'alcoholic', 'cognac', 'wine', 'cacao', 'green']
C=CCc1ccc(OCc2ccccc2)c(OC)c1	['spicy']	CCCCCCCCCCCC(OC)OC	['apple', 'citrus', 'green', 'fatty', 'melon', 'fresh']	CCCCCCCC/C=C\CCCCCCCC(=O)OCCCC	['oily', 'fatty']	OCCCCCCCCCC=C	['fresh', 'waxy', 'citrus', 'rose']	Sc1ccccc1	['burnt', 'meat']	CCCCCCCCCCOC(=O)CCC(C)C	['oily', 'fruity']	C=C(C)CCC(=O)C	['grass', 'earthy', 'vegetable']	C=CCCCCO	['green']	O=C1C=CCCC1	['green', 'roasted', 'mint']	c1ccc(cc1)C(=C1CCCCC1)C#N	['geranium', 'grapefruit']	CCCC(C)(C)SSC(C)(C)CCC	['vegetable', 'green', 'alliaceous', 'meat', 'sulfuric']	CCCCC(=O)OC/C=C(/CCC=C(C)C)\C	['herbal', 'floral', 'fruity', 'butter']	CCCCCC(OC(=O)CCCCC)C	['oily', 'fruity', 'musty', 'pungent']	CC(=O)OCc1ccco1	['fruity', 'banana', 'floral', 'ethereal']	CCCc1ccccc1O	['spicy', 'smoky', 'phenolic', 'balsamic', 'medicinal']			c1ccc(Oc2ccccc2)cc1	['green', 'floral', 'metallic']	CC1=CCCC(C)(C)C1/C=C/C(C)O	['floral', 'berry']	CCCCCCOC(=O)CCC(C)=O	['fruity', 'caramellic', 'wine']	CCC(C)O	['alcoholic', 'oily', 'fermented', 'wine']	C(=O)O	['sharp', 'sour', 'fruity', 'fermented']	C/C=C(\C(=O)OCC(C)C)/C	['herbal', 'apple', 'herbal', 'cooling', 'woody', 'fruity', 'sweet', 'oily', 'musk', 'pepper']	O=CC(C1CCC(=CC1)C)C	['herbal', 'citrus']	CC(C)CN	['seafood', 'cheese']	CCCc1ccccc1O	['spicy', 'smoky', 'phenolic', 'balsamic', 'medicinal']
C[C@@H]1CC[C@@H]([C@H](C1)O)C(C)C	['fresh', 'mint', 'musty']	CCCCC(=S)OC	['fruity', 'tropicalfruit', 'cheese']	CCc1c(nccn1)OCC	['earthy']	C=CCCCCCCCCC(=O)O	['oily', 'fatty', 'waxy']	C/C(=C\CC)/C(=O)O	['sour', 'berry', 'cooked']	CCCCCC(=O)C(C(=O)C)C	['fruity', 'caramellic', 'burnt']	CC(=O)n1ccc2c1cccc2	['burnt', 'roasted', 'animalic']	CCCCC/C=C/C(=O)O	['fatty', 'waxy', 'dairy', 'musty']	C1CCC(CC1)OC(=O)c1ccccc1N	['violetflower', 'orange']	N#CC(=C1CCCCC1)c1ccccc1	['geranium', 'grapefruit']	c1ccc(-c2ccccc2)cc1	['rose', 'metallic']	CCCCC(=O)OC/C=C(\C)CCC=C(C)C	['apple', 'rose', 'fruity', 'tobacco']	CCCCCC(=O)OC(C)CCCCC	['green', 'fruity', 'sweet', 'tropicalfruit']	CC(=O)OC/C=C\c1ccccc1	['floral', 'spicy', 'balsamic']	C=CC(C)(CCCC(C)C)O	['woody', 'citrus', 'camphor']			CC1=C(O)C(=O)C(C)O1	['caramellic', 'roasted', 'fruity']	smile	Odor	smile	Odor	C=CC(O)(C)C	['fresh', 'ethereal']	O=CO	['pungent']	C/C=C(/C)C(=O)OCC(C)C	['fruity', 'herbal', 'sweet', 'wine']	CC1=CCC(CC1)C(C)C=O	['spicy', 'herbal']	CC1SCCS1	['alliaceous', 'smoky', 'gourmand', 'vegetable']	C=CC(C)(CCCC(C)C)O	['woody', 'citrus', 'camphor']
CC(C)[C@H]1CC[C@@H](C)C[C@@H]1O	['earthy', 'sweet', 'grass', 'camphor']	CCCCCCCCCC(=O)OCCC	['vegetable', 'fruity', 'fatty', 'oily', 'woody']	CCOc1nccnc1CC	['green', 'roasted']	CCCCCO	['alcoholic']	C1CCC(CC1)CC(=O)O	['sharp', 'sour', 'cheese', 'powdery', 'honey']	CCCCCC(=O)C(C)C(=O)C	['fruity', 'grass', 'caramellic', 'burnt']	CC(=O)n1ccc2ccccc21	['balsamic', 'jasmin']	CCC(CC)(O)C	['fruity', 'leaf']	O=C(c1ccccc1N)OC1CCCCC1	['floral', 'orange']	CC/C=C\CCOC=O	['green', 'fruity', 'apple', 'sharp']	c1cc(CSCc2ccco2)oc1	['mushroom', 'cacao', 'meat', 'coffee', 'nut']	CCC=CC=CC(=O)C	['fruity', 'fatty', 'mushroom']	C1CCC(=O)C1	['mint']	CC(=CCC/C(=C\CCC(=O)C)/C)C	['fatty', 'metallic']	C=CC(CCCC(C)C)(O)C	['woody', 'fruity']			C1CS1	['vegetable', 'sulfuric', 'meat']	CC(C)CCOC(OCCC(C)C)c1ccccc14	['fruity', 'almond', 'herbal', 'cherry', 'sweet']	c1ccc(cc1)C(=O)O	['balsamic']	C=CC(C)(C)O	['earthy', 'oily']	C=CCOC(=O)CCCCCCCCC	['fruity', 'sweet', 'wine']	CC[C@@H](C)C=O	['burnt', 'cacao', 'coffee']	CC1=CC(C=O)C(C(C)C)CC1	['green', 'lemon', 'rose', 'citrus']	C=Cc1ccc(O)cc1	['phenolic', 'medicinal', 'spicy']	C=CC(CCCC(C)C)(O)C	['woody', 'fruity']
CCC(=O)C(C)O	['mushroom', 'nut']	O=C(C(C)C)OCCCc1ccccc1	['balsamic', 'fruity']	CCCCCCCCCCCC(OC)OC	['apple', 'citrus', 'green', 'fatty', 'melon', 'fresh']	Cc1ccc2c(c1)cccc2	['camphor']	OC(=O)CC1CCCCC1	['sour', 'pungent', 'honey', 'syrup', 'cacao']	CCC(=O)C(C)Sc1ccco1	['sweet']	ClCC(=O)c1ccccc1	['spicy']	CCC(C)(CC)O	['fruity', 'leaf']	Nc1ccccc1C(=O)OC1CCCCC1	['fruity', 'fatty', 'grape', 'orange', 'floral']	C=C(C)[C@@H]1CC[C@@H](C)C(=O)C1	['herbal']	c1coc(CSCc2ccco2)c1	['roasted', 'earthy', 'burnt', 'coffee', 'mushroom', 'meat']	CCOc1ccc(OC)cc1	['tobacco', 'phenolic', 'sweet', 'nut']	O=C1CCCC1	['fresh', 'ethereal', 'burnt', 'fruity']	O=C(OCCc1ccccc1)c1ccccc1	['honey', 'balsamic', 'floral', 'rose']	CCCOC(=O)C(O)C	['fruity', 'burnt', 'caramellic']			CCCCCCCCOC(=O)CC	['fatty', 'fruity', 'waxy', 'sweet']	smile	Odor	smile	Odor	C1CCCCCCCCC(=O)CCCCCCC1	['musk']	CC(CC(=O)OC)O	['wine', 'apple']	COCCOC(=O)CC(C)=O	['fermented', 'fruity', 'sweet']	CCCC(=O)OC(Cc1ccccc1)(C)C	['resinous', 'woody', 'floral']	CC(C)CCN	['chemical']	CCCOC(=O)C(O)C	['fruity', 'burnt', 'caramellic']
CC(C)CN	['seafood', 'cheese']	CC(C)C(=O)OC[C@@H](C)c1ccccc1	['fruity', 'balsamic', 'sweet']	CCCCC(=S)OC	['fruity', 'tropicalfruit', 'cheese']	Cc1ccc2ccccc2c1	['oily']	O=C(O)CC1CCCCC1	['caramellic', 'honey', 'waxy', 'cheese', 'butter']	CCCCCC(=O)OC	['fruity', 'apple', 'ethereal']	COC(=O)c1ccc(OC)cc1	['anisic', 'vanilla', 'sweet']	CCC(C)(O)CC	['green', 'fruity', 'earthy', 'fermented', 'camphor', 'leaf']	CCOC(=O)c1ccc(O)c(OC)c1	['spicy', 'vanilla', 'phenolic', 'floral', 'sweet']	CC(=C)[C@@H]1CC[C@H](C(=O)C1)C	['herbal']	CC(C(S)C)S	['alliaceous', 'meat', 'coffee']	CCCCOCCCC	['fruity', 'sweet', 'ethereal']	CCCCC1C(C)CC(=O)O1	['vanilla', 'coconut', 'fruity', 'woody', 'syrup', 'nut']	O=CC(C1CCC(=CC1)C)C	['herbal', 'citrus']	CCCOC(=O)CC(C)C	['fruity', 'apple']			C(CS)CS	['meat', 'sulfuric']	CC(C)CCOC(OCCC(C)C)c1ccccc14	['fruity', 'almond', 'herbal', 'cherry', 'sweet']	c1ccc(cc1)C(=O)O	['balsamic']	OCCCCCCCCCCO	['odorless']	CCCCCC(CC(=O)OC)OC(C)=O	['green', 'fruity', 'wine', 'tropicalfruit']	CCCCOC(=O)/C=C/C=C/C	['fruity', 'herbal']	CCCC(=O)OC(C)(C)Cc1ccccc1	['floral', 'green', 'herbal', 'plum']	c1ccc(Oc2ccccc2)cc1	['green', 'floral', 'metallic']	CCCOC(=O)CC(C)C	['fruity', 'apple']
C=Cc1ccc(O)cc1	['phenolic', 'medicinal', 'spicy']	C=C/C(=C/C/C=C(\C)/CC/C=C(\C)/C=O)/C	['orange']	CCCCCCCCCC(=O)OCCC	['vegetable', 'fruity', 'fatty', 'oily', 'woody']	CC(=O)OCC1CCCO1	['fruity', 'ethereal']	Cc1c(cco1)SSCc1ccco1	['sulfuric', 'meat']	Cc1nc(c(s1)C(=O)C)C	['nut', 'meat', 'sulfuric']	CN(C)c1ccccc1C(=O)OC	['orange', 'leaf', 'woody']	OC/C=C(/CCC=C(C)C)\C	['rose', 'dry']	C/C=C/c1ccc(OCC)c(O)c1	['vanilla', 'phenolic']	CCCCC/C=C\C=O	['fatty', 'fruity', 'leaf', 'nut']	CC(C(C)S)S	['alliaceous', 'meat', 'coffee']	C=CCCCCCCCCC(=O)OCC=C	['fatty', 'coconut', 'sweet', 'nut']	C=C1C=CCC(C)(C)C12CCC(C)O2	['green', 'fruity', 'earthy', 'woody', 'floral', 'wine']	CC1=CCC(CC1)C(C)C=O	['spicy', 'herbal']	CCCC(O)C(C)C	['green', 'musty', 'floral', 'camphor', 'leaf']			CCCOC(CC)OC(C)CCC	['green', 'cognac', 'alcoholic', 'ethereal']	COc1cc(C(C)=O)cc(OC)c1O	['spicy', 'vanilla', 'phenolic', 'balsamic', 'sweet']	OC(=O)c1ccccc14	['odorless']	CCCCCC=CO	['fruity', 'fatty']	c1ccc(cc1)C(C(=O)c1ccccc1)O	['balsamic', 'vanilla', 'camphor']	CCCCOC(=O)C(C)(C)C	['fruity', 'apple', 'herbal']	CCCCOC(=O)Cc1ccccc1	['honey', 'rose', 'sweet']	CC1=C(O)C(=O)C(C)O1	['caramellic', 'roasted', 'fruity']	CCCC(O)C(C)C	['green', 'musty', 'floral', 'camphor', 'leaf']
CC(C(O)(C)C)(O)C	['ethereal', 'mint']	C=C/C(=C/C/C=C(/CC/C=C(/C=O)\C)\C)/C	['fresh', 'aldehydic', 'citrus', 'fatty', 'floral']	O=C(C(C)C)OCCCc1ccccc1	['balsamic', 'fruity']	CC(CO)C1CCCCC1	['geranium', 'mint', 'lily', 'balsamic']	CC(C)C1CCC(C)(S)CC1=O	['citrus']	Cc1c(C(=O)C)sc(C)n1	['earthy', 'nut', 'coffee', 'meat']	COC(=O)c1ccccc1N(C)C	['orange', 'resinous']	CC(=CCC/C(=C/CO)/C)C	['rose', 'citrus']	COC(=O)c1cc(C)ccc1O	['medicinal', 'phenolic']	CC/C=C/CC=O	['apple', 'green', 'fresh', 'pungent', 'grass', 'leaf']	CC(S)C(C)S	['roasted', 'fatty', 'meat', 'sulfuric']	COc1cc(C)ccc1OC	['sweet', 'phenolic', 'spicy']	O=CC=C(C)C	['fresh', 'herbal', 'almond']	CC1=CC(C=O)C(C(C)C)CC1	['green', 'lemon', 'rose', 'citrus']	Cc1ccc(cc1)C(C)(C)O	['sweet', 'cherry', 'vanilla', 'floral', 'camphor', 'cooling']			c1ccc(cc1)SSc1ccccc1	['sulfuric', 'earthy', 'burnt']	CCCCCCCCCCOC	['fresh', 'citrus', 'fatty', 'aldehydic']	O=C(O)c1ccccc14	['balsamic']	CC1=CCC=CC1	['chemical', 'terpenic', 'citrus']	OC(C(=O)c1ccccc1)c1ccccc1	['sweet', 'balsamic']	CCCCC(OC)OC	['green', 'fruity', 'ethereal', 'cognac']	CC(=O)Cc1ccc(cc1)OC	['dry', 'woody', 'fruity', 'dairy', 'fennel', 'green', 'anisic', 'balsamic']	C1CS1	['vegetable', 'sulfuric', 'meat']	Cc1ccc(cc1)C(C)(C)O	['sweet', 'cherry', 'vanilla', 'floral', 'camphor', 'cooling']
CC(C)(C(C)(C)O)O	['musk', 'earthy', 'earthy', 'bread']	COc1cc(/C=C/C=O)cc(OC)c1O	['spicy', 'sweet']	CC(C)C(=O)OC[C@@H](C)c1ccccc1	['fruity', 'balsamic', 'sweet']	OCC(C1CCCCC1)C	['geranium', 'mint', 'balsamic', 'lily']	Cc1c(CCO)scn1	['meat', 'gourmand', 'nut', 'fermented', 'bread', 'sulfuric']	CC(=O)c1sc(C)nc1C	['roasted', 'meat', 'nut', 'sulfuric']	CCCCCC/C=C\CCCCCCCC(=O)O	['fatty']	CC(C)=CCC/C(C)=C/CO	['rose', 'floral', 'sweet']	Cc1ccc(c(c1)C(=O)OC)O	['mint', 'cherry', 'leather']	O=C1CCCCCO1	['fruity', 'coconut', 'musty', 'pungent']	CSS(=O)(=O)C	['pungent', 'roasted']	C/C=C/C(=O)OCCC(C)C	['pungent', 'fruity', 'fermented', 'liquor']	CC(=CC=O)C	['caramellic', 'cherry', 'pungent', 'almond']	CCCC(=O)OC(Cc1ccccc1)(C)C	['resinous', 'woody', 'floral']	Cc1ccc(cc1)C(O)(C)C	['herbal', 'earthy', 'citrus']			CC(=O)Oc1ccccc1	['metallic', 'jasmin']	CC1=CCCC(C)(C)C1/C=C/C(C)O	['floral', 'berry']	CCCCCCOC(=O)CCC(C)=O	['fruity', 'caramellic', 'wine']	CCCCC#N	['ethereal', 'aldehydic']	O=C(c1ccccc1)C(O)c1ccccc1	['spicy', 'sweet', 'camphor']	O=C1CCCO1	['fresh', 'fruity', 'cheese', 'butter']	COc1ccc(cc1)CC(=O)C	['sweet', 'anisic', 'green', 'fruity']	CCCCCCCCOC(=O)CC	['fatty', 'fruity', 'waxy', 'sweet']	Cc1ccc(cc1)C(O)(C)C	['herbal', 'earthy', 'citrus']
CC(C)(O)C(C)(C)O	['ethereal', 'herbal', 'woody', 'bread', 'mint']	CCOC(=O)CC1(C)OCC(C)O1	['apple', 'berry', 'dry', 'woody']	C=C/C(=C/C/C=C(\C)/CC/C=C(\C)/C=O)/C	['orange']	C1CCC(CC1)S	['sulfuric']	Cc1ncsc1CCO	['resinous', 'sulfuric', 'meat']	CCCOC(=O)Cc1ccccc1	['honey', 'rose']	CCc1c(c(=O)cco1)O	['berry', 'syrup']	CCCC/C=C\CCCCO	['waxy', 'fatty', 'rose']	SCc1ccccn1	['roasted', 'fatty', 'meat', 'sulfuric']	CCCCCCCCCC(=O)OCCc1ccccc1	['rose', 'fatty']	CSS(C)(=O)=O	['roasted', 'alliaceous', 'pungent']	CC(=O)CC(=O)OCc1ccccc1	['sweet', 'ester', 'floral', 'fruity']	CC(C)=CC=O	['fruity', 'spicy', 'almond', 'nut']	CCCC(=O)OC(C)(C)Cc1ccccc1	['floral', 'green', 'herbal', 'plum']	Cc1ccc(C(C)(C)O)cc1	['cherry', 'herbal', 'nut']			CCSSC	['alliaceous', 'sulfuric']	smile	Odor	smile	Odor	CCOC(=O)CC(O)(CC(=O)OCC)C(=O)OCC	['fruity', 'plum', 'sweet', 'wine']	COC1CCC(OC)O1	['ethereal']	CCOC(=O)CCCCCCC(=O)OCC	['oily', 'fruity']	COc1ccc(CC(C)=O)cc1	['anisic']	C(CS)CS	['meat', 'sulfuric']	Cc1ccc(C(C)(C)O)cc1	['cherry', 'herbal', 'nut']
CC(C)CCN	['chemical']	c1coc(Cn2cccc2)c1	['earthy', 'alliaceous', 'vegetable', 'smoky', 'pungent']	C=C/C(=C/C/C=C(/CC/C=C(/C=O)\C)\C)/C	['fresh', 'aldehydic', 'citrus', 'fatty', 'floral']	SC1CCCCC1	['vegetable', 'meat']	CC(C)CCCC(C)CC=O	['lemon', 'green', 'aldehydic']	CCCCC=CCC(=O)OC	['green', 'fruity', 'fatty', 'melon', 'pear']	O=C(Cc1ccccc1)OC/C=C/c1ccccc1	['honey', 'balsamic']	OCCCCC/C=C\CC	['vegetable', 'waxy', 'melon', 'resinous']	Cc1ccc(O)cc1	['phenolic', 'smoky', 'medicinal', 'animalic']	CC1CC(=O)CC(C1)(C)C	['fresh', 'mint']	Cc1ccnc2c1cccc2	['resinous', 'floral']	C=C/C=C\C=O	['spicy', 'green', 'pungent']	CCC(=O)OCC(C)CC	['apple', 'banana', 'fruity', 'melon', 'sweet', 'tropicalfruit']	CCCCOC(=O)Cc1ccccc1	['honey', 'rose', 'sweet']	CC1CCC(C(C1)O)C(C)C	['cooling', 'sweet']			CC=C(C=CC=CC=O)CC	['green', 'fruity', 'fresh']	CC(C)CCOC(OCCC(C)C)c1ccccc15	['fruity', 'almond', 'herbal', 'cherry', 'sweet']	c1ccc(cc1)C(=O)O	['balsamic']	CC1(C)C2CCC(C)(CC2)O1	['medicinal', 'camphor']	CC(=O)C(O)C	['butter', 'sour', 'vanilla']	CCOCCOC(C)=O	['fruity', 'sweet']	CC(CC(=O)OCc1ccco1)C	['ripe', 'berry']	CCCOC(CC)OC(C)CCC	['green', 'cognac', 'alcoholic', 'ethereal']	CC1CCC(C(C1)O)C(C)C	['cooling', 'sweet']
CC(C)CC(=O)OCc1ccco1	['berry', 'ripe', 'grape', 'plum']	CCOC(=O)C(=C)C	['chemical', 'apple']	COc1cc(/C=C/C=O)cc(OC)c1O	['spicy', 'sweet']	SCCCS	['meat']	O=C(O)CCCCC(=O)O	['odorless']	CCCCCCC(=O)OCCCC	['green', 'fruity', 'apple', 'herbal']	COc1ccc(CO)cc1OC	['vanilla']	CC/C=C\CCCCCO	['green', 'fruity', 'waxy', 'melon']	C=CCOC(=O)C(C)=O	['caramellic', 'ethereal', 'fruity', 'burnt', 'sweet']	CC1CCCC(C)(C)C1=O	['mint', 'green', 'resinous', 'honey']	Cc1ccnc2ccccc12	['burnt', 'oily', 'herbal', 'floral', 'sweet']	C=CCCCCCC(=O)C	['fruity', 'cooked']	CC(C)CC(=O)OCC(C)C	['sweet', 'apple']	CC(=O)Cc1ccc(cc1)OC	['dry', 'woody', 'fruity', 'dairy', 'fennel', 'green', 'anisic', 'balsamic']	CC(C)C1CCC(C)CC1O	['mint']			CCSC	['sulfuric', 'vegetable', 'meat', 'metallic']	smile	Odor	smile	Odor	CC12CCC(CC1)C(O2)(C)C	['cooling', 'camphor']	CC(C(=O)C)O	['sweet', 'butter']	COc1ccc(cc1OC)C=O	['vanilla', 'dairy', 'powdery', 'herbal', 'phenolic']	CC(C)CC(=O)OCc1ccco1	['berry', 'ripe', 'grape', 'plum']	c1ccc(cc1)SSc1ccccc1	['sulfuric', 'earthy', 'burnt']	CC(C)C1CCC(C)CC1O	['mint']
C1CS1	['vegetable', 'sulfuric', 'meat']	C=C(C)C(=O)OCC	['apple', 'pungent']	CCOC(=O)CC1(C)OCC(C)O1	['apple', 'berry', 'dry', 'woody']	CC1=CC[C@@H](CC1)C(O)(C)C	['resinous', 'floral', 'coniferous']	COc1cc(C=O)c(cc1OC)OC	['sweet', 'cinnamon', 'herbal']	CCCCCCCCCCCC(=O)OCC	['oily', 'fatty', 'fruity', 'waxy', 'floral']	COc1cccc(C=O)c1	['spicy', 'cinnamon', 'anisic', 'floral', 'sweet']	CC1CCCC(C)(C)C1CCC(C)O	['violetflower', 'woody', 'leather']	OCc1cccc(c1)O	['phenolic', 'medicinal', 'floral']	CC(=CCC/C(=C\COC=O)/C)C	['green', 'metallic', 'tropicalfruit', 'citrus', 'floral']	CC(C)(C)OC	['mint']	C=CCCCCC(C)=O	['fatty', 'herbal', 'cheese']	CC(COC(=O)CC(C)C)C	['fruity', 'musty', 'pungent', 'fatty']	COc1ccc(cc1)CC(=O)C	['sweet', 'anisic', 'green', 'fruity']	CC1CCC(C(C)C)C(O)C1	['mint', 'musty']			CC1OCC(c2ccccc2)O1	['animalic', 'hyacinth', 'jasmin']	CC(C)CCOC(OCCC(C)C)c1ccccc15	['fruity', 'almond', 'herbal', 'cherry', 'sweet']	c1ccc(cc1)C(=O)O	['balsamic']	CC12CCC(CC1)C(C)(C)O2	['fresh', 'camphor']	CC(=O)C(C)O	['butter']	COc1cc(C=O)ccc1OC	['vanilla', 'powdery', 'almond']	CC(C)c1c(nccn1)SC	['vegetable', 'roasted', 'meat']	CC(=O)Oc1ccccc1	['metallic', 'jasmin']	CC1CCC(C(C)C)C(O)C1	['mint', 'musty']
C1CCC(CC1)O	['camphor']	CSSCC(C)=O	['green', 'sweet']	OC(=O)Cc1ccccc1	['honey', 'vanilla', 'fermented']	CC1=CC[C@@H](CC1)C(C)(C)O	['floral']	O=C(O)Cc1ccccc1	['honey', 'sweet', 'animalic']	CCCCC/C=C/CC1CCCC1=O	['apple', 'green', 'fruity', 'melon', 'waxy', 'jasmin']	C[C@@H]1CC[C@H]([C@@H](C1)OC(=O)C)C(=C)C	['mint', 'fruity']	CC(CCC1C(C)CCCC1(C)C)O	['woody', 'fruity', 'floral']	CCOC(=O)c1ccccc1O	['fruity', 'floral', 'sweet']	O=COC/C=C(\CCC=C(C)C)/C	['fresh', 'floral', 'citrus']	COC(C)(C)C	['fresh', 'ethereal', 'wine']	CCCCCCCC1OCC(C)O1	['green', 'woody']	CC(C)COC(=O)CC(C)C	['fruity', 'apple']	COc1ccc(CC(C)=O)cc1	['anisic']	OC(=O)C(=O)C	['sour', 'burnt']			c1ccc2c(c1)cccc2	['camphor']	COc1cc(C(C)=O)cc(OC)c1O	['spicy', 'vanilla', 'phenolic', 'balsamic', 'sweet']	OC(=O)c1ccccc15	['odorless']	COc1ccc(C=O)cc1OC	['woody', 'sweet', 'vanilla']	C/C=C\c1ccc(c(c1)OC)O	['clove']	COc1cc(/C=C/C(C)=O)ccc1O	['spicy', 'vanilla', 'balsamic', 'sweet']	CSc1nccnc1C(C)C	['roasted', 'green', 'earthy', 'woody', 'meat']	CCSSC	['alliaceous', 'sulfuric']	OC(=O)C(=O)C	['sour', 'burnt']
OC1CCCCC1	['ethereal', 'fermented', 'fruity']	CCCCCCCCCCCC(=O)CC	['oily', 'fruity']	c1ccc(cc1)CC(=O)O	['honey', 'rose', 'cacao', 'tobacco', 'powdery', 'animalic']	C=CC(O)CCC	['ethereal']	CC(C)COC(=O)c1ccccc1NC	['grapefruit', 'grape']	CCCCOC(=O)C1(c2ccccc2)OC1C	['fruity']	CC(CC(=O)OCc1ccccc1)C	['apple', 'herbal']	CCCCCC/C=C/CO	['green', 'fatty', 'melon']	CCCC(=O)C(CCC)O	['oily', 'resinous', 'burnt', 'sweet']	CC(C)=CCC/C(C)=C/C(O)C=O	['green', 'floral', 'sweet', 'herbal']	N#Cc1ccccc1	['sweet', 'spicy', 'almond', 'cherry']	CCCCOCc1ccccc1	['rose', 'fruity', 'sharp', 'floral', 'sweet']	CCCCCCCCC(=O)OCCCCCC	['green', 'oily', 'cognac', 'nut', 'wine']	CC(CC(=O)OCc1ccco1)C	['ripe', 'berry']	CC(=O)C=O	['caramellic', 'sour', 'ethereal', 'liquor']			c1ccc2ccccc2c1	['dry', 'camphor']	CCCCCCCCCCOC	['fresh', 'citrus', 'fatty', 'aldehydic']	O=C(O)c1ccccc15	['balsamic']	Cc1ccc2c(c1)occ2C	['oily', 'chemical', 'burnt', 'sweet']	C=CCC(C)O	['fruity']	CCCC1CCC(=O)O1	['coconut']	c1ccc2c(c1)COC2=O	['fruity', 'green', 'grass', 'vanilla', 'powdery', 'coconut', 'phenolic']	CC=C(C=CC=CC=O)CC	['green', 'fruity', 'fresh']	CC(=O)C=O	['caramellic', 'sour', 'ethereal', 'liquor']
CCCOC(CC)OC(C)CCC	['green', 'cognac', 'alcoholic', 'ethereal']	CCCCCCCCOC(=O)C(C)CC	['waxy', 'fruity', 'green', 'musty']	O=CCc1ccccc1	['rose', 'green', 'honey', 'floral']	c1ccc(cc1)CCCCO	['rose']	CNc1ccccc1C(=O)OCC(C)C	['resinous', 'citrus', 'grape']	CC(C)(OC=O)c1ccccc1	['fruity', 'floral']	CC(C)CC(=O)OCc1ccccc1	['sweet', 'fruity', 'powdery', 'musty']	CC(C=C)CO	['fresh', 'fermented', 'fruity', 'green']	CCCC(C(=O)CCC)O	['sweet', 'pungent', 'nut']	CSCCC=O	['meat']	C#CCO	['geranium']	C/C(=C\C=C\C(=O)C)/CCC=C(C)C	['woody', 'floral']	CCSC(C)=O	['sulfuric', 'meat']	CC(C)CC(=O)OCc1ccco1	['berry', 'ripe', 'grape', 'plum']	CCCCCC(O)C	['fresh', 'oily']			C(CCCS)CCS	['burnt', 'fatty', 'meat', 'mushroom', 'sulfuric']	CC1=CCCC(C)(C)C1/C=C/C(C)O	['floral', 'berry']	CCCCCCOC(=O)CCC(C)=O	['fruity', 'caramellic', 'wine']	CCCCCCCCc1cccs1	['grass', 'musty']	O=c1cc[nH]cc1	['animalic', 'seafood', 'smoky', 'nut']	OC(=O)c1ccco1	['odorless']	c1ccc2c(c1)ccc(=O)o2	['sweet', 'grass', 'green', 'grass']	CCSC	['sulfuric', 'vegetable', 'meat', 'metallic']	CCCCCC(O)C	['fresh', 'oily']
OC1CCCc2c1cccc2	['oily', 'woody', 'earthy', 'camphor']	CCCCCC=O	['green', 'fatty', 'fruity', 'grass']	CCOC(=O)C(=C)C	['chemical', 'apple']	CC(O)CCc1ccccc1	['fruity', 'floral', 'herbal']	CCCCCCC(OC)OC	['green', 'vegetable']	CCC(C(=O)OCC(C)C)C	['apple', 'fermented', 'fatty']	CCOC(=O)/C=C\C(=O)OCC	['apple', 'chemical']	C=CC(C)CO	['fermented', 'fruity', 'fresh', 'herbal']	CCCC(=O)C(O)CCC	['pungent', 'sweet', 'nut', 'butter']	C/C=C\C(C)C	['fruity', 'green']	Cc1ccc2c(c1)cccc2	['camphor']	C=CC(OCC)OCC	['green', 'fruity', 'sharp', 'fresh', 'pungent']	O=C1CCCCCO1	['fruity', 'coconut', 'musty', 'pungent']	CC(C)c1c(nccn1)SC	['vegetable', 'roasted', 'meat']	CCCCCC(C)O	['lemon', 'grass', 'sweet', 'floral']			SCCCCCCS	['fatty', 'mushroom', 'meat', 'sulfuric']	smile	Odor	smile	Odor	CCCC(O)CC	['fermented', 'medicinal', 'alcoholic']	CC(=CC(O)C)C	['fresh', 'ethereal', 'fermented']	CCCCOc1ccccc1	['anisic', 'dry', 'woody']	O=c1ccc2c(o1)cccc2	['sweet', 'resinous', 'coconut']	CC1OCC(c2ccccc2)O1	['animalic', 'hyacinth', 'jasmin']	CCCCCC(C)O	['lemon', 'grass', 'sweet', 'floral']
c1ccc(cc1)SSc1ccccc1	['sulfuric', 'earthy', 'burnt']	CC(=O)C(=C)C	['fresh', 'fruity', 'burnt']	C=C(C)C(=O)OCC	['apple', 'pungent']	CCCCCCC(C)O	['green', 'earthy', 'musty', 'floral', 'leaf']	CSSc1ccccc1	['pungent']	CCC(C)C(=O)OCC(C)C	['fruity', 'sweet']	CCOC(=O)c1ccccc1NC	['grape']	CCC=CCCO	['leaf']	OC(=O)c1ccccc1O	['sour', 'medicinal', 'phenolic']	CCCCCCCCC(C)=O	['floral', 'orange']	Cc1ccc2ccccc2c1	['oily']	C=CCSC	['alliaceous']	CC1CC(=O)CC(C1)(C)C	['fresh', 'mint']	CSc1nccnc1C(C)C	['roasted', 'green', 'earthy', 'woody', 'meat']	CC(c1ccc(cc1)O)C	['phenolic', 'medicinal', 'resinous', 'spicy']			CSC	['vegetable', 'pungent']	CC(C)CCOC(OCCC(C)C)c1ccccc16	['fruity', 'almond', 'herbal', 'cherry', 'sweet']	c1ccc(cc1)C(=O)O	['balsamic']	CCc1c(C)oc(C)n1	['burnt', 'roasted']	Cc1nc2c(s1)cccc2	['resinous', 'animalic', 'tropicalfruit']	CCCCCC(OC(=O)C)C	['banana', 'fatty', 'apple']	CCOc1ccc(C=O)cc1	['anisic', 'cherry', 'almond', 'sweet']	c1ccc2c(c1)cccc2	['camphor']	CC(c1ccc(cc1)O)C	['phenolic', 'medicinal', 'resinous', 'spicy']
CC(=O)Oc1ccccc1	['metallic', 'jasmin']	Cc1ccc2c(c1)OCC(=O)CO2	['fresh', 'watery', 'clean', 'melon', 'green', 'phenolic']	CSSCC(C)=O	['green', 'sweet']	OCCCCCCCCC=C	['fresh', 'rose', 'waxy']	CCCCOC(=O)c1ccccc1N	['fruity', 'grape', 'berry', 'sweet', 'wine']	CCCCCCCCCCC(=O)OC	['oily', 'fatty', 'waxy', 'sweet', 'wine']	CC(=O)C1=NCCS1	['earthy', 'bread', 'nut']	CC/C=C/CCO	['leaf', 'fresh', 'floral', 'oily', 'earthy']	COc1ccc(c(c1)O)C(=O)c1ccccc1	['sweet', 'resinous']	CC1=CC=C(CC1)C(C)C	['pungent', 'terpenic', 'citrus']	C=CCSSSSCC=C	['alliaceous']	CCOC(OCC)c1ccccc1	['spicy', 'green', 'almond', 'sweet']	CC1CCCC(C)(C)C1=O	['mint', 'green', 'resinous', 'honey']	c1ccc2c(c1)COC2=O	['fruity', 'green', 'grass', 'vanilla', 'powdery', 'coconut', 'phenolic']	CC(C)c1ccc(cc1)O	['woody', 'spicy', 'medicinal']			O(Cc1ccco1)Cc1ccco1	['ethereal', 'burnt', 'fruity']	smile	Odor	smile	Odor	CCc1nc(C)oc1C	['green', 'vegetable', 'nut']	Cc1nc2ccccc2s1	['vegetable', 'meat', 'nut', 'sulfuric']	CCCCCC(C)OC(C)=O	['green', 'banana', 'fruity', 'melon', 'pear']	C/C=C(/C)C(=O)OCCCC	['caramellic', 'fruity', 'herbal', 'floral', 'sweet', 'wine']	c1ccc2ccccc2c1	['dry', 'camphor']	CC(C)c1ccc(cc1)O	['woody', 'spicy', 'medicinal']
CC(C)(C)O	['camphor']	C=CCSSCCC	['alliaceous', 'green']	CCCCCCCCCCCC(=O)CC	['oily', 'fruity']	C=CCCCCCCCCO	['fresh', 'rose', 'waxy', 'clean', 'aldehydic']	C1CCc2c(N1)cccc2	['seafood', 'floral', 'jasmin']	C/C=C/C(=O)C	['fresh', 'chemical', 'fruity']	CC(=O)OC(CCc1ccccc1)(C)C	['fresh', 'sweet', 'resinous', 'floral']	CC(CCCC(O)(C)C)C	['fresh', 'lily']	CCc1ccccc1O	['medicinal', 'phenolic', 'floral']	CC(C)C1=CC=C(C)CC1	['citrus', 'woody', 'camphor', 'fruity', 'sweet']	C1CCC(CC1)S	['sulfuric']	CCCCCCCCCC(OC)OC	['citrus', 'green', 'fatty', 'fruity', 'waxy', 'orange']	CCCCCCCCCCOC(C)=O	['rose', 'fatty', 'fruity', 'orange']	c1ccc2c(c1)ccc(=O)o2	['sweet', 'grass', 'green', 'grass']	CC(C)c1ccc(O)cc1	['phenolic', 'medicinal']			c1cc(COCc2ccco2)oc1	['coffee', 'nut', 'earthy']	CC(C)CCOC(OCCC(C)C)c1ccccc16	['fruity', 'almond', 'herbal', 'cherry', 'sweet']	c1ccc(cc1)C(=O)O	['balsamic']	CC(=O)C(=O)c1ccccc1	['plastic', 'butter', 'honey']	Cc1nc(C)c(C)nc1C	['musty', 'nut']	CCCCCCCC(=O)OCCCC	['green', 'fruity', 'floral', 'oily']	O=CCCCC/C=C\CC	['cucumber', 'vegetable', 'melon']	C(CCCS)CCS	['burnt', 'fatty', 'meat', 'mushroom', 'sulfuric']	CC(C)c1ccc(O)cc1	['phenolic', 'medicinal']
CC(C)(C)C(=O)O	['pungent', 'sour', 'cheese']	CCCCCCCCCCC(=O)CC	['oily']	CCCCCCCCOC(=O)C(C)CC	['waxy', 'fruity', 'green', 'musty']	C1CCN=C1	['ammoniac', 'seafood']	O=C1C(O)=C(O)OC1C(O)CO	['odorless']	CC(C)OC(=O)C	['ethereal', 'banana', 'chemical']	CC(=O)OC(C)(C)CCc1ccccc1	['rose', 'whiteflower', 'leaf', 'balsamic']	CC(C)CCCC(C)(C)O	['fresh', 'floral', 'woody', 'citrus', 'herbal']	O=C(O)CCC(=O)O	['odorless']	CC1(O)CCC(C(C)(C)O)CC1	['balsamic', 'camphor']	SC1CCCCC1	['vegetable', 'meat']	COCOC	['alcoholic', 'ethereal', 'fruity']	CCCC(=O)OC(CC)C	['apple', 'banana', 'butter']	O=c1ccc2c(o1)cccc2	['sweet', 'resinous', 'coconut']	CC(C)=CCOC(=O)C(C)C	['green', 'fruity', 'waxy', 'berry', 'plum', 'butter']			c1coc(COCc2ccco2)c1	['burnt', 'coffee', 'nut']	COc1cc(C(C)=O)cc(OC)c1O	['spicy', 'vanilla', 'phenolic', 'balsamic', 'sweet']	OC(=O)c1ccccc16	['odorless']	CCCCCCCCCC(C)=O	['rose', 'fatty', 'fruity', 'orange']	CCCCC(O)C(=O)OC	['fruity', 'fresh', 'wine']	CCCCCC(=O)SC	['sulfuric', 'tropicalfruit']	CC/C=C\CCCCC=O	['green', 'cucumber', 'melon', 'woody', 'violetflower']	SCCCCCCS	['fatty', 'mushroom', 'meat', 'sulfuric']	CC(C)=CCOC(=O)C(C)C	['green', 'fruity', 'waxy', 'berry', 'plum', 'butter']
CCCCOC(=O)C(CC(=O)OCCCC)(CC(=O)OCCCC)O	['butter', 'fruity']	C/C=C(/C)\C(=O)OCC(C)C	['spicy', 'grass']	CCC/C=C/C(OCC)OCC	['green', 'fruity', 'apple']	c1cc[nH]c1	['sweet', 'nut', 'ethereal']	CC(C)=C1CC[C@@H](C)CC1=O	['mint', 'herbal']	CC(=O)OC(C)C	['fruity', 'sharp', 'ethereal']	CC(=O)OC[C@@H](OC(C)=O)[C@@H](OC(C)=O)[C@H](OC(C)=O)[C@H](C=O)OC(C)=O	['odorless']	C=CC(CCC=C(C)C)(O)C	['lemon', 'woody', 'green', 'rose']	CC(C)OC(=O)c1ccccc1N	['violetflower', 'floral', 'sweet', 'honey']	CC1=CC(=O)CC(C)(C)C1=O	['musty', 'woody', 'caramellic', 'green', 'herbal', 'lemon']	SCCCS	['meat']	CCCCOc1ccc(C)cc1	['woody', 'balsamic']	CCCC(=O)OC(C)CC	['apple', 'fruity', 'banana', 'pear', 'sweet']	CCOc1ccc(C=O)cc1	['anisic', 'cherry', 'almond', 'sweet']	c1ccc2nccnc2c1	['burnt']			CCCCCCOC(CCCC)OCCCCCC	['green', 'fermented', 'alcoholic']	CCCCCCCCCCOC	['fresh', 'citrus', 'fatty', 'aldehydic']	O=C(O)c1ccccc16	['balsamic']	CCC(c1nccs1)C	['vegetable', 'caramellic', 'sulfuric']	Cc1ccc(c(c1)C(=O)C)O	['sweet', 'floral', 'herbal']	CCCCCC(=O)OCCc1scnc1C	['fatty', 'roasted', 'nut', 'meat']	CC(=CCC/C(=C\COC(=O)CC(C)C)/C)C	['sour', 'body', 'lemon', 'rose', 'blueberry', 'berry', 'apple', 'grape']	CSC	['vegetable', 'pungent']	c1ccc2nccnc2c1	['burnt']
OCCCC(C)C	['apple', 'ethereal', 'fermented']	C/C=C(\C(=O)OCC(C)C)/C	['herbal', 'apple', 'herbal', 'cooling', 'woody', 'fruity', 'sweet', 'oily', 'musk', 'pepper']	CCCCCC=O	['green', 'fatty', 'fruity', 'grass']	CCCCCCC(O)(C)C	['fresh', 'waxy', 'fruity', 'floral']	COc1ccc(cc1)CO	['dry', 'woody', 'powdery', 'dairy', 'balsamic', 'vanilla', 'fruity', 'cherry']	O=COCCC(C)C	['dry', 'earthy', 'blackcurrant', 'ethereal', 'wine', 'plum', 'berry']	COC(=O)c1ccoc1C	['fruity', 'burnt', 'caramellic']	C=CC(C)(CCC=C(C)C)O	['orange', 'rose', 'terpenic', 'waxy']	COc1ccc(c(c1)C=O)O	['vanilla', 'medicinal']	COc1cccc(C=O)c1OC	['vanilla', 'spicy', 'sweet']	CC1CCc2c1nccn2	['coffee', 'bread']	Cc1ccc2c(CCCN2)c1	['animalic', 'leather', 'ambergris']	CCCCCCCCC(C)=O	['floral', 'orange']	C/C=C(/C)C(=O)OCCCC	['caramellic', 'fruity', 'herbal', 'floral', 'sweet', 'wine']	C[C@H]1CC[C@@H]([C@H](C1)O)C(=C)C	['herbal', 'dry']			CCc1ccccc1S	['alliaceous', 'smoky', 'roasted', 'meat']	CC1=CCCC(C)(C)C1/C=C/C(C)O	['floral', 'berry']	CCCCCCOC(=O)CCC(C)=O	['fruity', 'caramellic', 'wine']	CCC(C)c1nccs1	['green', 'herbal', 'vegetable', 'leaf']	O=C1C=CCCC1	['green', 'roasted', 'mint']	CCCCCCOC(=O)/C=C/c1ccccc1	['fruity', 'balsamic', 'herbal']	CC(CC(=O)OC/C=C(\CCC=C(C)C)/C)C	['fruity', 'lemon', 'herbal']	O(Cc1ccco1)Cc1ccco1	['ethereal', 'burnt', 'fruity']	C[C@H]1CC[C@@H]([C@H](C1)O)C(=C)C	['herbal', 'dry']
CC(C)CCCO	['green', 'oily', 'fruity', 'fermented', 'herbal']	C/C=C(/C)C(=O)OCC(C)C	['fruity', 'herbal', 'sweet', 'wine']	CC(=O)C(=C)C	['fresh', 'fruity', 'burnt']	CCCCCCC(O)C	['fresh', 'ethereal', 'oily']	OCc1ccc(cc1)OC	['sweet', 'resinous', 'fruity']	CC(C)CCOC=O	['sharp', 'apple', 'waxy']	COc1ccc(cc1)/C=C/C=O	['sweet', 'spicy', 'floral']	CC(C)[C@]1(CC=C(C)CC1)O	['musty']	Cc1cc(c(c(c1)OC)O)OC	['phenolic', 'smoky', 'medicinal', 'woody', 'clove', 'caramellic']	CCCCCCCCC(=O)C(C)=O	['coconut', 'dairy', 'sweet']	C[C@@H]1CCC2=C1N=CCN2	['roasted', 'earthy', 'nut']	CCC(C)(O)CCCC(C)C	['floral', 'sweet']	CCC(=O)OC	['fruity', 'ethereal']	O=CCCCC/C=C\CC	['cucumber', 'vegetable', 'melon']	CC1(C)C2CCC1(C)C(O)C2	['sharp', 'woody', 'mint', 'camphor']			CCCC(C)(C)SSC(C)(C)CCC	['vegetable', 'green', 'alliaceous', 'meat', 'sulfuric']	smile	Odor	smile	Odor	CCCc1ccc(O)c(OC)c1	['spicy', 'balsamic', 'sweet']	CCCCCC=CC(C)=O	['earthy', 'fruity', 'sweet', 'mushroom']	CCCCCCOC(=O)Cc1ccccc1	['green', 'fruity', 'honey', 'waxy', 'floral', 'sweet', 'wine']	CC(C)=CCC/C(C)=C/COC(=O)CC(C)C	['fruity']	c1cc(COCc2ccco2)oc1	['coffee', 'nut', 'earthy']	CC1(C)C2CCC1(C)C(O)C2	['sharp', 'woody', 'mint', 'camphor']
CC1OCC(c2ccccc2)O1	['animalic', 'hyacinth', 'jasmin']	CC[C@@H](C)C=O	['burnt', 'cacao', 'coffee']	Cc1ccc2c(c1)OCC(=O)CO2	['fresh', 'watery', 'clean', 'melon', 'green', 'phenolic']	CCCCCCCCO	['sweet', 'rose', 'waxy', 'orange']	COc1ccc(CO)cc1	['fruity', 'vanilla', 'anisic', 'balsamic', 'floral', 'sweet']	CCCCCCCCCCCCCCCCCCC(=O)OCC	['waxy', 'odorless']	COc1ccc(/C=C/C=O)cc1	['vanilla', 'floral', 'cinnamon', 'cherry']	OCC(C)C	['ethereal', 'fermented']	COc1cc(C)cc(c1O)OC	['medicinal', 'phenolic', 'spicy']	CC(=O)C	['chemical', 'ethereal', 'pear']	CCCCSC	['alliaceous', 'vegetable']	Cc1cccc(c1)OC	['whiteflower']	CC(C)CCOC(C)=O	['pear']	CC/C=C\CCCCC=O	['green', 'cucumber', 'melon', 'woody', 'violetflower']	OC1CCCC1	['fermented', 'alcoholic', 'ethereal']			CC(C)c1ccc(C)cc1OC	['woody', 'smoky', 'burnt']	CC(C)CCOC(OCCC(C)C)c1ccccc17	['fruity', 'almond', 'herbal', 'cherry', 'sweet']	c1ccc(cc1)C(=O)O	['balsamic']	CCCCc1ccccn1	['green', 'sweet']	C/C=C/c1ccc(OCC)c(O)c1	['vanilla', 'phenolic']	CCCCCCCCCCCCOC(C)=O	['rose', 'citrus', 'fruity', 'fresh', 'waxy']	CCOC(=O)C1C(C1(C)C)C=C(C)C	['ethereal', 'rose', 'wine']	c1coc(COCc2ccco2)c1	['burnt', 'coffee', 'nut']	OC1CCCC1	['fermented', 'alcoholic', 'ethereal']
CCCCOCCO	['oily', 'fruity', 'alcoholic', 'ethereal']	CC(C)c1ccc(C)cc1	['woody', 'pepper', 'chemical', 'terpenic', 'overripe', 'lemon', 'resinous', 'spicy', 'herbal']	C=CCSSCCC	['alliaceous', 'green']	CCCCCC(C#C)O	['earthy', 'mushroom']	CCOC(=O)C(C(C)C)O	['tropicalfruit', 'berry', 'green', 'herbal', 'honey']	COC(=O)CCC(=O)OC	['green', 'fruity', 'ethereal', 'wine']	N	['ammoniac']	CC(C)CO	['ethereal', 'wine']	CCCCOCc1ccc(O)c(OC)c1	['vanilla', 'pungent', 'sweet']	O=CC1=C(C)CCCC1(C)C	['fresh', 'herbal', 'citrus', 'berry']	CC(=C)CCC=C(C)C	['pungent', 'chemical', 'terpenic']	C=CC(C)(CCC=C(C)C)OCC	['citrus', 'floral']	CC(C)CCOC(=O)C	['banana', 'ripe', 'ester']	CC(=CCC/C(=C\COC(=O)CC(C)C)/C)C	['sour', 'body', 'lemon', 'rose', 'blueberry', 'berry', 'apple', 'grape']	CC(C)(C)c1ccc(cc1)O	['earthy', 'leather']			CC1[C@H](O)C[C@@]2(C(C)C)C[C@H]12	['mint', 'camphor']	smile	Odor	smile	Odor	CC(O)CO	['odorless']	SCc1ccccn1	['roasted', 'fatty', 'meat', 'sulfuric']	CC(=O)CCC(C)=O	['fresh', 'burnt', 'herbal']	CCCC(=O)OCCCc1ccccc1	['balsamic', 'fruity']	CCCCCCOC(CCCC)OCCCCCC	['green', 'fermented', 'alcoholic']	CC(C)(C)c1ccc(cc1)O	['earthy', 'leather']
c1ccc2c(c1)cccc2	['camphor']	Cc1ccc(cc1)C(C)C	['pungent', 'chemical', 'terpenic']	COc1cccc(c1)C(=O)O	['spicy']	OCC/C=C\CC	['fresh', 'grass']	C/C=C/c1ccc(c(c1)OC)O	['sweet', 'spicy', 'spicy', 'floral', 'phenolic']	CC(=O)CC(S)(C)C	['sulfuric', 'blackcurrant', 'powdery', 'spicy']	CC(C)C(=O)OCCOc1ccccc1	['tropicalfruit', 'rose', 'honey', 'waxy']	c1ccc(cc1)CO	['sweet', 'floral', 'fruity', 'chemical']	c1cc(ccc1/C=C/C(=O)O)O	['balsamic']	CC1=C(C=O)C(C)(C)CCC1	['tropicalfruit', 'herbal', 'spicy', 'clean', 'rose', 'tobacco']	C1CCN=C1	['ammoniac', 'seafood']	COC(=O)CCc1ccccc1	['spicy', 'cinnamon', 'fruity', 'floral', 'sweet']	CC(CCOC(=O)C)C	['ester', 'pear', 'banana']	CC(CC(=O)OC/C=C(\CCC=C(C)C)/C)C	['fruity', 'lemon', 'herbal']	CC(C)(C)c1ccc(O)cc1	['phenolic', 'leather']			C1COC(O1)Cc1ccccc1	['herbal', 'floral', 'green', 'fruity']	CC(C)CCOC(OCCC(C)C)c1ccccc17	['fruity', 'almond', 'herbal', 'cherry', 'sweet']	c1ccc(cc1)C(=O)O	['balsamic']	Cc1ccc(c(c1)C(C)(C)C)O	['medicinal', 'leather']	Cc1ccc(O)cc1	['phenolic', 'smoky', 'medicinal', 'animalic']	CC(C)(C)C(=O)OCCc1ccccc1	['geranium', 'spicy', 'blueberry']	CCC(=O)OCc1ccccc1	['fruity', 'floral', 'jasmin']	CCc1ccccc1S	['alliaceous', 'smoky', 'roasted', 'meat']	CC(C)(C)c1ccc(O)cc1	['phenolic', 'leather']
c1ccc2ccccc2c1	['dry', 'camphor']	Cc1ccc(C(C)C)cc1	['citrus']	CC/C(C=O)=C/c1ccccc1	['spicy', 'oily', 'herbal']	CC/C=C\CCO	['grass', 'melon', 'cheese']	CCCCCC(=O)O	['fatty', 'cheese']	CC(S)C(C)CO	['green', 'meat']	Cc1ccc(cc1)COC(=O)C	['hyacinth', 'floral', 'sweet', 'fruity', 'woody', 'pepper', 'herbal']	OCc1ccccc1	['ethereal', 'sweet', 'floral']	COc1cc(CC=C)cc(c1O)OC	['spicy']	CC1(C)CCCC2(C)C1=CC(=O)O2	['ripe', 'lactonic', 'berry', 'woody']	c1cc[nH]c1	['sweet', 'nut', 'ethereal']	CCC(=O)OC/C=C(\CCC=C(C)C)/C	['syrup', 'rose']	CC(=O)OCCC(C)C	['fruity', 'pear', 'sweet', 'banana']	CC(C)=CCC/C(C)=C/COC(=O)CC(C)C	['fruity']	CCCCCC/C=C\CCCCCCCC(=O)O	['fatty']			CCCCCC(OCCCC)OCCC(C)C	['green', 'oily', 'apple', 'cognac']	COc1cc(C(C)=O)cc(OC)c1O	['spicy', 'vanilla', 'phenolic', 'balsamic', 'sweet']	OC(=O)c1ccccc17	['odorless']	CC=C(C)C	['ethereal', 'chemical']	CCC/C=C/CCC(=O)O	['green', 'oily', 'fatty', 'fruity', 'waxy', 'dairy']	CCCCCOC(=O)CC	['apple', 'fruity', 'banana', 'sweet', 'tropicalfruit']	COc1ccc(c(c1)C=O)OC	['vanilla']	CCCC(C)(C)SSC(C)(C)CCC	['vegetable', 'green', 'alliaceous', 'meat', 'sulfuric']	CCCCCC/C=C\CCCCCCCC(=O)O	['fatty']
CCC(C)CCO	['pungent', 'alcoholic', 'cognac', 'wine', 'cacao', 'green']	COCCOC(=O)CC(C)=O	['fermented', 'fruity', 'sweet']	CCCCCCCCCCC(=O)CC	['oily']	C=CCc1ccc2c(c1)OCO2	['spicy']	COc1cc(OC)ccc1C(=O)O	['sour', 'spicy']	CCCCCCCOC(=O)CCCCC	['green', 'oily', 'fruity', 'vegetable', 'sweet', 'tropicalfruit', 'leaf']	CC(=O)OCc1ccc(C)cc1	['fruity', 'anisic', 'cherry', 'floral', 'sweet']	CCCCCCCCCCCCCCCCCC(=O)O	['odorless']	C=CCc1cc(c(c(c1)OC)O)OC	['smoky', 'meat', 'phenolic', 'sweet', 'woody']	CC1(C)CCCC2(C)OC(=O)C=C12	['fruity', 'tobacco', 'floral', 'sweet']	CCCCc1ccc(CC)s1	['berry', 'earthy']	CCC(=O)OC/C=C(/C)\CCC=C(C)C	['fruity', 'floral', 'sweet', 'green', 'powdery']	CCC(=O)OCC(C)C	['fruity', 'ethereal']	CCOC(=O)C1C(C1(C)C)C=C(C)C	['ethereal', 'rose', 'wine']	C#CCO	['geranium']			Cc1ccc2c(c1)CCCC2(C)C	['woody', 'camphor']	CCCCCCCCCCOC	['fresh', 'citrus', 'fatty', 'aldehydic']	O=C(O)c1ccccc17	['balsamic']	CSc1cnccn1	['earthy', 'nut', 'sulfuric', 'ethereal']	Cc1c(C)nccn1	['musty', 'nut', 'body', 'cacao', 'powdery', 'earthy', 'coffee']	CCCCOC(=O)CCC	['apple', 'fruity', 'banana', 'pear', 'sweet']	CCCCOC(=O)CCCCCCCCC=C	['oily', 'wine', 'liquor']	CC(C)c1ccc(C)cc1OC	['woody', 'smoky', 'burnt']	C#CCO	['geranium']
CCCc1ccccc1O	['spicy', 'smoky', 'phenolic', 'balsamic', 'medicinal']	CC(=CCCC(=C)[C@@H]1CCC(=CC1)C)C	['woody', 'oily', 'terpenic', 'citrus']	C/C=C(/C)\C(=O)OCC(C)C	['spicy', 'grass']	CC(=O)CC(=O)c1ccccc1	['smoky', 'vanilla', 'balsamic', 'resinous', 'dry']	CCC(=O)CO	['alcoholic', 'caramellic', 'oily']	CCC(=O)OCCC(C)C	['fruity', 'banana', 'plum', 'sweet', 'tropicalfruit']	O=C(CCC(=O)C)OCc1ccccc1	['balsamic', 'fruity', 'burnt', 'sweet']	CCCCC/C(=C\c1ccccc1)CO	['fruity', 'pear', 'waxy', 'floral', 'sweet', 'jasmin']	C=CCc1cc(OC)c(O)c(OC)c1	['spicy', 'burnt', 'phenolic', 'smoky', 'meat']	CC1CCCC(=O)C1	['mint', 'ethereal', 'fresh']	CCCCCCCC(=O)CCc1ccc(O)c(OC)c1	['spicy']	CCC(=O)OC/C=C(/C)CCC=C(C)C	['fruity', 'sweet']	CCCCCCCCC(=O)C(C)=O	['coconut', 'dairy', 'sweet']	CCCC(=O)OCCCc1ccccc1	['balsamic', 'fruity']	OCCc1ccccc1C	['fresh', 'rose', 'green']			c1ccc(-c2ccccc2)cc1	['rose', 'metallic']	CC1=CCCC(C)(C)C1/C=C/C(C)O	['floral', 'berry']	CCCCCCOC(=O)CCC(C)=O	['fruity', 'caramellic', 'wine']	CCOc1ccccc1	['anisic', 'sweet']	Cc1nccnc1C	['coffee', 'cacao', 'nut']	CC(=O)OCc1ccccc1C	['resinous', 'fruity', 'jasmin']	C=CCCCCCCCCC(=O)OCCCC	['butter', 'wine', 'floral']	CC1[C@H](O)C[C@@]2(C(C)C)C[C@H]12	['mint', 'camphor']	OCCc1ccccc1C	['fresh', 'rose', 'green']
O(Cc1ccco1)Cc1ccco1	['ethereal', 'burnt', 'fruity']	CC(=CCCC(=C)[C@H]1CC=C(C)CC1)C	['balsamic', 'woody']	C/C=C(\C(=O)OCC(C)C)/C	['herbal', 'apple', 'herbal', 'cooling', 'woody', 'fruity', 'sweet', 'oily', 'musk', 'pepper']	Cc1cc(C)c(cc1C)C	['camphor', 'chemical', 'roasted']	Sc1ccc2c(c1)cccc2	['sulfuric', 'camphor', 'floral']	CC(=O)OCCCCOC(C)=O	['fruity', 'sweet', 'ethereal']	CCCCC(=O)OCc1ccc(OC)cc1	['fruity', 'sweet']	CC1=CCC(CC1)C(C)(C)O	['resinous', 'clean', 'floral', 'lemon']	OC(=O)COc1ccccc1	['sour', 'honey']	O=C/C=C/c1ccco1	['spicy', 'nut']	C(CCCC#N)CCC#N	['orange', 'waxy', 'floral']	CCCCOC(=O)CC(CC(=O)OCCCC)(C(=O)OCCCC)OC(=O)C	['herbal', 'wine', 'sweet']	COC(=O)CSC	['sulfuric', 'cooked', 'earthy', 'nut', 'tropicalfruit']	CCC(=O)OCc1ccccc1	['fruity', 'floral', 'jasmin']	Cc1ccccc1CCO	['rose', 'waxy', 'violetflower']			c1cc(CSCc2ccco2)oc1	['mushroom', 'cacao', 'meat', 'coffee', 'nut']	smile	Odor	smile	Odor	CC(=CCC/C(=C\CCC(=O)C)/C)C	['fatty', 'metallic']	C=CCOC(=O)C(C)=O	['caramellic', 'ethereal', 'fruity', 'burnt', 'sweet']	CC(=O)OC(O)CC(C)CCC=C(C)C	['green', 'floral']	O=C1CC=C(O1)C	['sweet', 'herbal', 'nut', 'coconut', 'vanilla', 'tobacco']	C1COC(O1)Cc1ccccc1	['herbal', 'floral', 'green', 'fruity']	Cc1ccccc1CCO	['rose', 'waxy', 'violetflower']
c1cc(COCc2ccco2)oc1	['coffee', 'nut', 'earthy']	C=C(CCC=C(C)C)[C@H]1CC=C(C)CC1	['citrus', 'woody', 'balsamic', 'floral', 'sweet', 'tropicalfruit']	C/C=C(/C)C(=O)OCC(C)C	['fruity', 'herbal', 'sweet', 'wine']	Cc1cc(C)c(C)cc1C	['rancid', 'sweet']	c1ccc2cc(ccc2c1)S	['sulfuric', 'plastic', 'meat', 'roasted', 'woody', 'dairy', 'vegetable']	CCC(=O)OC1CCCCCCCCCCC1	['woody', 'fruity', 'fatty']	COC(=O)Cc1ccccc1	['honey', 'floral', 'sweet']	CC1=CCC(CC1)C(O)(C)C	['resinous', 'floral']	c1ccc(cc1)OCC(=O)O	['sour', 'sweet']	CCCCCCCCCCCCCCCC(=O)C	['oily']	c1ccc(cc1)S	['meat', 'phenolic', 'alliaceous', 'plastic']	CCCCOC(=O)C(OC(=O)C)(CC(=O)OCCCC)CC(=O)OCCCC	['odorless']	CC(=O)C	['chemical', 'ethereal', 'pear']	COc1ccc(c(c1)C=O)OC	['vanilla']	CCCOC(C)=O	['alcoholic', 'ethereal', 'fruity', 'pear']			c1coc(CSCc2ccco2)c1	['roasted', 'earthy', 'burnt', 'coffee', 'mushroom', 'meat']	CC(C)CCOC(OCCC(C)C)c1ccccc18	['fruity', 'almond', 'herbal', 'cherry', 'sweet']	c1ccc(cc1)C(=O)O	['balsamic']	C[C@@H]1CC[C@@H]([C@H](C1)O)C(C)C	['fresh', 'mint', 'musty']	OCc1cccc(c1)O	['phenolic', 'medicinal', 'floral']	CC(=O)c1ccc[nH]1	['cherry', 'musty', 'nut']	CC1=CCC(=O)O1	['sweet', 'chemical', 'nut', 'coconut', 'vanilla', 'tobacco']	CCCCCC(OCCCC)OCCC(C)C	['green', 'oily', 'apple', 'cognac']	CCCOC(C)=O	['alcoholic', 'ethereal', 'fruity', 'pear']
CCCC(O)C(C)C	['green', 'musty', 'floral', 'camphor', 'leaf']	CCCC#N	['fresh', 'ethereal', 'aldehydic']	CC[C@@H](C)C=O	['burnt', 'cacao', 'coffee']	OCCCCCCc1ccccc1	['rose', 'herbal']	Sc1ccc2ccccc2c1	['mushroom', 'sulfuric', 'meat']	CCCCCCCCCC(=O)OCC	['fatty', 'cognac', 'sweet', 'nut', 'wine']	CCC(C)(CCCC(C)C)OC(=O)C	['grass', 'citrus', 'ethereal', 'woody']	CC(C(C)(C)C)O	['fresh', 'fermented', 'earthy', 'camphor']	Oc1ccccc1	['phenolic', 'medicinal', 'alcoholic']	CCCCCCCCCCCCCCCC(C)=O	['fatty', 'dairy']	Sc1ccccc1	['burnt', 'meat']	Cc1ccc(C(C)C=O)cc1	['green', 'fresh', 'herbal', 'woody', 'floral', 'sweet']	CC1CCCC(=O)C1	['mint', 'ethereal', 'fresh']	CCCCOC(=O)CCCCCCCCC=C	['oily', 'wine', 'liquor']	OCCCCCCCCCC=C	['fresh', 'waxy', 'citrus', 'rose']			CCCCC(OCC)OCC	['apple', 'ethereal', 'musty', 'pungent']	smile	Odor	smile	Odor	CC(C)[C@H]1CC[C@@H](C)C[C@@H]1O	['earthy', 'sweet', 'grass', 'camphor']	O=C(O)/C=C/C(=O)O	['odorless']	CC(C)[C@H]1CC[C@@H](C)CC1=O	['mint']	C=CC(=C)CC/C=C(\C)/CC/C=C(\C)/C=O	['orange', 'fruity', 'sweet', 'waxy']	Cc1ccc2c(c1)CCCC2(C)C	['woody', 'camphor']	OCCCCCCCCCC=C	['fresh', 'waxy', 'citrus', 'rose']
C1COC(O1)Cc1ccccc1	['herbal', 'floral', 'green', 'fruity']	CCCCC(OC)OC	['green', 'fruity', 'ethereal', 'cognac']	CC(C)c1ccc(C)cc1	['woody', 'pepper', 'chemical', 'terpenic', 'overripe', 'lemon', 'resinous', 'spicy', 'herbal']	Cc1ccc(c(c1)O)C(C)(C)C	['leather']	N#C/C=C/c1ccccc1	['sweet', 'cinnamon', 'aldehydic']	CCCCCCCC(=O)OCC	['fruity', 'sweet', 'wine']	COc1ccc(c(c1)O)C(=O)OC	['sweet', 'medicinal', 'phenolic']	CC(O)C(C)(C)C	['fermented', 'camphor']	c1cc(c(cc1C=O)O)O	['dry', 'medicinal', 'almond']	CCCCCC=CCCC=O	['citrus', 'fruity', 'fresh', 'orange', 'floral']	Cc1c(cco1)SSCc1ccco1	['sulfuric', 'meat']	CCC/C=C\COC(=O)CCCCC	['green', 'fruity', 'apple', 'pear']	CCCCCCCCCCCCCCCC(=O)C	['oily']	C=CCCCCCCCCC(=O)OCCCC	['butter', 'wine', 'floral']	C=CCCCCCCCCC(=O)O	['oily', 'fatty', 'waxy']			CCOC(OCC)c1ccc(OC)cc1	['spicy', 'herbal', 'anisic', 'floral', 'sweet']	CC(C)CCOC(OCCC(C)C)c1ccccc18	['fruity', 'almond', 'herbal', 'cherry', 'sweet']	c1ccc(cc1)C(=O)O	['balsamic']	CC1SCCS1	['alliaceous', 'smoky', 'gourmand', 'vegetable']	CN=C=S	['spicy', 'sulfuric']	CCCCCCCOC(=O)C(C)(O)C(=O)CCC	['fruity', 'waxy', 'butter']	C=CC(=C)CC/C=C(/CC/C=C(/C=O)\C)\C	['citrus', 'fatty']	c1ccc(-c2ccccc2)cc1	['rose', 'metallic']	C=CCCCCCCCCC(=O)O	['oily', 'fatty', 'waxy']
CCCCCC(OCCCC)OCCC(C)C	['green', 'oily', 'apple', 'cognac']	O=C1CCCO1	['fresh', 'fruity', 'cheese', 'butter']	Cc1ccc(cc1)C(C)C	['pungent', 'chemical', 'terpenic']	Cc1ccc(C(C)(C)C)c(O)c1	['burnt', 'woody', 'smoky', 'dry', 'leather']	CC(C)C1CCC(=C(C1=O)O)C	['mint', 'woody', 'leaf', 'blackcurrant', 'berry']	C1SSCSSS1	['mushroom']	CC(=O)Cc1ccco1	['fruity', 'spicy', 'caramellic', 'sweet']	C=CC(=C)CC(CC(C)C)O	['lemon']	CCCC1NCCS1	['caramellic', 'green', 'bread', 'pungent']	C1=CC(=O)OC1	['butter']	CC(C)C1CCC(C)(S)CC1=O	['citrus']	C/C=C/c1cc(OC)c(cc1OC)OC	['cinnamon']	CCCCCCCCCCCCCCCC(C)=O	['fatty', 'dairy']	O=C1CC=C(O1)C	['sweet', 'herbal', 'nut', 'coconut', 'vanilla', 'tobacco']	CCCCCO	['alcoholic']			Cc1ccccc1OC	['camphor', 'woody']	COc1cc(C(C)=O)cc(OC)c1O	['spicy', 'vanilla', 'phenolic', 'balsamic', 'sweet']	OC(=O)c1ccccc18	['odorless']	C=Cc1ccc(O)cc1	['phenolic', 'medicinal', 'spicy']	OC/C=C/c1ccccc1	['sweet', 'cinnamon', 'floral', 'balsamic']	CCOC(=O)C=C(C)C	['fruity', 'herbal', 'apple', 'herbal']	C=C/C(C)=C/C/C=C(\C)CC/C=C(\C)C=O	['orange']	c1cc(CSCc2ccco2)oc1	['mushroom', 'cacao', 'meat', 'coffee', 'nut']	CCCCCO	['alcoholic']
Cc1ccc(cc1)C(C)(C)O	['sweet', 'cherry', 'vanilla', 'floral', 'camphor', 'cooling']	CCOC(=O)CCCCCCC(=O)OCC	['oily', 'fruity']	Cc1ccc(C(C)C)cc1	['citrus']	CCCC(O)CCC	['alcoholic', 'green', 'fruity', 'pungent']	CC(C)[C@H]1CC[C@H](C)CC1=O	['mint']	CCCSC(=O)C	['alliaceous', 'vegetable', 'fresh']	C/C(=C\CC)/C(=O)O	['sour', 'berry', 'cooked']	C=CCC(C)O	['fruity']	Cc1cccc(c1O)C	['phenolic', 'medicinal', 'smoky', 'leather']	O=C1C=CCO1	['sharp', 'sweet', 'burnt', 'wine']	CC(C)CCCC(C)CC=O	['lemon', 'green', 'aldehydic']	CCC(=O)/C=C/C1C(=CCCC1(C)C)C	['woody', 'violetflower']	CCOC(=O)C(C(=O)C)CC	['fruity', 'burnt', 'caramellic']	CC1=CCC(=O)O1	['sweet', 'chemical', 'nut', 'coconut', 'vanilla', 'tobacco']	CC(=O)OCC1CCCO1	['fruity', 'ethereal']			COc1ccccc1C	['sweet', 'phenolic', 'chemical']	CCCCCCCCCCOC	['fresh', 'citrus', 'fatty', 'aldehydic']	O=C(O)c1ccccc18	['balsamic']	CC1=C(O)C(=O)C(C)O1	['caramellic', 'roasted', 'fruity']	c1ccc(cc1)/C=C/CO	['hyacinth', 'balsamic', 'cinnamon', 'green', 'powdery']	CCCCCCCOC(C)=O	['fruity', 'fatty', 'floral']	CC/C=C/CCOC(=O)CCCCCC	['green', 'fruity', 'fatty', 'waxy', 'tropicalfruit']	c1coc(CSCc2ccco2)c1	['roasted', 'earthy', 'burnt', 'coffee', 'mushroom', 'meat']	CC(=O)OCC1CCCO1	['fruity', 'ethereal']
Cc1ccc(cc1)C(O)(C)C	['herbal', 'earthy', 'citrus']	CCOCCOC(C)=O	['fruity', 'sweet']	COCCOC(=O)CC(C)=O	['fermented', 'fruity', 'sweet']	CC(C)[C@@H]1CC[C@@H](CC1)CO	['fresh', 'clean', 'sweet', 'floral', 'lily', 'resinous', 'spicy', 'grass']	C/C=C/C(=O)C	['fresh', 'chemical', 'fruity']	CCCOC(=O)c1ccccc1O	['fruity', 'herbal', 'plum', 'floral', 'sweet']	c1ccc2c(c1)CCC(=O)O2	['vanilla', 'dairy', 'coconut']	CCCCCCCCCO	['fatty', 'floral', 'rose', 'orange']	Cc1ccc(C)c(O)c1	['phenolic', 'smoky']	CCCCCCCCCCC(OCC)OCC	['fresh', 'floral', 'citrus']	C=CCc1ccc2c(c1)OCO2	['spicy']	CC(=C[C@@H]1C[C@H](C)CCO1)C	['geranium', 'powdery', 'metallic']	CCOC(=O)C(CC)C(C)=O	['fruity', 'apple', 'caramellic', 'sweet']	C=CC(=C)CC/C=C(\C)/CC/C=C(\C)/C=O	['orange', 'fruity', 'sweet', 'waxy']	CC(CO)C1CCCCC1	['geranium', 'mint', 'lily', 'balsamic']			c1ccc(cc1)C(=C1CCCCC1)C#N	['geranium', 'grapefruit']	CC1=CCCC(C)(C)C1/C=C/C(C)O	['floral', 'berry']	CCCCCCOC(=O)CCC(C)=O	['fruity', 'caramellic', 'wine']	CCCCCCCCOC(=O)CC	['fatty', 'fruity', 'waxy', 'sweet']	CCOC=O	['ethereal', 'fruity', 'cognac', 'wine']	CC1=C(O)C(=O)C(O)CO1	['caramellic']	CCCC(=O)OCc1ccccc1	['fruity', 'floral', 'plum']	CCCCC(OCC)OCC	['apple', 'ethereal', 'musty', 'pungent']	CC(CO)C1CCCCC1	['geranium', 'mint', 'lily', 'balsamic']
Cc1ccc(C(C)(C)O)cc1	['cherry', 'herbal', 'nut']	C1CCCCC1	['sweet']	CCCCOC(=O)/C=C/C=C/C	['fruity', 'herbal']	OC[C@@H]1CC[C@@H](CC1)C(C)C	['fresh', 'herbal', 'floral', 'spicy']	CCCc1csc(C)n1	['green', 'vegetable']	C=CC(=O)OC	['pungent']	O=C1CCc2ccccc2O1	['tobacco', 'sweet', 'nut']	C=CCCCO	['green', 'fruity', 'fermented']	c1cc(ccc1C=O)O	['almond', 'balsamic', 'vanilla', 'honey', 'metallic']	CCCCCCCCC=O	['waxy', 'fatty', 'floral', 'rose']	O=C1CCCCCCCCCCCCCCO1	['musk', 'sweet', 'pear']	CC(C)=CCc1occc1C	['lemon', 'citrus']	CCCCOC(=O)C(CCC)C	['apple', 'fatty']	C=CC(=C)CC/C=C(/CC/C=C(/C=O)\C)\C	['citrus', 'fatty']	OCC(C1CCCCC1)C	['geranium', 'mint', 'balsamic', 'lily']			N#CC(=C1CCCCC1)c1ccccc1	['geranium', 'grapefruit']	smile	Odor	smile	Odor	C1CCC(CC1)O	['camphor']	CCc1ccccc1O	['medicinal', 'phenolic', 'floral']	CC1CCCCC1=O	['earthy', 'almond', 'mint']	CC/C=C\C=C\C=O	['cooked']	CCOC(OCC)c1ccc(OC)cc1	['spicy', 'herbal', 'anisic', 'floral', 'sweet']	OCC(C1CCCCC1)C	['geranium', 'mint', 'balsamic', 'lily']
c1ccc(-c2ccccc2)cc1	['rose', 'metallic']	COc1ccc(cc1OC)C=O	['vanilla', 'dairy', 'powdery', 'herbal', 'phenolic']	CCCCOC(=O)C(C)(C)C	['fruity', 'apple', 'herbal']	CC(C(C)O)O	['fruity', 'butter']	Oc1cccc(c1)C(C)(C)C	['phenolic', 'terpenic', 'leather']	CCCCC(=O)OCCCc1ccccc1	['spicy', 'fruity', 'balsamic', 'sweet']	CCOC(=O)[C@@H]([C@H](C(=O)OCC)O)O	['wine', 'fermented']	OC1CCCC=C1	['fresh', 'earthy']	O=Cc1ccc(cc1)O	['odorless']	CC(C)c1ccc(cc1)CC(C)C=O	['floral', 'fresh', 'green', 'fruity', 'musty', 'green']	CCc1cnc(CC)s1	['meat', 'musty', 'nut']	CCc1ncsc1C	['green', 'burnt', 'roasted', 'meat']	CCCCOC(=O)C(C)CCC	['rose', 'apple', 'herbal', 'fruity']	C=C/C(C)=C/C/C=C(\C)CC/C=C(\C)C=O	['orange']	CC1=CC[C@@H](CC1)C(O)(C)C	['resinous', 'floral', 'coniferous']			CC(C(S)C)S	['alliaceous', 'meat', 'coffee']	CC(C)CCOC(OCCC(C)C)c1ccccc19	['fruity', 'almond', 'herbal', 'cherry', 'sweet']	c1ccc(cc1)C(=O)O	['balsamic']	OC1CCCCC1	['ethereal', 'fermented', 'fruity']	C=CCSSSC	['alliaceous', 'dairy']	COc1ccc(c(c1OC)OC)C=O	['sweet', 'spicy']	C=CCOC(=O)CCCCC	['fatty', 'fruity', 'wine']	Cc1ccccc1OC	['camphor', 'woody']	CC1=CC[C@@H](CC1)C(O)(C)C	['resinous', 'floral', 'coniferous']
CC1CCC(C(C1)O)C(C)C	['cooling', 'sweet']	COc1cc(C=O)ccc1OC	['vanilla', 'powdery', 'almond']	CC(=CCCC(=C)[C@@H]1CCC(=CC1)C)C	['woody', 'oily', 'terpenic', 'citrus']	CCCCCCCC=CO	['green', 'melon', 'fresh', 'waxy']	C=Cc1ccc(OC)cc1	['rose']	CCC/C=C/COC(C)=O	['apple', 'green', 'banana', 'fruity', 'fresh', 'sweet']	C1CCC(CC1)CC(=O)O	['sharp', 'sour', 'cheese', 'powdery', 'honey']	CC(=CC(O)C)C	['fresh', 'ethereal', 'fermented']	O=Cc1ccc(O)cc1	['phenolic', 'almond', 'woody', 'balsamic', 'nut']	O=CC(Cc1ccc(cc1)C(C)C)C	['sweet', 'floral', 'resinous']	CC(C)C12CC=C(C)C2C1	['woody', 'green', 'herbal']	C=CCCCCN=C=S	['green', 'fatty', 'pungent']	CCCCCCCCCCCCCC(=O)OCCCC	['fatty', 'waxy']	CC/C=C/CCOC(=O)CCCCCC	['green', 'fruity', 'fatty', 'waxy', 'tropicalfruit']	CC1=CC[C@@H](CC1)C(C)(C)O	['floral']			CC(C(C)S)S	['alliaceous', 'meat', 'coffee']	smile	Odor	smile	Odor	C(CS)CS	['meat', 'sulfuric']	CC(=O)CO	['green', 'caramellic', 'sweet', 'wine']	CCCC(=O)CCCC(=O)OCC	['fruity']	CC(=O)OCCOc1ccccc1	['fruity', 'floral', 'herbal']	COc1ccccc1C	['sweet', 'phenolic', 'chemical']	CC1=CC[C@@H](CC1)C(C)(C)O	['floral']
CC(C)C1CCC(C)CC1O	['mint']	COc1cc(/C=C/C(C)=O)ccc1O	['spicy', 'vanilla', 'balsamic', 'sweet']	CC(=CCCC(=C)[C@H]1CC=C(C)CC1)C	['balsamic', 'woody']	CCCCCCO	['fatty', 'fruity', 'wine']	CC(=O)CC(C)(C)O	['fruity', 'fresh', 'mint']	CCOC(=O)CCSC	['sulfuric', 'metallic', 'tropicalfruit', 'fruity', 'sweet', 'ripe', 'vegetable']	OC(=O)CC1CCCCC1	['sour', 'pungent', 'honey', 'syrup', 'cacao']	OCC(=C)C1CCC(=CC1)C	['fresh', 'citrus', 'herbal']	COc1ccccc1O	['vanilla', 'phenolic', 'smoky', 'sweet', 'medicinal']	CC(C)c1ccc(C(C)CC=O)cc1	['green', 'vegetable', 'floral']	CC(=CCS)C	['alliaceous', 'smoky', 'vegetable', 'rancid']	CCCCC/C=C/C(=O)C	['fruity']	CC(=O)O[C@@H]1C[C@@H]2CC[C@@]1(C)C2(C)C	['sweet', 'balsamic', 'resinous', 'herbal']	CCCC(=O)OCc1ccccc1	['fruity', 'floral', 'plum']	C=CC(O)CCC	['ethereal']			CC(S)C(C)S	['roasted', 'fatty', 'meat', 'sulfuric']	CC(C)CCOC(OCCC(C)C)c1ccccc19	['fruity', 'almond', 'herbal', 'cherry', 'sweet']	c1ccc(cc1)C(=O)O	['balsamic']	CCCOC(CC)OC(C)CCC	['green', 'cognac', 'alcoholic', 'ethereal']	CC=O	['pungent', 'ethereal', 'fresh', 'fruity', 'musty']	CCCCOC(C)=O	['fruity', 'banana', 'pear', 'sweet']	CC(=CCOC(=O)C)C	['jasmin', 'banana', 'ripe', 'powdery', 'almond', 'balsamic']	c1ccc(cc1)C(=C1CCCCC1)C#N	['geranium', 'grapefruit']	C=CC(O)CCC	['ethereal']
CC1CCC(C(C)C)C(O)C1	['mint', 'musty']	CCCC1CCC(=O)O1	['coconut']	C=C(CCC=C(C)C)[C@H]1CC=C(C)CC1	['citrus', 'woody', 'balsamic', 'floral', 'sweet', 'tropicalfruit']	CC(C)[C@@H]1C=C[C@](C)(O)CC1	['floral', 'musty', 'herbal']	Cc1c(ccs1)S	['medicinal']	CCCCC/C=C/C=C/C(=O)OCCC	['melon', 'pear', 'green', 'waxy', 'tropicalfruit']	O=C(O)CC1CCCCC1	['caramellic', 'honey', 'waxy', 'cheese', 'butter']	C=C(CO)C1CC=C(C)CC1	['mint', 'citrus', 'fruity', 'herbal', 'floral', 'sweet']	Cc1cc(C)c(C)c(c1)O	['burnt', 'coffee', 'woody']	C=C(C)c1cnccn1	['caramellic', 'cacao', 'nut']	SCC=C(C)C	['sulfuric', 'vegetable']	C=CCOC(=O)CCCCCC	['apple', 'fruity', 'banana', 'sweet']	CCCCCCCCCC(=O)OCCC(C)C	['green', 'oily', 'fruity', 'banana', 'waxy', 'cognac', 'wine']	CC/C=C\C=C\C=O	['cooked']	c1ccc(cc1)CCCCO	['rose']			CCC1OCC(C)O1	['green', 'fruity', 'pungent', 'ethereal']	COc1cc(C(C)=O)cc(OC)c1O	['spicy', 'vanilla', 'phenolic', 'balsamic', 'sweet']	OC(=O)c1ccccc19	['odorless']	OC1CCCc2c1cccc2	['oily', 'woody', 'earthy', 'camphor']	CSSSSC	['alliaceous', 'meat']	COCC(C)O	['sweet', 'ethereal']	C/C=C/C=C/C(=O)O	['sour', 'pungent', 'green', 'fruity']	N#CC(=C1CCCCC1)c1ccccc1	['geranium', 'grapefruit']	c1ccc(cc1)CCCCO	['rose']
CCCCCC(O)C	['fresh', 'oily']	OC(=O)c1ccco1	['odorless']	CCCCC(OC)OC	['green', 'fruity', 'ethereal', 'cognac']	C=CCCCCO	['green']	Cc1sccc1S	['roasted', 'meat']	CC(=O)CCC(=O)OC(C)C	['fruity', 'burnt', 'roasted']	CC(=CCC/C(=C/C(=O)O)/C)C	['grass', 'floral', 'woody', 'resinous']	CC(C)[C@@H]1CC[C@](C)([C@H]2CCC(=C[C@@H]12)C)O	['herbal', 'honey']	c1ccc(c(c1)C=O)O	['medicinal', 'cooling', 'cinnamon']	C=C/C(C)=C/CC=C(C)C	['citrus', 'anisic']	CC(C)=CCOC(=S)C(C)C	['fruity', 'tropicalfruit', 'sulfuric']	CCCCOC(=O)/C=C/CCC	['apple', 'banana']	CCC(C(=O)OCC)(C(=O)OCC)CC	['apple']	C=CCOC(=O)CCCCC	['fatty', 'fruity', 'wine']	CC(O)CCc1ccccc1	['fruity', 'floral', 'herbal']			CSS(=O)(=O)C	['pungent', 'roasted']	CCCCCCCCCCOC	['fresh', 'citrus', 'fatty', 'aldehydic']	O=C(O)c1ccccc19	['balsamic']	c1ccc(cc1)SSc1ccccc1	['sulfuric', 'earthy', 'burnt']	O=C(O)CCC(=O)O	['odorless']	O=C(OC1CCCCC1)c1ccccc1O	['balsamic', 'floral']	CCC(=O)OC(COC(=O)CC)COC(=O)CC	['odorless']	CC(C(S)C)S	['alliaceous', 'meat', 'coffee']	CC(O)CCc1ccccc1	['fruity', 'floral', 'herbal']
CCCCCC(C)O	['lemon', 'grass', 'sweet', 'floral']	CCCCCC(OC(=O)C)C	['banana', 'fatty', 'apple']	O=C1CCCO1	['fresh', 'fruity', 'cheese', 'butter']	CCCCC/C=C/C(=O)O	['fatty', 'waxy', 'dairy', 'musty']	C([C@@H](C(=O)O)N)C(=O)O	['odorless']	CCOC(=O)CCCSC	['sulfuric']	CC(C)=CCC/C(C)=C/C(=O)O	['citrus', 'green', 'fruity', 'fresh', 'herbal', 'woody', 'floral']	CCCCC/C=C/CCO	['green', 'waxy', 'melon', 'cucumber']	CC1=C(C=O)C(C)(C)CC=C1	['powdery', 'camphor']	O=COCC(C)C	['fruity', 'sweet', 'fresh']	CSSc1ccccc1	['pungent']	CCCC(=N)O	['nut']	CCCCCCCCCCOC(=O)CCC(C)C	['oily', 'fruity']	CC(=O)OCCOc1ccccc1	['fruity', 'floral', 'herbal']	COc1ccc(cc1)/C=C/C(=O)O	['balsamic', 'spicy']			CSS(C)(=O)=O	['roasted', 'alliaceous', 'pungent']	CC1=CCCC(C)(C)C1/C=C/C(C)O	['floral', 'berry']	CCCCCCOC(=O)CCC(C)=O	['fruity', 'caramellic', 'wine']	CC(=O)Oc1ccccc1	['metallic', 'jasmin']	CCCCCCCCCCCCCCC(=O)O	['waxy']	O=Cc1ccc(c(c1)O)OC	['vanilla']	CCC(=O)OCC(COC(=O)CC)OC(=O)CC	['fruity', 'sour']	CC(C(C)S)S	['alliaceous', 'meat', 'coffee']	COc1ccc(cc1)/C=C/C(=O)O	['balsamic', 'spicy']
CC(c1ccc(cc1)O)C	['phenolic', 'medicinal', 'resinous', 'spicy']	CCCCCC(C)OC(C)=O	['green', 'banana', 'fruity', 'melon', 'pear']	CCOC(=O)CCCCCCC(=O)OCC	['oily', 'fruity']	CCC(CC)(O)C	['fruity', 'leaf']	Cc1ccc(CO)o1	['caramellic', 'fermented', 'almond', 'sweet']	CCCOC(=O)CCC(C)C	['fruity', 'apple']	c1ccc(cc1)/C=C/C(=O)OCCc1ccccc1	['balsamic', 'rose', 'earthy']	CCCCCCCC=CCO	['waxy', 'fresh', 'citrus', 'rose']	Cc1cc2c([nH]1)cccc2	['resinous', 'animalic']	CC(C)COC=O	['sweet', 'chemical', 'ethereal', 'fruity']	Cc1cc(C)c(cc1C)C	['camphor', 'chemical', 'roasted']	COc1nccs1	['earthy', 'bread', 'caramellic']	CCCCCC(=O)C(C(=O)C)C	['fruity', 'caramellic', 'burnt']	CC(=CCOC(=O)C)C	['jasmin', 'banana', 'ripe', 'powdery', 'almond', 'balsamic']	CCCCCCC(C)O	['green', 'earthy', 'musty', 'floral', 'leaf']			Cc1ccnc2c1cccc2	['resinous', 'floral']	smile	Odor	smile	Odor	CC(C)(C)O	['camphor']	CCO	['alcoholic', 'ethereal', 'chemical']	Cc1ccc(C=O)[nH]1	['spicy', 'almond']	CCCCCOC(=O)c1ccccc1	['fruity', 'balsamic', 'floral', 'sweet']	CC(S)C(C)S	['roasted', 'fatty', 'meat', 'sulfuric']	CCCCCCC(C)O	['green', 'earthy', 'musty', 'floral', 'leaf']
CC(C)c1ccc(cc1)O	['woody', 'spicy', 'medicinal']	CCCCCCCC(=O)OCCCC	['green', 'fruity', 'floral', 'oily']	CCOCCOC(C)=O	['fruity', 'sweet']	CCC(C)(CC)O	['fruity', 'leaf']	CCCCOCCCC	['fruity', 'sweet', 'ethereal']	CCCCCCCCOC(=O)Cc1ccccc1	['rose', 'citrus', 'fatty', 'fruity', 'floral', 'sweet']	CCCC(=O)OCCc1ccccc1	['rose', 'green', 'fruity', 'musty', 'floral']	OCC1=CCC2CC1C2(C)C	['woody', 'herbal', 'spicy', 'green']	Cc1cc2ccccc2[nH]1	['animalic']	O=C1CCCCCCCCCCCCC1	['musk']	Cc1cc(C)c(C)cc1C	['rancid', 'sweet']	C=C(C)/C=C/C(CCC(C)=O)C(C)C	['tobacco']	CCCCCC(=O)C(C)C(=O)C	['fruity', 'grass', 'caramellic', 'burnt']	C/C=C/C=C/C(=O)O	['sour', 'pungent', 'green', 'fruity']	OCCCCCCCCC=C	['fresh', 'rose', 'waxy']			Cc1ccnc2ccccc12	['burnt', 'oily', 'herbal', 'floral', 'sweet']	CC(C)CCOC(OCCC(C)C)c1ccccc20	['fruity', 'almond', 'herbal', 'cherry', 'sweet']	c1ccc(cc1)C(=O)O	['balsamic']	CCSSC	['alliaceous', 'sulfuric']	Cn1cnc2c1c(=O)[nH]c(=O)n2C	['odorless']	CCCC(=O)C	['ethereal', 'banana', 'fermented', 'woody']	CC/C=C\CCOC=O	['green', 'fruity', 'apple', 'sharp']	CCC1OCC(C)O1	['green', 'fruity', 'pungent', 'ethereal']	OCCCCCCCCC=C	['fresh', 'rose', 'waxy']
CC(C)c1ccc(O)cc1	['phenolic', 'medicinal']	CCCCCC(=O)SC	['sulfuric', 'tropicalfruit']	COc1ccc(cc1OC)C=O	['vanilla', 'dairy', 'powdery', 'herbal', 'phenolic']	CCC(C)(O)CC	['green', 'fruity', 'earthy', 'fermented', 'camphor', 'leaf']	COC=O	['plum', 'ester']	CC(=O)CCSC	['sulfuric', 'vegetable', 'earthy', 'metallic', 'fatty']	O=C(O)CCCCC(=O)O	['odorless']	CCCCCC=CC(C)=O	['earthy', 'fruity', 'sweet', 'mushroom']	Cc1cccc(c1O)C(C)(C)C	['phenolic', 'leather', 'medicinal']	O=C1OCC=C1C	['fresh', 'fruity', 'cheese']	CCc1cncc(n1)C	['cacao', 'coffee', 'nut']	C/C=C/c1ccc(OC)cc1	['herbal', 'anisic', 'sweet']	CCC(=O)C(C)Sc1ccco1	['sweet']	CCC(=O)OC(COC(=O)CC)COC(=O)CC	['odorless']	C=CCCCCCCCCO	['fresh', 'rose', 'waxy', 'clean', 'aldehydic']			Cc1cccc(c1)Oc1ccccc1	['geranium']	smile	Odor	smile	Odor	CC=C(C=CC=CC=O)CC	['green', 'fruity', 'fresh']	Cc1cnc(C)s1	['nut']	CCC(O)CC	['fermented', 'fruity', 'ethereal']	CC(=CCC/C(=C/CC/C(=C/COC(=O)C)/C)/C)C	['waxy']	CSS(=O)(=O)C	['pungent', 'roasted']	C=CCCCCCCCCO	['fresh', 'rose', 'waxy', 'clean', 'aldehydic']
c1coc(CSCc2ccco2)c1	['roasted', 'earthy', 'burnt', 'coffee', 'mushroom', 'meat']	CCCCCC(=O)OCCc1scnc1C	['fatty', 'roasted', 'nut', 'meat']	COc1cc(C=O)ccc1OC	['vanilla', 'powdery', 'almond']	OC/C=C(/CCC=C(C)C)\C	['rose', 'dry']	Cc1ccncc1	['green', 'tobacco', 'animalic']	CSCCC(=O)C	['sulfuric', 'vegetable', 'burnt', 'blackcurrant']	O=C(O)Cc1ccccc1	['honey', 'sweet', 'animalic']	CC(=CCC[C@@](C)([C@@H]1CC=C(C)CC1)O)C	['fruity', 'nut', 'coconut']	COc1cc(/C=C/C(=O)O)ccc1O	['odorless']	O=CCC(CC(C)(C)C)C	['pungent', 'aldehydic', 'green', 'fresh', 'clean']	CCc1cncc(C)n1	['roasted', 'earthy']	CCCCCC=CC(=O)OCCC	['fatty']	CCCCCC(=O)OC	['fruity', 'apple', 'ethereal']	CCC(=O)OCC(COC(=O)CC)OC(=O)CC	['fruity', 'sour']	CCC(=O)C1CC(C(C)C)CC=C1C	['citrus', 'green', 'leaf']			CC(C)(C)OC	['mint']	CC(C)CCOC(OCCC(C)C)c1ccccc20	['fruity', 'almond', 'herbal', 'cherry', 'sweet']	c1ccc(cc1)C(=O)O	['balsamic']	OCCCC(C)C	['apple', 'ethereal', 'fermented']	c1cc(ccc1C=O)O	['almond', 'balsamic', 'vanilla', 'honey', 'metallic']	CC1=CC(=O)CCC1	['caramellic', 'mint', 'musty', 'nut']	CCCCc1ccc(cc1)C(=O)C	['sweet', 'resinous', 'floral']	CSS(C)(=O)=O	['roasted', 'alliaceous', 'pungent']	CCC(=O)C1CC(C(C)C)CC=C1C	['citrus', 'green', 'leaf']
CCOC(OCC)c1ccc(OC)cc1	['spicy', 'herbal', 'anisic', 'floral', 'sweet']	CCCCCCOC(=O)/C=C/c1ccccc1	['fruity', 'balsamic', 'herbal']	COc1cc(/C=C/C(C)=O)ccc1O	['spicy', 'vanilla', 'balsamic', 'sweet']	CC(=CCC/C(=C/CO)/C)C	['rose', 'citrus']	CC(=O)c1c(cco1)O	['burnt', 'caramellic', 'fruity']	CSCCC(C)=O	['earthy', 'vegetable', 'cheese']	CC(C)COC(=O)c1ccccc1NC	['grapefruit', 'grape']	CCCCCCCC(O)C	['ethereal']	C=Cc1ccccc1OC	['spicy', 'earthy', 'woody', 'medicinal', 'musty', 'leather']	CC1=CCCC(C)(C)C1C(C)CCC=O	['violetflower', 'woody', 'leather', 'tobacco', 'animalic']	CCc1c(C)nc(CC)s1	['green', 'nut']	C=Cc1cnc(C)cn1	['coffee']	Cc1nc(c(s1)C(=O)C)C	['nut', 'meat', 'sulfuric']	CCCCCOC(=O)c1ccccc1	['fruity', 'balsamic', 'floral', 'sweet']	CO	['alcoholic']			COC(C)(C)C	['fresh', 'ethereal', 'wine']	COc1cc(C(C)=O)cc(OC)c1O	['spicy', 'vanilla', 'phenolic', 'balsamic', 'sweet']	OC(=O)c1ccccc20	['odorless']	CC(C)CCCO	['green', 'oily', 'fruity', 'fermented', 'herbal']	O=Cc1ccc(cc1)O	['odorless']	CCCc1nc(C)c(C)o1	['roasted', 'burnt']	C=C(C)[C@@H]1CC[C@@H](C)C(=O)C1	['herbal']	Cc1ccnc2c1cccc2	['resinous', 'floral']	CO	['alcoholic']
Cc1ccccc1OC	['camphor', 'woody']	CCCCCCOC(=O)Cc1ccccc1	['green', 'fruity', 'honey', 'waxy', 'floral', 'sweet', 'wine']	CCCC1CCC(=O)O1	['coconut']	CC(C)=CCC/C(C)=C/CO	['rose', 'floral', 'sweet']	CSc1ccccc1	['roasted', 'coffee', 'woody', 'meat', 'sulfuric']	CCOC(=O)C1CCCCC1	['apple', 'fruity', 'fermented', 'berry', 'cheese']	CNc1ccccc1C(=O)OCC(C)C	['resinous', 'citrus', 'grape']	CCCCCCCC(C)O	['cheese', 'green', 'orange']	C=CCc1ccccc1O	['medicinal', 'phenolic', 'spicy']	CC1=C(CCC(=O)C)C(C)(C)CC=C1	['floral']	CC(C)=C1CC[C@@H](C)CC1=O	['mint', 'herbal']	CC/C=C\CCOC(=O)/C=C/CCC	['grass', 'pear', 'tropicalfruit', 'berry', 'vegetable']	Cc1c(C(=O)C)sc(C)n1	['earthy', 'nut', 'coffee', 'meat']	CC/C=C\CCOC=O	['green', 'fruity', 'apple', 'sharp']	CCCCCCC(O)(C)C	['fresh', 'waxy', 'fruity', 'floral']			C/C=C\C(C)C	['fruity', 'green']	CCCCCCCCCCOC	['fresh', 'citrus', 'fatty', 'aldehydic']	O=C(O)c1ccccc20	['balsamic']	CCCCOCCO	['oily', 'fruity', 'alcoholic', 'ethereal']	O=Cc1ccc(O)cc1	['phenolic', 'almond', 'woody', 'balsamic', 'nut']	c1cc(ccc1C(=O)O)O	['phenolic', 'nut']	CC(=C)[C@@H]1CC[C@H](C(=O)C1)C	['herbal']	Cc1ccnc2ccccc12	['burnt', 'oily', 'herbal', 'floral', 'sweet']	CCCCCCC(O)(C)C	['fresh', 'waxy', 'fruity', 'floral']
COc1ccccc1C	['sweet', 'phenolic', 'chemical']	CCCCCCCCCCCCOC(C)=O	['rose', 'citrus', 'fruity', 'fresh', 'waxy']	CCCCOc1ccccc1	['anisic', 'dry', 'woody']	CCCCCCS	['nut', 'meat', 'alliaceous']	CC[C@H](C)[C@@H](N)C(=O)O	['odorless']	CCCOC(=O)C(CC)CC	['fruity', 'musty', 'pungent']	CC(C)CCCC(=O)O	['cheese', 'fruity']	CCC/C=C/CO	['green', 'fruity', 'sharp', 'leaf']	OCCOc1ccc(cc1)C	['anisic', 'rose']	CC(=O)CCC1=C(C)C=CCC1(C)C	['woody', 'floral']	CCSC(C)SCC	['burnt', 'plastic', 'alliaceous']	CCCC=CC(=O)OC=CCCCC	['apple', 'green', 'fruity', 'melon', 'pear', 'tropicalfruit']	CC(=O)c1sc(C)nc1C	['roasted', 'meat', 'nut', 'sulfuric']	CC(=CCC/C(=C/CC/C(=C/COC(=O)C)/C)/C)C	['waxy']	Cc1ccccc1O	['phenolic', 'medicinal']			N#Cc1ccccc1	['sweet', 'spicy', 'almond', 'cherry']	CC1=CCCC(C)(C)C1/C=C/C(C)O	['floral', 'berry']	CCCCCCOC(=O)CCC(C)=O	['fruity', 'caramellic', 'wine']	c1ccc2c(c1)cccc2	['camphor']	CC(=O)O	['odorless']	O=C(O)c1ccc(O)cc1	['odorless']	CC(=C)CCC(=O)C	['citrus', 'herbal']	Cc1cccc(c1)Oc1ccccc1	['geranium']	Cc1ccccc1O	['phenolic', 'medicinal']
CC(C(S)C)S	['alliaceous', 'meat', 'coffee']	CCCCC1CCCO1	['green', 'fatty', 'sweet']	CCCCCC(OC(=O)C)C	['banana', 'fatty', 'apple']	CCCC/C=C\CCCCO	['waxy', 'fatty', 'rose']	CCCC/C=C/C(=O)O	['caramellic', 'sour', 'green', 'fruity', 'fatty', 'grass', 'cheese']	CC(=O)Cc1cnccn1	['bread', 'nut']	C=CCCCOC(=O)C	['grass', 'plastic', 'vegetable', 'metallic', 'cooked', 'meat', 'sulfuric']	CCCCCCCCCCCCCCCCCO	['fatty', 'ethereal']	Cc1ccc(cc1)OCCO	['jasmin', 'animalic']	CCC(COC(=O)CC(C)C)C	['fruity', 'cacao', 'fermented']	Sc1ccc2c(c1)cccc2	['sulfuric', 'camphor', 'floral']	CCCCCC(OC)OC	['apple', 'green', 'musty', 'sweet', 'leaf']	CCCOC(=O)Cc1ccccc1	['honey', 'rose']	CCCCc1ccc(cc1)C(=O)C	['sweet', 'resinous', 'floral']	C/C(=C\CC)/C(=O)O	['sour', 'berry', 'cooked']			CCOC(C)OCC	['ethereal', 'vegetable', 'nut', 'earthy', 'sweet']	smile	Odor	smile	Odor	c1ccc2ccccc2c1	['dry', 'camphor']	C1CCCS1	['sulfuric', 'chemical']	C/C(=C/COC(=O)C)/CCC=C(C)C	['fresh', 'rose', 'berry', 'citrus']	C=C(C)CCC(=O)C	['grass', 'earthy', 'vegetable']	CC(C)(C)OC	['mint']	C/C(=C\CC)/C(=O)O	['sour', 'berry', 'cooked']
CC(C)=CCOC(=O)C(C)C	['green', 'fruity', 'waxy', 'berry', 'plum', 'butter']	CC(=O)CCC(C)=O	['fresh', 'burnt', 'herbal']	CCCCCC(C)OC(C)=O	['green', 'banana', 'fruity', 'melon', 'pear']	OCCCCC/C=C\CC	['vegetable', 'waxy', 'melon', 'resinous']	CCOC(=O)C1CCCCC1	['apple', 'fruity', 'fermented', 'berry', 'cheese']	CCC/C=C/C(=O)OC	['green', 'fruity', 'sharp', 'musty']	CCCCCC(CC)OC=O	['fruity', 'vegetable']	CC(CCc1ccccc1)(O)C	['lily', 'resinous']	COC(=O)c1ccccc1NC	['orange', 'resinous', 'musty']	CCC(C)COC(=O)CC(C)C	['wine', 'body', 'cheese', 'apple', 'cognac']	c1ccc2cc(ccc2c1)S	['sulfuric', 'plastic', 'meat', 'roasted', 'woody', 'dairy', 'vegetable']	CCC=CCCOC(=O)CC(C)C	['green', 'fruity', 'apple']	O=COCC(C)C	['fruity', 'sweet', 'fresh']	C=C(C)[C@@H]1CC[C@@H](C)C(=O)C1	['herbal']	CCOC(=O)[C@@H]([C@H](C(=O)OCC)O)O	['wine', 'fermented']			CC1=CC=C(CC1)C(C)C	['pungent', 'terpenic', 'citrus']	CC(C)CCOC(OCCC(C)C)c1ccccc21	['fruity', 'almond', 'herbal', 'cherry', 'sweet']	c1ccc(cc1)C(=O)O	['balsamic']	C(CCCS)CCS	['burnt', 'fatty', 'meat', 'mushroom', 'sulfuric']	c1cnc2c(n1)CCCC2	['roasted', 'nut']	CC(=O)OC/C=C(/C)CCC=C(C)C	['fruity', 'floral', 'sweet']	CCCCC/C=C\C=O	['fatty', 'fruity', 'leaf', 'nut']	COC(C)(C)C	['fresh', 'ethereal', 'wine']	CCOC(=O)[C@@H]([C@H](C(=O)OCC)O)O	['wine', 'fermented']
c1ccc2nccnc2c1	['burnt']	C=CCSSCC=C	['pungent']	CCCCCCCC(=O)OCCCC	['green', 'fruity', 'floral', 'oily']	CC/C=C\CCCCCO	['green', 'fruity', 'waxy', 'melon']	CCCO	['alcoholic', 'fermented', 'liquor', 'sweet', 'pear']	CCCCCC(=O)OCC	['fruity', 'banana', 'pear', 'tropicalfruit']	CCC/C=C/COC(=O)CC	['ripe', 'fruity', 'apple', 'pear']	CC(C)(O)CCc1ccccc1	['green', 'herbal', 'floral', 'sweet']	CNc1ccccc1C(=O)OC	['sweet', 'fruity', 'clean', 'fresh', 'floral']	CC(=C)[C@@H]1CC=C(C(=O)C1)C	['mint', 'spicy', 'oily']	Sc1ccc2ccccc2c1	['mushroom', 'sulfuric', 'meat']	O=C(Oc1ccccc1)c1ccccc1	['green', 'fruity', 'metallic', 'balsamic', 'floral']	CC(C)COC=O	['sweet', 'chemical', 'ethereal', 'fruity']	CC(=C)[C@@H]1CC[C@H](C(=O)C1)C	['herbal']	C1CCC(CC1)CC(=O)O	['sharp', 'sour', 'cheese', 'powdery', 'honey']			CC(C)C1=CC=C(C)CC1	['citrus', 'woody', 'camphor', 'fruity', 'sweet']	smile	Odor	smile	Odor	SCCCCCCS	['fatty', 'mushroom', 'meat', 'sulfuric']	COc1ccccc1O	['vanilla', 'phenolic', 'smoky', 'sweet', 'medicinal']	CC(C)C1=CC=C(CC1)C=O	['fatty', 'spicy']	CC/C=C/CC=O	['apple', 'green', 'fresh', 'pungent', 'grass', 'leaf']	C/C=C\C(C)C	['fruity', 'green']	C1CCC(CC1)CC(=O)O	['sharp', 'sour', 'cheese', 'powdery', 'honey']
CSS(C)(=O)=O	['roasted', 'alliaceous', 'pungent']	CCCCCCCCCCCCCCCCCCCC	['fatty']	CCCCCC(=O)SC	['sulfuric', 'tropicalfruit']	CC1CCCC(C)(C)C1CCC(C)O	['violetflower', 'woody', 'leather']	CCOC(OCC)c1ccccc1	['spicy', 'green', 'almond', 'sweet']	CC(=O)C(O)C	['butter', 'sour', 'vanilla']	CCC(=O)OCC	['sweet', 'ethereal', 'liquor', 'grape', 'wine', 'fermented', 'sulfuric', 'dairy']	C=C(C)C1CCC(C)C(C1)O	['mint']	COc1cc(C(=O)O)cc(OC)c1O	['balsamic']	C=C(C)[C@@H]1CC=C(C)C(=O)C1	['sweet', 'mint']	N#C/C=C/c1ccccc1	['sweet', 'cinnamon', 'aldehydic']	C/C=C\c1ccc(OCc2ccccc2)c(OC)c1	['spicy', 'balsamic', 'floral']	CCCCC=CCC(=O)OC	['green', 'fruity', 'fatty', 'melon', 'pear']	CC(=C)CCC(=O)C	['citrus', 'herbal']	OC(=O)CC1CCCCC1	['sour', 'pungent', 'honey', 'syrup', 'cacao']			CC1(O)CCC(C(C)(C)O)CC1	['balsamic', 'camphor']	CC(C)CCOC(OCCC(C)C)c1ccccc21	['fruity', 'almond', 'herbal', 'cherry', 'sweet']	c1ccc(cc1)C(=O)O	['balsamic']	CCC(C)CCO	['pungent', 'alcoholic', 'cognac', 'wine', 'cacao', 'green']	CC(C)N	['seafood', 'ammoniac']	CC1=CC(C=O)=C(C(C)C)CC1	['fatty', 'spicy', 'herbal']	CC(=O)n1ccc2c1cccc2	['burnt', 'roasted', 'animalic']	N#Cc1ccccc1	['sweet', 'spicy', 'almond', 'cherry']	OC(=O)CC1CCCCC1	['sour', 'pungent', 'honey', 'syrup', 'cacao']
Cc1ccnc2ccccc12	['burnt', 'oily', 'herbal', 'floral', 'sweet']	CCCCCOC(=O)CC	['apple', 'fruity', 'banana', 'sweet', 'tropicalfruit']	CCCCCC(=O)OCCc1scnc1C	['fatty', 'roasted', 'nut', 'meat']	CC(CCC1C(C)CCCC1(C)C)O	['woody', 'fruity', 'floral']	CC/C(C)=C(/C)C(C)=O	['spicy']	CC(C(=O)C)O	['sweet', 'butter']	CCOC(=O)CC	['sweet', 'apple', 'pear', 'fermented', 'ethereal', 'liquor']	OC/C=C/c1ccccc1	['sweet', 'cinnamon', 'floral', 'balsamic']	COc1ccc(cc1)C(=O)O	['sweet', 'anisic']	CC(C)CCCCC=O	['fruity', 'sweet', 'green', 'orange']	CC1=CC[C@@]23CC1C(C)(C)[C@@H]2CC[C@H]3C	['fatty', 'woody', 'sweet', 'dry']	CN=C=S	['spicy', 'sulfuric']	CCCCCCC(=O)OCCCC	['green', 'fruity', 'apple', 'herbal']	C=C(C)CCC(=O)C	['grass', 'earthy', 'vegetable']	O=C(O)CC1CCCCC1	['caramellic', 'honey', 'waxy', 'cheese', 'butter']			Cc1ccc2c(c1)cccc2	['camphor']	COc1cc(C(C)=O)cc(OC)c1O	['spicy', 'vanilla', 'phenolic', 'balsamic', 'sweet']	OC(=O)c1ccccc21	['odorless']	CCCc1ccccc1O	['spicy', 'smoky', 'phenolic', 'balsamic', 'medicinal']	CSSSC	['alliaceous', 'cooked', 'gourmand', 'meat', 'vegetable', 'fresh']	C=CCOC(=O)CCCCCCCC	['fatty', 'fruity', 'cognac', 'nut', 'wine']	CC(=O)n1ccc2ccccc21	['balsamic', 'jasmin']	CCOC(C)OCC	['ethereal', 'vegetable', 'nut', 'earthy', 'sweet']	O=C(O)CC1CCCCC1	['caramellic', 'honey', 'waxy', 'cheese', 'butter']
COC(=O)c1ccc(OC)cc1	['anisic', 'vanilla', 'sweet']	CCCCOC(=O)CCC	['apple', 'fruity', 'banana', 'pear', 'sweet']	CCCCCCOC(=O)/C=C/c1ccccc1	['fruity', 'balsamic', 'herbal']	CCCCCC/C=C/CO	['green', 'fatty', 'melon']	CC(=O)c1ccccc1O	['cinnamon', 'almond', 'cherry']	CC(=O)C(C)O	['butter']	C(=C(\CC(=O)O)/C(=O)O)\C(=O)O	['vegetable', 'musty', 'nut', 'dry']	c1ccc(cc1)/C=C/CO	['hyacinth', 'balsamic', 'cinnamon', 'green', 'powdery']	COc1ccc(C(=O)O)cc1	['spicy', 'cherry', 'sweet']	C=C[C@H](O)CCCCC	['fruity', 'mushroom']	CC(c1nccnc1)C	['musty', 'coffee', 'cacao']	CC/C=C/C=C/C(=O)C	['fruity', 'grass']	O=C1CCCCCCCCCCCCC1	['musk']	CCCCC/C=C\C=O	['fatty', 'fruity', 'leaf', 'nut']	CCCCCCC(O)C	['fresh', 'ethereal', 'oily']			Cc1ccc2ccccc2c1	['oily']	CCCCCCCCCCOC	['fresh', 'citrus', 'fatty', 'aldehydic']	O=C(O)c1ccccc21	['balsamic']	CCCCCCOC(CCCC)OCCCCCC	['green', 'fermented', 'alcoholic']	CSC#N	['alliaceous']	COc1cccc(c1C(=O)O)OC	['sour', 'spicy']	ClCC(=O)c1ccccc1	['spicy']	CC1=CC=C(CC1)C(C)C	['pungent', 'terpenic', 'citrus']	CCCCCCC(O)C	['fresh', 'ethereal', 'oily']
CC1(C)C2CCC1(C)C(O)C2	['sharp', 'woody', 'mint', 'camphor']	CC(=O)OCc1ccccc1C	['resinous', 'fruity', 'jasmin']	CCCCCCOC(=O)Cc1ccccc1	['green', 'fruity', 'honey', 'waxy', 'floral', 'sweet', 'wine']	C(CCN)CN	['animalic', 'overripe', 'seafood']	C=CCc1ccc(O)cc1	['spicy', 'smoky', 'phenolic', 'medicinal']	CC(=O)OCCCSC	['herbal', 'mushroom', 'vegetable', 'earthy', 'cheese']	O=C1C(O)=C(O)OC1C(O)CO	['odorless']	C=CC(C/C=C/C(=C)C)(O)C	['fresh', 'floral', 'woody']	Cc1cccc(O)c1	['phenolic', 'medicinal', 'dry', 'leather']	O=C(CCc1ccccc1)c1ccc[nH]1	['caramellic', 'vanilla']	CCCc1csc(C)n1	['green', 'vegetable']	CC(C)c1ccc(C)c(c1)OC	['herbal', 'spicy', 'leaf', 'citrus']	CCCCCCCCCCCC(=O)OCC	['oily', 'fatty', 'fruity', 'waxy', 'floral']	CC/C=C/CC=O	['apple', 'green', 'fresh', 'pungent', 'grass', 'leaf']	CCCCCCCCO	['sweet', 'rose', 'waxy', 'orange']			CCCOC(C)OCCC	['fresh', 'musty', 'leaf', 'herbal']	CC1=CCCC(C)(C)C1/C=C/C(C)O	['floral', 'berry']	CCCCCCOC(=O)CCC(C)=O	['fruity', 'caramellic', 'wine']	CCc1ccccc1S	['alliaceous', 'smoky', 'roasted', 'meat']	c1ccc(c(c1)C=O)O	['medicinal', 'cooling', 'cinnamon']	CCCCCC(=O)OCc1ccco1	['green', 'fatty', 'waxy', 'musty']	COC(=O)c1ccc(OC)cc1	['anisic', 'vanilla', 'sweet']	CC(C)C1=CC=C(C)CC1	['citrus', 'woody', 'camphor', 'fruity', 'sweet']	CCCCCCCCO	['sweet', 'rose', 'waxy', 'orange']
OC1CCCC1	['fermented', 'alcoholic', 'ethereal']	CC(=O)OC(O)CC(C)CCC=C(C)C	['green', 'floral']	CCCCCCCCCCCCOC(C)=O	['rose', 'citrus', 'fruity', 'fresh', 'waxy']	C1CCNC1	['chemical', 'seafood', 'rancid', 'sulfuric']	CC=CSC=CC	['gourmand', 'caramellic']	CSCCCOC(=O)C	['alliaceous', 'metallic', 'fruity', 'meat']	CCCC(C=C)OC(=O)C	['green', 'fruity', 'liquor']	C=CC(C)(O)C/C=C/C(=C)C	['citrus', 'fruity', 'grape', 'fresh', 'woody', 'floral']	C/C=C(/C)C(=O)OCCC(C)C	['fruity', 'herbal', 'floral', 'wine']	c1ccc(cc1)/C=C/C=O	['berry', 'cinnamon']	Cc1c(ccs1)S	['medicinal']	COc1cc(ccc1C)C(C)C	['medicinal', 'herbal', 'phenolic', 'green', 'woody']	O=C1C(O)=C(O)OC1C(O)CO	['odorless']	CC(=O)n1ccc2c1cccc2	['burnt', 'roasted', 'animalic']	CCCCCC(C#C)O	['earthy', 'mushroom']			S(Cc1ccco1)SCc1ccco1	['sulfuric', 'burnt', 'coffee']	smile	Odor	smile	Odor	CCCC(C)(C)SSC(C)(C)CCC	['vegetable', 'green', 'alliaceous', 'meat', 'sulfuric']	CC1=C(C=O)C(C)(C)CC=C1	['powdery', 'camphor']	C=CCCCCCCCCCOC(C)=O	['honey', 'fatty', 'floral', 'rose']	O=C(C=Cc1ccccc1)OCC1CCCO1	['balsamic', 'sweet', 'spicy', 'wine']	CC1(O)CCC(C(C)(C)O)CC1	['balsamic', 'camphor']	CCCCCC(C#C)O	['earthy', 'mushroom']
CC(C)(C)c1ccc(cc1)O	['earthy', 'leather']	CCc1ccsc1CC	['roasted', 'meat']	CC(=O)CCC(C)=O	['fresh', 'burnt', 'herbal']	CCc1ccccn1	['green', 'smoky', 'grass']	CC(=O)Cc1cnccn1	['bread', 'nut']	CSCCCOC(C)=O	['green', 'herbal', 'mushroom']	CC(=O)OCCCC(C)c1ccccc1	['green', 'fruity', 'fresh', 'floral']	CCCCC(O)CC	['green', 'fruity', 'fermented', 'herbal', 'pungent', 'sweet']	c1ccc(cc1)COC(=O)c1ccccc1N	['lily', 'grapefruit']	CC(CC(=O)OC/C=C(/CCC=C(C)C)\C)C	['apple', 'rose', 'herbal']	Cc1sccc1S	['roasted', 'meat']	COc1cc(C(C)C)ccc1C	['spicy', 'green', 'herbal', 'phenolic']	CCC(COC(=O)CC(C)C)C	['fruity', 'cacao', 'fermented']	CC(=O)n1ccc2ccccc21	['balsamic', 'jasmin']	OCC/C=C\CC	['fresh', 'grass']			c1cc(CSSCc2ccco2)oc1	['alliaceous', 'coffee', 'meat', 'vegetable', 'earthy']	CC(C)CCOC(OCCC(C)C)c1ccccc22	['fruity', 'almond', 'herbal', 'cherry', 'sweet']	c1ccc(cc1)C(=O)O	['balsamic']	C=CC(C)(CCCC(C)C)O	['woody', 'citrus', 'camphor']	c1ccc2c(c1)nccn2	['coffee', 'cacao']	C/C=C(/C)C(=O)OC	['fruity', 'herbal', 'ethereal']	CCCCCCCCCC(=O)OCCc1ccccc1	['rose', 'fatty']	Cc1ccc2c(c1)cccc2	['camphor']	OCC/C=C\CC	['fresh', 'grass']
CC(C)(C)c1ccc(O)cc1	['phenolic', 'leather']	CC(=O)c1ccc[nH]1	['cherry', 'musty', 'nut']	CC(C)(C)C(=O)OCCc1ccccc1	['geranium', 'spicy', 'blueberry']	CC(C=C)CO	['fresh', 'fermented', 'fruity', 'green']	C(=O)O	['sharp', 'sour', 'fruity', 'fermented']	CCC(=O)OC(C)(C)C	['fruity', 'camphor']	C/C=C/C(=O)C1=C(C)C=CCC1(C)C	['apple', 'rose', 'fruity', 'tobacco', 'plum', 'floral']	CCC(C)CCCC(C)(C)O	['lemon', 'lily']	O=C(c1ccccc1N)OCc1ccccc1	['orange', 'resinous', 'floral']	CC(C)=CC/C=C(\C)CCOC(=O)CC(C)C	['apple', 'rose', 'fruity', 'tropicalfruit']	CCc1ccc(nc1)C	['rancid', 'green', 'herbal']	COC(=O)COc1ccccc1	['medicinal', 'fruity']	CCC(C)COC(=O)CC(C)C	['wine', 'body', 'cheese', 'apple', 'cognac']	ClCC(=O)c1ccccc1	['spicy']	CC/C=C\CCO	['grass', 'melon', 'cheese']			c1coc(CSSCc2ccco2)c1	['roasted', 'coffee', 'sulfuric', 'meat']	smile	Odor	smile	Odor	C=CC(CCCC(C)C)(O)C	['woody', 'fruity']	c1ccc2ncccc2c1	['tobacco', 'musty', 'sweet', 'animalic']	O=COC/C=C/c1ccccc1	['sweet', 'cinnamon', 'fruity']	CCC(=O)OC/C=C/c1ccccc1	['spicy', 'rose', 'fruity', 'balsamic', 'floral']	Cc1ccc2ccccc2c1	['oily']	CC/C=C\CCO	['grass', 'melon', 'cheese']
O=C(Cc1ccccc1)OC/C=C/c1ccccc1	['honey', 'balsamic']	CCCCCCC(=O)CCCCCC	['floral']	CCCCCCCCCCCCCCCCCCCC	['fatty']	C=CC(C)CO	['fermented', 'fruity', 'fresh', 'herbal']	O=CO	['pungent']	CCCOC(=O)CCC(C)=O	['fruity', 'caramellic', 'sweet']	CCC(C(=O)OCCc1ccccc1)C	['rose', 'green', 'fermented', 'cacao']	CCC(C=C)O	['fresh', 'ethereal', 'fermented', 'fruity']	CCCCCC(C(C)=O)C(=O)OCC	['green', 'fruity', 'herbal', 'floral', 'wine']	CC(=O)CCc1ccccc1	['green', 'fresh', 'floral', 'jasmin']	CCc1ccc(C)nc1	['nut', 'earthy']	CCOCCC(OCC)OCC	['fresh', 'ethereal', 'fruity']	CCCCC/C=C/CC1CCCC1=O	['apple', 'green', 'fruity', 'melon', 'waxy', 'jasmin']	COC(=O)c1ccc(OC)cc1	['anisic', 'vanilla', 'sweet']	Cc1c(CCO)scn1	['meat', 'gourmand', 'nut', 'fermented', 'bread', 'sulfuric']			C=CCSSSSCC=C	['alliaceous']	CC(C)CCOC(OCCC(C)C)c1ccccc22	['fruity', 'almond', 'herbal', 'cherry', 'sweet']	c1ccc(cc1)C(=O)O	['balsamic']	CC(C)c1ccc(C)cc1OC	['woody', 'smoky', 'burnt']	CCC=O	['ethereal', 'liquor', 'rancid', 'earthy', 'alcoholic', 'wine', 'cacao', 'nut', 'meat', 'grape']	CCCCCCCCC(=O)OCCCC	['rose', 'oily', 'fruity', 'cognac', 'wine']	CN(C)c1ccccc1C(=O)OC	['orange', 'leaf', 'woody']	CCCOC(C)OCCC	['fresh', 'musty', 'leaf', 'herbal']	Cc1c(CCO)scn1	['meat', 'gourmand', 'nut', 'fermented', 'bread', 'sulfuric']
C#CCO	['geranium']	CC(C)[C@H]1CC[C@@H](C)CC1=O	['mint']	CCCCCOC(=O)CC	['apple', 'fruity', 'banana', 'sweet', 'tropicalfruit']	CCC=CCCO	['leaf']	CCCCC/C(=C\c1ccccc1)CO	['fruity', 'pear', 'waxy', 'floral', 'sweet', 'jasmin']	CCOC(=O)CC(C)CC(C)(C)C	['wine', 'apple', 'fermented', 'floral']	O=C(CCO)OCCc1ccccc1	['fruity', 'sweet', 'ethereal']	C=CC(CC)O	['spicy', 'vegetable', 'tropicalfruit']	CC(COC(=O)c1ccccc1N)C	['resinous', 'citrus', 'grape']	CC(=CCCC(=CC=O)C)C	['sweet', 'lemon']	CCCCCCS	['nut', 'meat', 'alliaceous']	C/C=C\c1ccc(cc1)OC	['anisic']	CCCCOC(=O)C1(c2ccccc2)OC1C	['fruity']	O=C(C=Cc1ccccc1)OCC1CCCO1	['balsamic', 'sweet', 'spicy', 'wine']	Cc1ncsc1CCO	['resinous', 'sulfuric', 'meat']			C1CCC(CC1)S	['sulfuric']	COc1cc(C(C)=O)cc(OC)c1O	['spicy', 'vanilla', 'phenolic', 'balsamic', 'sweet']	OC(=O)c1ccccc22	['odorless']	CC1[C@H](O)C[C@@]2(C(C)C)C[C@H]12	['mint', 'camphor']	COc1cc(/C=C/C(=O)O)ccc1O	['odorless']	CCCCC(COC(=O)/C=C/c1ccc(cc1)OC)CC	['balsamic']	COC(=O)c1ccccc1N(C)C	['orange', 'resinous']	S(Cc1ccco1)SCc1ccco1	['sulfuric', 'burnt', 'coffee']	Cc1ncsc1CCO	['resinous', 'sulfuric', 'meat']
CCOC(C)OCC	['ethereal', 'vegetable', 'nut', 'earthy', 'sweet']	C/C=C(C)/C=C/C=C(C)C	['herbal']	CCCCOC(=O)CCC	['apple', 'fruity', 'banana', 'pear', 'sweet']	CC/C=C/CCO	['leaf', 'fresh', 'floral', 'oily', 'earthy']	C=CCOC(=O)CCCCCCCCC	['fruity', 'sweet', 'wine']	CCCC(=O)CC(=O)OCC	['green', 'fruity', 'berry']	c1ccc(cc1)CC(=O)OCc1ccccc1	['jasmin', 'cacao']	C/C=C/CC(=O)O	['green', 'fruity', 'cheese']	CC(C)COC(=O)c1ccccc1N	['grape', 'sweet', 'floral', 'berry']	CC(C)=CCC/C(C)=C/C=O	['fruity', 'fresh', 'lemon', 'citrus']	Cc1ccncc1	['green', 'tobacco', 'animalic']	c1ccc(cc1)CC(=O)Cc1ccccc1	['almond', 'plastic']	CC(C)(OC=O)c1ccccc1	['fruity', 'floral']	CCCCCCCCCC(=O)OCCc1ccccc1	['rose', 'fatty']	CC(=CCC/C(=C/C(=O)O)/C)C	['grass', 'floral', 'woody', 'resinous']			SC1CCCCC1	['vegetable', 'meat']	CCCCCCCCCCOC	['fresh', 'citrus', 'fatty', 'aldehydic']	O=C(O)c1ccccc22	['balsamic']	CCCC(O)C(C)C	['green', 'musty', 'floral', 'camphor', 'leaf']	C=Cc1ccccc1OC	['spicy', 'earthy', 'woody', 'medicinal', 'musty', 'leather']	CCCCC/C=C/C=C/C(=O)OC	['pear', 'waxy']	CCCCC(=O)OCc1ccco1	['fruity', 'apple', 'caramellic']	c1cc(CSSCc2ccco2)oc1	['alliaceous', 'coffee', 'meat', 'vegetable', 'earthy']	CC(=CCC/C(=C/C(=O)O)/C)C	['grass', 'floral', 'woody', 'resinous']
OCCc1ccccc1C	['fresh', 'rose', 'green']	CCCCCCCOC(=O)C(C)(O)C(=O)CCC	['fruity', 'waxy', 'butter']	CC(=O)OCc1ccccc1C	['resinous', 'fruity', 'jasmin']	CCCCCCCS	['alliaceous']	C(=O)CS	['vegetable']	CCCCCCCCOC(=O)CCCCCCCC	['citrus', 'earthy', 'oily', 'fruity', 'floral']	O=C(Cc1ccccc1)OCc1ccccc1	['balsamic', 'honey']	CC(C)(CCC(C)(C)O)O	['camphor']	C=CCc1ccc(O)c(OC)c1	['spicy', 'smoky', 'pungent', 'dry']	C/C=C/C=O	['spicy', 'sharp']	CCCCOC(=O)CC(CC(=O)OCCCC)(OC(C)=O)C(=O)OCCCC	['fruity', 'sweet', 'wine']	O=C(Cc1ccccc1)Cc1ccccc1	['rose', 'honey']	CCC(C(=O)OCC(C)C)C	['apple', 'fermented', 'fatty']	CCC(=O)OC/C=C/c1ccccc1	['spicy', 'rose', 'fruity', 'balsamic', 'floral']	CC(C)=CCC/C(C)=C/C(=O)O	['citrus', 'green', 'fruity', 'fresh', 'herbal', 'woody', 'floral']			COc1cccc2ccccc12	['orange']	CC1=CCCC(C)(C)C1/C=C/C(C)O	['floral', 'berry']	CCCCCCOC(=O)CCC(C)=O	['fruity', 'caramellic', 'wine']	Cc1ccc2c(c1)CCCC2(C)C	['woody', 'camphor']	CC1(CC1(Cl)Cl)c1ccccc1	['rose']	Cc1ccc(C(=O)C)s1	['hyacinth', 'spicy', 'honey', 'floral', 'sweet', 'almond', 'powdery']	CCc1c(c(=O)cco1)O	['berry', 'syrup']	c1coc(CSSCc2ccco2)c1	['roasted', 'coffee', 'sulfuric', 'meat']	CC(C)=CCC/C(C)=C/C(=O)O	['citrus', 'green', 'fruity', 'fresh', 'herbal', 'woody', 'floral']
Cc1ccccc1CCO	['rose', 'waxy', 'violetflower']	CCCCCCCOC(C)=O	['fruity', 'fatty', 'floral']	CC(=O)OC(O)CC(C)CCC=C(C)C	['green', 'floral']	CC(CCCC(O)(C)C)C	['fresh', 'lily']	O=CCS	['bread', 'meat', 'sulfuric']	CCCCC(=O)OC(C)C	['apple', 'ethereal', 'fruity', 'wine']	Cc1cccc(c1)C(=O)C	['vanilla', 'almond']	CCCCC(CCCC)O	['oily', 'fruity']	COc1cc(ccc1O)C(=O)C	['vanilla']	CC(=CCC/C(=C\C(=O)OC)/C)C	['geranium', 'herbal', 'citrus']	C(CCN)CN	['animalic', 'overripe', 'seafood']	CCCCCCCCC(OCC)OCC	['green', 'fresh', 'floral', 'citrus']	CCC(C)C(=O)OCC(C)C	['fruity', 'sweet']	CN(C)c1ccccc1C(=O)OC	['orange', 'leaf', 'woody']	O=C(O)CCCCC(=O)O	['odorless']			SCCCS	['meat']	smile	Odor	smile	Odor	Cc1ccc(cc1)C(C)(C)O	['sweet', 'cherry', 'vanilla', 'floral', 'camphor', 'cooling']	CC1C(=O)C(=C(C)S1)O	['meat', 'bread']	CC(=O)OC1C=C(C)C2CC1C2(C)C	['spicy', 'herbal', 'fruity']	CC(=CCC/C(=C\COC=O)/C)C	['green', 'metallic', 'tropicalfruit', 'citrus', 'floral']	C=CCSSSSCC=C	['alliaceous']	O=C(O)CCCCC(=O)O	['odorless']
CCCOC(C)=O	['alcoholic', 'ethereal', 'fruity', 'pear']	CC1=C(O)C(=O)C(O)CO1	['caramellic']	CCc1ccsc1CC	['roasted', 'meat']	CC(C)CCCC(C)(C)O	['fresh', 'floral', 'woody', 'citrus', 'herbal']	CC(CC(=O)OC)O	['wine', 'apple']	CCSc1ccccc1O	['smoky', 'burnt']	COC(=O)c1ccccc1NC(=O)C	['floral']	CCCCC/C=C/CCCO	['fruity', 'fatty', 'earthy', 'melon', 'waxy', 'herbal', 'cucumber']	COc1cc(C(C)=O)ccc1O	['sweet']	CCC1CCCC(=O)O1	['coconut']	C1CCNC1	['chemical', 'seafood', 'rancid', 'sulfuric']	CC/C=C\C/C=C\C/C=C\CCCCCCCC(=O)OC	['oily', 'fatty']	CCCCCCCCCCC(=O)OC	['oily', 'fatty', 'waxy', 'sweet', 'wine']	COC(=O)c1ccccc1N(C)C	['orange', 'resinous']	COc1cc(C=O)c(cc1OC)OC	['sweet', 'cinnamon', 'herbal']			CC1CCc2c1nccn2	['coffee', 'bread']	CC(C)CCOC(OCCC(C)C)c1ccccc23	['fruity', 'almond', 'herbal', 'cherry', 'sweet']	c1ccc(cc1)C(=O)O	['balsamic']	Cc1ccc(cc1)C(O)(C)C	['herbal', 'earthy', 'citrus']	CC1=C(O)C(=O)C(C)S1	['roasted', 'burnt', 'meat', 'sulfuric']	CCCCCCCCOC(=O)c1ccco1	['green', 'fatty', 'metallic', 'waxy', 'mushroom']	O=COC/C=C(\CCC=C(C)C)/C	['fresh', 'floral', 'citrus']	C1CCC(CC1)S	['sulfuric']	COc1cc(C=O)c(cc1OC)OC	['sweet', 'cinnamon', 'herbal']
CCCCCO	['alcoholic']	CCC(C)(C)S	['sulfuric']	CC(C)[C@H]1CC[C@@H](C)CC1=O	['mint']	C=CC(CCC=C(C)C)(O)C	['lemon', 'woody', 'green', 'rose']	CCCCCC(CC(=O)OC)OC(C)=O	['green', 'fruity', 'wine', 'tropicalfruit']	CC(C)C(=O)C	['camphor']	CC(=O)OC(C(Cl)(Cl)Cl)c1ccccc1	['rose', 'powdery']	CC[C@H](c1ccccc1)O	['floral']	CCOc1cc(ccc1O)C=O	['vanilla', 'dairy', 'woody', 'berry']	O=C1C=C(C)C(=O)C(C1)(C)C	['tobacco', 'woody', 'caramellic', 'green', 'herbal', 'citrus']	CCc1ccccn1	['green', 'smoky', 'grass']	COc1ccc(cc1)CC=C	['herbal', 'dry', 'sweet']	C/C=C/C=O	['spicy', 'sharp']	CCCCC(=O)OCc1ccco1	['fruity', 'apple', 'caramellic']	O=C(O)Cc1ccccc1	['honey', 'sweet', 'animalic']			C[C@@H]1CCC2=C1N=CCN2	['roasted', 'earthy', 'nut']	smile	Odor	smile	Odor	Cc1ccc(C(C)(C)O)cc1	['cherry', 'herbal', 'nut']	C=C1C(O)CC2CC1C2(C)C	['fresh', 'camphor']	CCOC(=O)C(OC(=O)C)(CC(=O)OCC)CC(=O)OCC	['odorless']	CC(C)=CCC/C(C)=C/C(O)C=O	['green', 'floral', 'sweet', 'herbal']	SC1CCCCC1	['vegetable', 'meat']	O=C(O)Cc1ccccc1	['honey', 'sweet', 'animalic']
CC(=O)OCC1CCCO1	['fruity', 'ethereal']	CC1CCCCC1=O	['earthy', 'almond', 'mint']	C/C=C(C)/C=C/C=C(C)C	['herbal']	C=CC(C)(CCC=C(C)C)O	['orange', 'rose', 'terpenic', 'waxy']	c1ccc(cc1)C(C(=O)c1ccccc1)O	['balsamic', 'vanilla', 'camphor']	CC(=O)C(C)C	['fresh', 'fruity', 'burnt']	CCOC(=O)C(C(C)C)O	['tropicalfruit', 'berry', 'green', 'herbal', 'honey']	CC(C)[C@@H]1C=C[C@@](C)(O)CC1	['floral', 'musty', 'herbal']	CCOc1cc(C=O)ccc1O	['vanilla']	CC1=C(CC=O)C(C)(C)CCC1	['camphor', 'cooling', 'woody', 'oily', 'fruity']	CCCCCCCS	['alliaceous']	C=CCc1ccc(OC)cc1	['anisic', 'sweet', 'herbal']	CCC1CCCC(=O)O1	['coconut']	CCc1c(c(=O)cco1)O	['berry', 'syrup']	CC(C)CCCC(=O)O	['cheese', 'fruity']			CCCCSC	['alliaceous', 'vegetable']	CC(C)CCOC(OCCC(C)C)c1ccccc23	['fruity', 'almond', 'herbal', 'cherry', 'sweet']	c1ccc(cc1)C(=O)O	['balsamic']	c1ccc(-c2ccccc2)cc1	['rose', 'metallic']	c1ccc2c(c1)ncs2	['sulfuric', 'plastic', 'vegetable', 'cooked', 'caramellic', 'nut', 'coffee', 'meat']	CC(/C=C/C(=O)CC(C)C)C	['apple', 'herbal', 'fruity', 'herbal', 'sweet']	CSCCC=O	['meat']	COc1cccc2ccccc12	['orange']	CC(C)CCCC(=O)O	['cheese', 'fruity']
CCOC(=O)c1ccccc1NC	['grape']	CCCC(=O)CCCC(=O)OCC	['fruity']	CCCCCCCOC(=O)C(C)(O)C(=O)CCC	['fruity', 'waxy', 'butter']	CC(C)[C@]1(CC=C(C)CC1)O	['musty']	OC(C(=O)c1ccccc1)c1ccccc1	['sweet', 'balsamic']	CCCC(C)=O	['ethereal', 'fruity', 'banana', 'dairy']	CCCCC(CCC(=O)O)C	['dairy', 'fruity', 'animalic', 'rancid']	CCC(O)(C)C	['ethereal', 'apple']	CCc1ccc(O)cc1	['woody', 'phenolic', 'animalic']	CCCCCC(=O)OC(C)(C=C)CCC=C(C)C	['green', 'pear', 'animalic', 'tropicalfruit']	CSc1ccccc1	['roasted', 'coffee', 'woody', 'meat', 'sulfuric']	CCOC(=O)C(Cc1ccccc1)C(C)=O	['fruity', 'balsamic', 'floral']	C/C=C/C(=O)C	['fresh', 'chemical', 'fruity']	CC(=CCC/C(=C\COC=O)/C)C	['green', 'metallic', 'tropicalfruit', 'citrus', 'floral']	CC(=O)CC(=O)c1ccccc1	['smoky', 'vanilla', 'balsamic', 'resinous', 'dry']			CC(=C)CCC=C(C)C	['pungent', 'chemical', 'terpenic']	COc1cc(C(C)=O)cc(OC)c1O	['spicy', 'vanilla', 'phenolic', 'balsamic', 'sweet']	OC(=O)c1ccccc23	['odorless']	CC1CCC(C(C1)O)C(C)C	['cooling', 'sweet']	c1ccc2c(c1)scn2	['plastic', 'resinous', 'floral']	CC(CCOC(=O)C(C)C)C	['apple', 'cacao']	O=C(Cc1ccccc1)OC/C=C/c1ccccc1	['honey', 'balsamic']	SCCCS	['meat']	CC(=O)CC(=O)c1ccccc1	['smoky', 'vanilla', 'balsamic', 'resinous', 'dry']
S(Cc1ccco1)SCc1ccco1	['sulfuric', 'burnt', 'coffee']	CCCCOC(C)=O	['fruity', 'banana', 'pear', 'sweet']	CCCCCCCOC(C)=O	['fruity', 'fatty', 'floral']	CC(CCS)S	['alliaceous', 'meat', 'nut']	O=C(c1ccccc1)C(O)c1ccccc1	['spicy', 'sweet', 'camphor']	CC1=CC(=O)CC(C1)(C)C	['fresh', 'mint', 'burnt']	CCCCC(C)CCC(=O)O	['dairy', 'fruity']	CCC(C)(C)O	['alcoholic', 'ethereal', 'fermented', 'camphor']	CCC(=O)c1ccccc1	['fruity', 'cherry', 'floral']	CCCCCC(=O)OC(CCC=C(C)C)(C=C)C	['sweet', 'floral', 'fresh', 'pear']	CCc1ccc(C)s1	['sulfuric', 'ethereal', 'chemical', 'fruity', 'burnt']	CCCCCCCCCC(C)C(OC)OC	['aldehydic', 'ambery', 'lemon', 'green', 'waxy']	CC(C)OC(=O)C	['ethereal', 'banana', 'chemical']	O=COC/C=C(\CCC=C(C)C)/C	['fresh', 'floral', 'citrus']	COc1cc(C=C)ccc1O	['phenolic', 'spicy']			CCOC(CCCCCC(C)C)OCC	['green', 'floral', 'sweet']	CCCCCCCCCCOC	['fresh', 'citrus', 'fatty', 'aldehydic']	O=C(O)c1ccccc23	['balsamic']	CC(C)C1CCC(C)CC1O	['mint']	c1ccc2scnc2c1	['vegetable', 'burnt', 'coffee', 'sulfuric']	CC(=O)OCc1ccco1	['fruity', 'banana', 'floral', 'ethereal']	COc1ccc(CO)cc1OC	['vanilla']	CC1CCc2c1nccn2	['coffee', 'bread']	COc1cc(C=C)ccc1O	['phenolic', 'spicy']
c1cc(CSSCc2ccco2)oc1	['alliaceous', 'coffee', 'meat', 'vegetable', 'earthy']	O=C(OC1CCCCC1)c1ccccc1O	['balsamic', 'floral']	CC1=C(O)C(=O)C(O)CO1	['caramellic']	CC(S)CCS	['sulfuric']	COC1CCC(OC)O1	['ethereal']	CC1=CC(=O)CC(C)(C)C1	['cooling', 'woody', 'sweet', 'green', 'camphor', 'fruity', 'musty']	CCCC[C@@H](C)CCC(=O)O	['animalic', 'meat']	OC1CCCCCCCCC1	['woody', 'floral', 'camphor']	CC1OC(=C(C1=O)O)C	['berry', 'tropicalfruit']	C=CC(C)(CCC=C(C)C)OC(=O)CCCCC	['green', 'fruity', 'dry']	CCCCCCCCCCCC	['sweet']	CCCC1CCCC(=O)O1	['coconut']	CC(=O)OC(C)C	['fruity', 'sharp', 'ethereal']	CC(C)=CCC/C(C)=C/C(O)C=O	['green', 'floral', 'sweet', 'herbal']	C=Cc1ccc(O)c(OC)c1	['spicy', 'sweet', 'smoky']			CCc1ccc(cc1)OC	['anisic']	CC1=CCCC(C)(C)C1/C=C/C(C)O	['floral', 'berry']	CCCCCCOC(=O)CCC(C)=O	['fruity', 'caramellic', 'wine']	CC1CCC(C(C)C)C(O)C1	['mint', 'musty']	c1coc(CCc2ccco2)c1	['burnt', 'roasted', 'metallic']	CCCCOC(=O)CCC(=O)OCCCC	['wine', 'ester']	COc1cccc(C=O)c1	['spicy', 'cinnamon', 'anisic', 'floral', 'sweet']	C[C@@H]1CCC2=C1N=CCN2	['roasted', 'earthy', 'nut']	C=Cc1ccc(O)c(OC)c1	['spicy', 'sweet', 'smoky']
c1coc(CSSCc2ccco2)c1	['roasted', 'coffee', 'sulfuric', 'meat']	CCCC(=O)C	['ethereal', 'banana', 'fermented', 'woody']	CC1CCCCC1=O	['earthy', 'almond', 'mint']	OCC(C)C	['ethereal', 'fermented']	Oc1ccc(c(c1)C(C)(C)C)O	['resinous', 'leather', 'musk', 'earthy']	CCCCCCCC=COC(=O)CC(C)C	['apple', 'green', 'fruity', 'melon', 'waxy', 'tropicalfruit']	COc1ccc(c(c1)C(C)(C)C)OC	['earthy', 'leather', 'ethereal', 'musk', 'earthy']	CCO	['alcoholic', 'ethereal', 'chemical']	CC1C(=O)C(=C(C)O1)O	['berry', 'clean', 'caramellic']	CCCCCCCCCCCCCCCO	['oily']	CC(CCS)S	['alliaceous', 'meat', 'nut']	CC/C=C\CCOC(C)OCC	['violetflower', 'leaf', 'mushroom']	O=COCCC(C)C	['dry', 'earthy', 'blackcurrant', 'ethereal', 'wine', 'plum', 'berry']	CSCCC=O	['meat']	CCCCOC(=O)c1ccccc1N	['fruity', 'grape', 'berry', 'sweet', 'wine']			CCc1ccc(OC)cc1	['anisic', 'tobacco', 'phenolic', 'nut']	smile	Odor	smile	Odor	CCCCCC(O)C	['fresh', 'oily']	Cn1cccc1	['herbal', 'woody', 'smoky', 'sweet', 'animalic']	CC(=O)OC/C=C\c1ccccc1	['floral', 'spicy', 'balsamic']	C[C@@H]1CC[C@H]([C@@H](C1)OC(=O)C)C(=C)C	['mint', 'fruity']	CCCCSC	['alliaceous', 'vegetable']	CCCCOC(=O)c1ccccc1N	['fruity', 'grape', 'berry', 'sweet', 'wine']
CC(CO)C1CCCCC1	['geranium', 'mint', 'lily', 'balsamic']	CCC(O)CC	['fermented', 'fruity', 'ethereal']	CCCC(=O)CCCC(=O)OCC	['fruity']	CC(C)CO	['ethereal', 'wine']	CC(=O)C(O)C	['butter', 'sour', 'vanilla']	CCCC(=O)OCCOC(=O)CCC	['fruity', 'butter']	CCCCCC(=O)O	['fatty', 'cheese']	CCC=CCCC=CCO	['vegetable', 'cucumber']	CCCCCCCCCCCCCCCCCCO	['odorless']	CC(=C1CC=C(C)CC1)C	['sweet', 'resinous', 'lemon', 'oily']	CC(S)CCS	['sulfuric']	CC/C=C/CCOC(C)OCC	['green', 'fruity', 'vegetable', 'musty', 'grass']	CC(C)CCOC=O	['sharp', 'apple', 'waxy']	O=C(Cc1ccccc1)OC/C=C/c1ccccc1	['honey', 'balsamic']	C1CCc2c(N1)cccc2	['seafood', 'floral', 'jasmin']			C1CCN=C1	['ammoniac', 'seafood']	CC(C)CCOC(OCCC(C)C)c1ccccc24	['fruity', 'almond', 'herbal', 'cherry', 'sweet']	c1ccc(cc1)C(=O)O	['balsamic']	CCCCCC(C)O	['lemon', 'grass', 'sweet', 'floral']	Cc1nccs1	['vegetable']	CC(CC(OC(=O)C)CC(C)C)C	['herbal', 'floral']	CC(CC(=O)OCc1ccccc1)C	['apple', 'herbal']	CC(=C)CCC=C(C)C	['pungent', 'chemical', 'terpenic']	C1CCc2c(N1)cccc2	['seafood', 'floral', 'jasmin']
OCC(C1CCCCC1)C	['geranium', 'mint', 'balsamic', 'lily']	CC1=CC(=O)CCC1	['caramellic', 'mint', 'musty', 'nut']	CCCCOC(C)=O	['fruity', 'banana', 'pear', 'sweet']	C=C[C@@]1(C)CC[C@H](C(C)(C)O1)O	['earthy']	CC(C(=O)C)O	['sweet', 'butter']	CCC(=O)OC(C)(C)Cc1ccccc1	['jasmin', 'green', 'herbal']	CC/C=C\CCOC(C)=O	['fruity', 'green', 'banana', 'grass']	CCC(CCCC(O)(C)C)C	['lemon', 'floral']	CCCCCCCCCCCCCCCCCC(=O)OCC(O)[C@H]1OC[C@@H](O)[C@@H]1O	['oily', 'waxy']	CC1=CC[C@H](C(C)(C)O)CC1	['floral', 'sweet']	C=C[C@@]1(C)CC[C@H](C(C)(C)O1)O	['earthy']	CC(=C/C=C/C(=O)C)C	['herbal', 'fruity', 'burnt']	CCCCCCCCCCCCCCCCCCC(=O)OCC	['waxy', 'odorless']	COc1ccc(CO)cc1OC	['vanilla']	C(=C(\CC(=O)O)/C(=O)O)\C(=O)O	['vegetable', 'musty', 'nut', 'dry']			c1cc[nH]c1	['sweet', 'nut', 'ethereal']	smile	Odor	smile	Odor	CC(c1ccc(cc1)O)C	['phenolic', 'medicinal', 'resinous', 'spicy']	COc1cc(C(=O)O)cc(OC)c1O	['balsamic']	CC(C)CC(CC(C)C)OC(=O)C	['herbal', 'green', 'fruity', 'floral', 'banana']	CC(C)CC(=O)OCc1ccccc1	['sweet', 'fruity', 'powdery', 'musty']	CCOC(CCCCCC(C)C)OCC	['green', 'floral', 'sweet']	C(=C(\CC(=O)O)/C(=O)O)\C(=O)O	['vegetable', 'musty', 'nut', 'dry']
C=CCSSSSCC=C	['alliaceous']	C[C@H]1CCC[C@@]2(C)CCCC[C@]12O	['green', 'earthy', 'musty', 'herbal']	COCC(C)O	['sweet', 'ethereal']	c1ccc(cc1)CO	['sweet', 'floral', 'fruity', 'chemical']	CC(=O)C(C)O	['butter']	CCCCCOC(=O)C(C)C	['apple', 'fruity']	CC(COC(=O)/C=C/c1ccccc1)C	['sweet', 'balsamic']	CC(C)(C)C1CCC(O)CC1	['woody', 'dry', 'leather', 'camphor']	Cc1c[nH]c2c1cccc2	['overripe', 'rancid', 'animalic', 'jasmin']	CC1(C)[C@H]2CC[C@@]1(C)C(=O)C2	['fresh', 'mint', 'camphor']	CC(S)CS	['sulfuric']	CCCCCOC(C)OCCCCC	['vegetable', 'alcoholic', 'ethereal', 'green', 'cognac']	COC(=O)CCC(=O)OC	['green', 'fruity', 'ethereal', 'wine']	COc1cccc(C=O)c1	['spicy', 'cinnamon', 'anisic', 'floral', 'sweet']	COc1ccc(cc1)CO	['dry', 'woody', 'powdery', 'dairy', 'balsamic', 'vanilla', 'fruity', 'cherry']			CC(C)OC(C)OC(C)C	['alcoholic', 'ethereal', 'green', 'fruity', 'cognac', 'pungent']	CC(C)CCOC(OCCC(C)C)c1ccccc24	['fruity', 'almond', 'herbal', 'cherry', 'sweet']	c1ccc(cc1)C(=O)O	['balsamic']	CC(C)c1ccc(cc1)O	['woody', 'spicy', 'medicinal']	Cc1cccc(O)c1	['phenolic', 'medicinal', 'dry', 'leather']	CC(=O)OC(CC(C)C)CC(C)C	['herbal', 'floral']	CCOC(=O)/C=C\C(=O)OCC	['apple', 'chemical']	CCc1ccc(cc1)OC	['anisic']	COc1ccc(cc1)CO	['dry', 'woody', 'powdery', 'dairy', 'balsamic', 'vanilla', 'fruity', 'cherry']
COc1cccc2ccccc12	['orange']	CCCC(O)CC(=O)OCC	['citrus', 'green', 'fruity', 'grape', 'fresh', 'wine']	O=C(OC1CCCCC1)c1ccccc1O	['balsamic', 'floral']	OCc1ccccc1	['ethereal', 'sweet', 'floral']	C/C=C\c1ccc(c(c1)OC)O	['clove']	CCCCCCCC(=O)OCCC(C)C	['green', 'oily', 'fruity', 'fatty', 'waxy', 'cognac', 'wine']	CC(C)COC(=O)/C=C/c1ccccc1	['fruity', 'waxy', 'balsamic', 'sweet']	CCCCCCCCCCO	['oily', 'fatty', 'waxy', 'floral', 'sweet']	C=CC(=C)CC/C=C(\C)CC/C=C(\C)C=O	['fruity', 'fresh', 'waxy', 'orange', 'sweet']	CCCCCCC/C=C/C=O	['green', 'earthy', 'fatty', 'waxy', 'mushroom']	CCCCCCN	['ammoniac', 'musty', 'seafood']	COc1ccc(cc1C)C	['phenolic', 'spicy']	CCCCCCCOC(=O)CCCCC	['green', 'oily', 'fruity', 'vegetable', 'sweet', 'tropicalfruit', 'leaf']	C[C@@H]1CC[C@H]([C@@H](C1)OC(=O)C)C(=C)C	['mint', 'fruity']	OCc1ccc(cc1)OC	['sweet', 'resinous', 'fruity']			CCCCc1ccc(CC)s1	['berry', 'earthy']	COc1cc(C(C)=O)cc(OC)c1O	['spicy', 'vanilla', 'phenolic', 'balsamic', 'sweet']	OC(=O)c1ccccc24	['odorless']	CC(C)c1ccc(O)cc1	['phenolic', 'medicinal']	C=Cc1ccc(cc1)Br	['cinnamon', 'balsamic', 'floral']	CCCC(=O)OCC	['ripe', 'ethereal', 'fruity', 'banana', 'butter']	CC1=CC(=O)CC(C)(C)C1=O	['musty', 'woody', 'caramellic', 'green', 'herbal', 'lemon']	CCc1ccc(OC)cc1	['anisic', 'tobacco', 'phenolic', 'nut']	OCc1ccc(cc1)OC	['sweet', 'resinous', 'fruity']
SCCCS	['meat']	CCCc1nc(C)c(C)o1	['roasted', 'burnt']	O=Cc1ccc(c(c1)O)OC	['vanilla']	CC(S)CS	['sulfuric']	CC(=O)c1ccc2c(c1)cccc2	['powdery', 'sweet', 'violetflower']	CCCC(=O)OC(C)C	['butter']	CC(C)C1CCC(=C(C1=O)O)C	['mint', 'woody', 'leaf', 'blackcurrant', 'berry']	CC(C)[C@H]1CC[C@@H](C)CC1O	['musty', 'mint', 'camphor']	CC=Cc1ccc(c(c1)OC)O	['smoky', 'clove', 'phenolic']	CCCCCCCCc1ccco1	['ethereal', 'oily']	CC=CSC=CC	['gourmand', 'caramellic']	Cc1ccc(c(C)c1)OC	['spicy', 'herbal']	CCC(=O)OCCC(C)C	['fruity', 'banana', 'plum', 'sweet', 'tropicalfruit']	CC(CC(=O)OCc1ccccc1)C	['apple', 'herbal']	COc1ccc(CO)cc1	['fruity', 'vanilla', 'anisic', 'balsamic', 'floral', 'sweet']			C=CCCCN=C=S	['spicy', 'sulfuric', 'spicy']	CCCCCCCCCCOC	['fresh', 'citrus', 'fatty', 'aldehydic']	O=C(O)c1ccccc24	['balsamic']	CCCCC(OCC)OCC	['apple', 'ethereal', 'musty', 'pungent']	CCN=C=S	['alliaceous', 'spicy', 'sulfuric']	O=C(OCCc1ccccc1)c1ccccc1	['honey', 'balsamic', 'floral', 'rose']	COc1cccc(C=O)c1OC	['vanilla', 'spicy', 'sweet']	C1CCN=C1	['ammoniac', 'seafood']	COc1ccc(CO)cc1	['fruity', 'vanilla', 'anisic', 'balsamic', 'floral', 'sweet']
CC1=CC[C@@H](CC1)C(O)(C)C	['resinous', 'floral', 'coniferous']	c1cc(ccc1C(=O)O)O	['phenolic', 'nut']	Cc1ccc(C=O)[nH]1	['spicy', 'almond']	CCCCCCN	['ammoniac', 'musty', 'seafood']	CC(=O)c1ccc2ccccc2c1	['orange', 'sweet']	CCOC(=O)CC(C)C	['apple', 'fruity', 'banana', 'wine', 'butter']	CC(C)[C@H]1CC[C@H](C)CC1=O	['mint']	CC(C12CCC(C2C1)(C)O)C	['herbal', 'clove', 'berry']	COc1cc(ccc1O)CO	['caramellic', 'dairy', 'vanilla', 'coconut', 'green', 'grass', 'powdery']	CCCCCCC(=O)OCCCCCC	['earthy', 'leaf']	C/C=C/SSC	['fresh', 'pungent']	COc1ccc(C)cc1C	['earthy', 'spicy', 'herbal', 'nut']	CC(=O)OCCCCOC(C)=O	['fruity', 'sweet', 'ethereal']	CC(C)CC(=O)OCc1ccccc1	['sweet', 'fruity', 'powdery', 'musty']	OCCCCCCc1ccccc1	['rose', 'herbal']			CCCCCCCC(=O)CCc1ccc(O)c(OC)c1	['spicy']	CC1=CCCC(C)(C)C1/C=C/C(C)O	['floral', 'berry']	CCCCCCOC(=O)CCC(C)=O	['fruity', 'caramellic', 'wine']	c1ccc(cc1)C(=C1CCCCC1)C#N	['geranium', 'grapefruit']	C=CCc1ccc(O)c(OC)c1	['spicy', 'smoky', 'pungent', 'dry']	C=CCc1ccc(OCc2ccccc2)c(OC)c1	['spicy']	CCOC(=O)c1ccccc1NC	['grape']	c1cc[nH]c1	['sweet', 'nut', 'ethereal']	OCCCCCCc1ccccc1	['rose', 'herbal']
CC1=CC[C@@H](CC1)C(C)(C)O	['floral']	CCCc1cnccn1	['vegetable', 'nut']	CCCC(=O)C	['ethereal', 'banana', 'fermented', 'woody']	CCCCCCCCCCCCCCCCCC(=O)O	['odorless']	O=c1cc[nH]cc1	['animalic', 'seafood', 'smoky', 'nut']	COC(=O)C1OC1c1ccccc1	['fruity', 'sweet', 'berry']	COC(=O)CCCc1ccccc1	['honey', 'fruity', 'floral', 'sweet']	CC(=CCC[C@]([C@@H]1CCC(=CC1)C)(O)C)C	['woody', 'floral', 'pepper']	COc1cc(C=O)ccc1O	['vanilla', 'dairy']	CCCCCCCCCC(=O)OCCCCCC	['fresh', 'green']	CCCCc1nc(C)c(C)s1	['roasted', 'green', 'meat', 'nut', 'sulfuric']	CCOc1ccccc1OC	['medicinal', 'burnt', 'spicy']	CCC(=O)OC1CCCCCCCCCCC1	['woody', 'fruity', 'fatty']	CCOC(=O)/C=C\C(=O)OCC	['apple', 'chemical']	Cc1ccc(c(c1)O)C(C)(C)C	['leather']			C(CCCC#N)CCC#N	['orange', 'waxy', 'floral']	smile	Odor	smile	Odor	N#CC(=C1CCCCC1)c1ccccc1	['geranium', 'grapefruit']	CCc1ccc(O)cc1	['woody', 'phenolic', 'animalic']	O=CC(C1CCC(=CC1)C)C	['herbal', 'citrus']	CC(=O)C1=NCCS1	['earthy', 'bread', 'nut']	CC(C)OC(C)OC(C)C	['alcoholic', 'ethereal', 'green', 'fruity', 'cognac', 'pungent']	Cc1ccc(c(c1)O)C(C)(C)C	['leather']
CC(C)C(=O)OCCOc1ccccc1	['tropicalfruit', 'rose', 'honey', 'waxy']	C/C(=C/COC(=O)C)/CCC=C(C)C	['fresh', 'rose', 'berry', 'citrus']	CCC(O)CC	['fermented', 'fruity', 'ethereal']	C/C1=C\CC/C(C)=C/CC(C)(C)/C=C/C1	['earthy', 'woody', 'balsamic']	Cc1cnc(C)c(C(=O)C)n1	['caramellic', 'nut']	CCCCCCCCCCCCCCCC(=O)OC(C)C	['odorless']	CCCCC=COC(=O)C(C)CCC	['green', 'fruity', 'apple', 'tropicalfruit']	CC(C)=CCC[C@](C)(O)[C@@H]1CC=C(C)CC1	['lemon', 'fruity', 'floral']	Cc1ccc(c(c1O)C)C	['phenolic', 'spicy']	CCc1ccc(C=O)cc1	['green', 'almond', 'herbal', 'anisic', 'cherry']	Cc1cc(c(C)o1)S	['meat', 'sulfuric']	C=CCOC(=O)CC(C)C	['apple', 'cherry', 'fruity', 'berry', 'wine']	CCCCCC(=O)OC(C)(C=C)CCC=C(C)C	['green', 'pear', 'animalic', 'tropicalfruit']	CC1=CC(=O)CC(C)(C)C1=O	['musty', 'woody', 'caramellic', 'green', 'herbal', 'lemon']	Cc1ccc(C(C)(C)C)c(O)c1	['burnt', 'woody', 'smoky', 'dry', 'leather']			c1ccc(cc1)S	['meat', 'phenolic', 'alliaceous', 'plastic']	CC(C)CCOC(OCCC(C)C)c1ccccc25	['fruity', 'almond', 'herbal', 'cherry', 'sweet']	c1ccc(cc1)C(=O)O	['balsamic']	CC(C(S)C)S	['alliaceous', 'meat', 'coffee']	CCC(=O)c1ccccc1	['fruity', 'cherry', 'floral']	CC1=CCC(CC1)C(C)C=O	['spicy', 'herbal']	CC(=O)OC(CCc1ccccc1)(C)C	['fresh', 'sweet', 'resinous', 'floral']	CCCCc1ccc(CC)s1	['berry', 'earthy']	Cc1ccc(C(C)(C)C)c(O)c1	['burnt', 'woody', 'smoky', 'dry', 'leather']
c1ccc(cc1)CCCCO	['rose']	CC(=O)OC/C=C(/C)CCC=C(C)C	['fruity', 'floral', 'sweet']	CC1=CC(=O)CCC1	['caramellic', 'mint', 'musty', 'nut']	CC1=CCC(CC1)C(C)(C)O	['resinous', 'clean', 'floral', 'lemon']	CCCC(=N)O	['nut']	CCC(C)=O	['fruity', 'sweet', 'camphor']	C/C(=C\COC(=O)C)/CCC=C(C)C	['rose', 'fruity', 'floral']	OCCCC1CCCCC1	['balsamic', 'lily']	CC(C)C(C)C(C)(C)O	['earthy', 'camphor']	C[C@H]1CC[C@H](C(=O)C1)C(C)C	['cooling']	Cc1cc(S)c(C)o1	['roasted', 'meat']	CC(C)=CC1CC(C)CCO1	['green', 'earthy', 'rose']	CCCCCC(=O)OC(CCC=C(C)C)(C=C)C	['sweet', 'floral', 'fresh', 'pear']	COc1cccc(C=O)c1OC	['vanilla', 'spicy', 'sweet']	COc1cc(ccc1OC)C(=O)O	['sour', 'spicy']			Sc1ccccc1	['burnt', 'meat']	smile	Odor	smile	Odor	CC(C(C)S)S	['alliaceous', 'meat', 'coffee']	Br/C=C/c1ccccc1	['hyacinth', 'resinous']	CC1=CC(C=O)C(C(C)C)CC1	['green', 'lemon', 'rose', 'citrus']	CC(=O)OC(C)(C)CCc1ccccc1	['rose', 'whiteflower', 'leaf', 'balsamic']	C=CCCCN=C=S	['spicy', 'sulfuric', 'spicy']	COc1cc(ccc1OC)C(=O)O	['sour', 'spicy']
CC(O)CCc1ccccc1	['fruity', 'floral', 'herbal']	CC(C)C1=CC=C(CC1)C=O	['fatty', 'spicy']	CCCc1nc(C)c(C)o1	['roasted', 'burnt']	CC1=CCC(CC1)C(O)(C)C	['resinous', 'floral']	Cc1nc2c(s1)cccc2	['resinous', 'animalic', 'tropicalfruit']	CCC(C(=O)C)C	['fresh', 'fruity', 'ethereal', 'spicy']	CC(=CCC/C(=C/COC(=O)C)/C)C	['rose', 'waxy', 'herbal', 'green', 'cooling']	CCC/C=C\CCO	['green', 'melon', 'herbal', 'floral', 'grass']	COc1ccc(C=O)c(c1)O	['vanilla']	CC(C)[C@@H]1CC[C@H](C)CC1=O	['mint']	C/C1=C\CC/C(C)=C/CC(C)(C)/C=C/C1	['earthy', 'woody', 'balsamic']	CCCCCC(=O)OCC/C=C\CC	['pear', 'green']	C=CC(C)(CCC=C(C)C)OC(=O)CCCCC	['green', 'fruity', 'dry']	CCOC(=O)c1ccccc1NC	['grape']	CCCC(O)CCC	['alcoholic', 'green', 'fruity', 'pungent']			COc1cccc(OC)c1	['earthy', 'sweet', 'nut']	CC(C)CCOC(OCCC(C)C)c1ccccc25	['fruity', 'almond', 'herbal', 'cherry', 'sweet']	c1ccc(cc1)C(=O)O	['balsamic']	CC(S)C(C)S	['roasted', 'fatty', 'meat', 'sulfuric']	CCCCCCCCCCCCCCCCCC(=O)OCC(O)[C@H]1OC[C@@H](O)[C@@H]1O	['oily', 'waxy']	CCCCCCCCC(=O)OC(C)C	['fatty', 'fruity', 'aldehydic', 'musty', 'pungent']	CC(=O)OC[C@@H](OC(C)=O)[C@@H](OC(C)=O)[C@H](OC(C)=O)[C@H](C=O)OC(C)=O	['odorless']	CCCCCCCC(=O)CCc1ccc(O)c(OC)c1	['spicy']	CCCC(O)CCC	['alcoholic', 'green', 'fruity', 'pungent']
CC1CCc2c1nccn2	['coffee', 'bread']	CC1=CC(C=O)=C(C(C)C)CC1	['fatty', 'spicy', 'herbal']	c1cc(ccc1C(=O)O)O	['phenolic', 'nut']	CC(C(C)(C)C)O	['fresh', 'fermented', 'earthy', 'camphor']	Cc1nc2ccccc2s1	['vegetable', 'meat', 'nut', 'sulfuric']	CCC(C)C(C)=O	['fruity', 'fermented']	CC(=O)OC/C=C(\C)CCC=C(C)C	['rose', 'green', 'fruity', 'floral', 'sweet']	CC/C=C/CO	['ethereal', 'citrus', 'green', 'fruity', 'metallic', 'fresh']	COc1ccc(c(c1)O)C=O	['vanilla', 'medicinal']	COC=O	['plum', 'ester']	CC(Cc1nccs1)C	['dry', 'leaf', 'vegetable']	CC/C=C\CCOC(=O)CCCCC	['fruity', 'sweet', 'waxy', 'green', 'fatty', 'tropicalfruit', 'wine', 'balsamic']	CCCCCCCCCCCCCCCO	['oily']	CC(=O)C1=NCCS1	['earthy', 'bread', 'nut']	CCOC(=O)C(C(C)C)O	['tropicalfruit', 'berry', 'green', 'herbal', 'honey']			Cc1c(cco1)SSCc1ccco1	['sulfuric', 'meat']	COc1cc(C(C)=O)cc(OC)c1O	['spicy', 'vanilla', 'phenolic', 'balsamic', 'sweet']	OC(=O)c1ccccc25	['odorless']	CCC1OCC(C)O1	['green', 'fruity', 'pungent', 'ethereal']	CCN	['chemical', 'seafood']	CCC(C)C(=O)OCC	['berry', 'ester', 'tropicalfruit']	C=CC(=O)CCCCCC	['mushroom']	C(CCCC#N)CCC#N	['orange', 'waxy', 'floral']	CCOC(=O)C(C(C)C)O	['tropicalfruit', 'berry', 'green', 'herbal', 'honey']
C[C@@H]1CCC2=C1N=CCN2	['roasted', 'earthy', 'nut']	CCCCCCCCCC(OCC)OCC	['citrus', 'ethereal', 'oily', 'fruity', 'fatty', 'fresh', 'waxy', 'herbal']	O=C(O)c1ccc(O)cc1	['odorless']	CC(O)C(C)(C)C	['fermented', 'camphor']	Cc1nc(C)c(C)nc1C	['musty', 'nut']	CC(C)C(=O)OC	['ethereal', 'fruity', 'sweet']	SCCCCCCCCS	['earthy', 'mushroom', 'sulfuric', 'meat']	CCCCO	['alcoholic', 'oily', 'sweet', 'balsamic', 'liquor']	CCOC(C)OC(C)C	['alcoholic', 'ethereal', 'green', 'cognac', 'pungent', 'nut']	CC1CCC2=C(C)C(=O)OC2C1	['sweet', 'dairy', 'vanilla', 'coconut', 'powdery', 'tobacco']	CC(C)Cc1nccs1	['vegetable', 'musty', 'waxy']	C/C(=C/COC(=O)C(C)C)/CCC=C(C)C	['berry', 'rose']	CC1(C)[C@H]2CC[C@@]1(C)C(=O)C2	['fresh', 'mint', 'camphor']	CC(=O)OC(CCc1ccccc1)(C)C	['fresh', 'sweet', 'resinous', 'floral']	CC(C)[C@@H]1CC[C@@H](CC1)CO	['fresh', 'clean', 'sweet', 'floral', 'lily', 'resinous', 'spicy', 'grass']			CC(C)C1CCC(C)(S)CC1=O	['citrus']	CCCCCCCCCCOC	['fresh', 'citrus', 'fatty', 'aldehydic']	O=C(O)c1ccccc25	['balsamic']	Cc1ccnc2c1cccc2	['resinous', 'floral']	Cc1c[nH]c2c1cccc2	['overripe', 'rancid', 'animalic', 'jasmin']	CCOC(=O)C(CC)C	['apple', 'plum', 'oily']	COC(=O)c1ccoc1C	['fruity', 'burnt', 'caramellic']	c1ccc(cc1)S	['meat', 'phenolic', 'alliaceous', 'plastic']	CC(C)[C@@H]1CC[C@@H](CC1)CO	['fresh', 'clean', 'sweet', 'floral', 'lily', 'resinous', 'spicy', 'grass']
CCCCCCC(C)O	['green', 'earthy', 'musty', 'floral', 'leaf']	C=CCOC(=O)CCCCCCCC	['fatty', 'fruity', 'cognac', 'nut', 'wine']	C/C(=C/COC(=O)C)/CCC=C(C)C	['fresh', 'rose', 'berry', 'citrus']	CCCCCCC(C=O)CC	['orange']	CCCCC(O)C(=O)OC	['fruity', 'fresh', 'wine']	COC(=O)C(C)C	['apple', 'fruity']	C([C@@H](C(=O)O)N)C(=O)O	['odorless']	CCCCC/C=C/C=C/CO	['fatty']	OCc1ccco1	['fermented', 'cooked', 'sweet', 'resinous']	CC1=C2CCC(C)CC2OC1=O	['coconut', 'sweet']	CCCc1cc(OC)c(O)c(OC)c1	['phenolic', 'spicy', 'burnt', 'smoky']	CC(=CCC/C(=C\COC(=O)C(C)C)/C)C	['melon', 'green', 'floral', 'pear', 'citrus']	CCCCCCCCCC(=O)OCC	['fatty', 'cognac', 'sweet', 'nut', 'wine']	CC(=O)OC(C)(C)CCc1ccccc1	['rose', 'whiteflower', 'leaf', 'balsamic']	OC[C@@H]1CC[C@@H](CC1)C(C)C	['fresh', 'herbal', 'floral', 'spicy']			CC(C)CCCC(C)CC=O	['lemon', 'green', 'aldehydic']	CC1=CCCC(C)(C)C1/C=C/C(C)O	['floral', 'berry']	CCCCCCOC(=O)CCC(C)=O	['fruity', 'caramellic', 'wine']	Cc1ccnc2ccccc12	['burnt', 'oily', 'herbal', 'floral', 'sweet']	C=CC(=C)CC/C=C(\C)CC/C=C(\C)C=O	['fruity', 'fresh', 'waxy', 'orange', 'sweet']	CCOC(=O)C(C)CC	['green', 'fruity', 'apple']	O=CC1=C(C)CCCC1(C)C	['fresh', 'herbal', 'citrus', 'berry']	Sc1ccccc1	['burnt', 'meat']	OC[C@@H]1CC[C@@H](CC1)C(C)C	['fresh', 'herbal', 'floral', 'spicy']
OCCCCCCCCC=C	['fresh', 'rose', 'waxy']	C1CCCCCCCCC(=O)CCCCCCC1	['musk']	CC(=O)OC/C=C(/C)CCC=C(C)C	['fruity', 'floral', 'sweet']	C=CC(=C)CC(CC(C)C)O	['lemon']	CCOc1ccc(CO)cc1	['anisic', 'vanilla', 'sweet']	CC(=O)OCCOC(=O)C	['green', 'floral', 'ester', 'alcoholic']	CCOC(=O)CC(=O)c1ccccc1	['fruity', 'cherry']	C=C(C)[C@H]1CC=C(C)[C@@H](C1)O	['musk', 'chemical', 'mint']	c1cc(CO)oc1	['sulfuric', 'ester', 'chemical', 'bread', 'caramellic', 'coffee']	CCCCCCCCCCCC=O	['waxy', 'floral', 'sweet']	CCCCCCC(C=O)CC	['orange']	CC(C)=CCC/C(C)=C\COC(=O)C(C)C	['rose', 'floral', 'sweet']	CCCCCCC(=O)OCCCCCC	['earthy', 'leaf']	CC(=O)OC[C@@H](OC(C)=O)[C@@H](OC(C)=O)[C@H](OC(C)=O)[C@H](C=O)OC(C)=O	['odorless']	CCCCC(CCC(=O)O)C	['dairy', 'fruity', 'animalic', 'rancid']			C=CCc1ccc2c(c1)OCO2	['spicy']	smile	Odor	smile	Odor	C[C@H]1CC[C@@H]([C@H](C1)O)C(=C)C	['herbal', 'dry']	CC=Cc1ccc(c(c1)OC)O	['smoky', 'clove', 'phenolic']	CCCC(=O)OC(Cc1ccccc1)(C)C	['resinous', 'woody', 'floral']	CC1=C(C=O)C(C)(C)CCC1	['tropicalfruit', 'herbal', 'spicy', 'clean', 'rose', 'tobacco']	COc1cccc(OC)c1	['earthy', 'sweet', 'nut']	CCCCC(CCC(=O)O)C	['dairy', 'fruity', 'animalic', 'rancid']
C=CCCCCCCCCO	['fresh', 'rose', 'waxy', 'clean', 'aldehydic']	CCCCCC=CO	['fruity', 'fatty']	CC(C)C1=CC=C(CC1)C=O	['fatty', 'spicy']	CC(c1cccc(c1O)C(C)C)C	['medicinal', 'phenolic']	Cc1ccc(c(c1)C(=O)C)O	['sweet', 'floral', 'herbal']	CCC(C)(CCc1ccccc1)OC(C)=O	['green', 'fruity', 'fresh', 'floral']	Cc1c(c(=O)cco1)O	['bread', 'syrup', 'clean', 'burnt']	OCCCC=C	['fresh', 'ethereal', 'fermented', 'chemical']	CC/C=C(/C=O)c1ccccc1	['honey', 'floral']	CCCC(CC=O)SC	['butter', 'grass', 'fresh']	CCc1c(C)nc(C)cn1	['nut', 'caramellic', 'coffee', 'musty', 'cacao']	CCOC(OCC)c1ccco1	['fruity', 'burnt', 'bread']	CCCCCCCCCC(=O)OCCCCCC	['fresh', 'green']	C=CC(=O)CCCCCC	['mushroom']	CCCCC(C)CCC(=O)O	['dairy', 'fruity']			C=C(C)c1cnccn1	['caramellic', 'cacao', 'nut']	CC(C)CCOC(OCCC(C)C)c1ccccc26	['fruity', 'almond', 'herbal', 'cherry', 'sweet']	c1ccc(cc1)C(=O)O	['balsamic']	CC1(C)C2CCC1(C)C(O)C2	['sharp', 'woody', 'mint', 'camphor']	COc1cc(ccc1O)CO	['caramellic', 'dairy', 'vanilla', 'coconut', 'green', 'grass', 'powdery']	CCCC(=O)OC(C)(C)Cc1ccccc1	['floral', 'green', 'herbal', 'plum']	COc1ccc(cc1)/C=C/C=O	['sweet', 'spicy', 'floral']	Cc1c(cco1)SSCc1ccco1	['sulfuric', 'meat']	CCCCC(C)CCC(=O)O	['dairy', 'fruity']
CCC(=O)C1CC(C(C)C)CC=C1C	['citrus', 'green', 'leaf']	CN	['ripe', 'cheese']	CC1=CC(C=O)=C(C(C)C)CC1	['fatty', 'spicy', 'herbal']	C=CCC(C)O	['fruity']	O=C1C=CCCC1	['green', 'roasted', 'mint']	CC(=O)C(C)=O	['butter']	O=c1ccoc(c1O)C	['sweet', 'burnt']	CCCC=CO	['green', 'sharp']	Oc1ccccc1C(C)(C)C	['medicinal', 'phenolic', 'leather']	O=CC1CC(=CC(C1C)C)C	['green', 'herbal', 'lemon']	CCc1ncc(nc1C)C	['cacao', 'vegetable', 'coffee']	CCCCCCC(C)C(C)=C(C)O	['citrus', 'grapefruit', 'floral']	C[C@H]1CC[C@H](C(=O)C1)C(C)C	['cooling']	COC(=O)c1ccoc1C	['fruity', 'burnt', 'caramellic']	CCCC[C@@H](C)CCC(=O)O	['animalic', 'meat']			CCCCCCC(OC)OC	['green', 'vegetable']	smile	Odor	smile	Odor	OC1CCCC1	['fermented', 'alcoholic', 'ethereal']	COc1cc(C=O)ccc1O	['vanilla', 'dairy']	CCCCOC(=O)Cc1ccccc1	['honey', 'rose', 'sweet']	COc1ccc(/C=C/C=O)cc1	['vanilla', 'floral', 'cinnamon', 'cherry']	CC(C)C1CCC(C)(S)CC1=O	['citrus']	CCCC[C@@H](C)CCC(=O)O	['animalic', 'meat']
CCc1ccc(cc1)OC	['anisic']	CC1=CCC=CC1	['chemical', 'terpenic', 'citrus']	CCCCCCCCCC(OCC)OCC	['citrus', 'ethereal', 'oily', 'fruity', 'fatty', 'fresh', 'waxy', 'herbal']	Cc1ccc2c(CCCN2)c1	['animalic', 'leather', 'ambergris']	CCCCCC/C=C\C(=O)O	['green', 'fatty']	CCCCCCCC(=O)OC	['fruity', 'orange', 'wine']	Cc1occc(=O)c1O	['caramellic', 'fruity', 'berry', 'sweet']	CCCC/C=C/C(C)O	['green', 'earthy', 'melon', 'mushroom', 'nut']	CC/C=C/CCOC(=O)c1ccccc1O	['green', 'woody', 'balsamic', 'floral', 'sweet']	CC1=CC(C)C(C)C(C1)C=O	['fresh', 'musty', 'leaf', 'clean', 'herbal']	CCCCCCCC/C=C\CCCCCCCCCCCCC	['fatty', 'waxy']	CC(C(=O)OCc1ccccc1)C	['tropicalfruit', 'resinous']	CC(C)[C@@H]1CC[C@H](C)CC1=O	['mint']	O=CC1=C(C)CCCC1(C)C	['fresh', 'herbal', 'citrus', 'berry']	C/C=C/c1ccc(c(c1)OC)O	['sweet', 'spicy', 'spicy', 'floral', 'phenolic']			O=C1CCCCCCCCCCCCCCO1	['musk', 'sweet', 'pear']	CC(C)CCOC(OCCC(C)C)c1ccccc26	['fruity', 'almond', 'herbal', 'cherry', 'sweet']	c1ccc(cc1)C(=O)O	['balsamic']	CC(C)(C)c1ccc(cc1)O	['earthy', 'leather']	CC/C=C(/C=O)c1ccccc1	['honey', 'floral']	CCCCC/C=C\C(=O)O	['fatty', 'waxy', 'dairy', 'musty']	N	['ammoniac']	CC(C)CCCC(C)CC=O	['lemon', 'green', 'aldehydic']	C/C=C/c1ccc(c(c1)OC)O	['sweet', 'spicy', 'spicy', 'floral', 'phenolic']
CCc1ccc(OC)cc1	['anisic', 'tobacco', 'phenolic', 'nut']	CCCCC#N	['ethereal', 'aldehydic']	C=CCOC(=O)CCCCCCCC	['fatty', 'fruity', 'cognac', 'nut', 'wine']	CCC(C)(O)CCCC(C)C	['floral', 'sweet']	CCCCCC=CC(C)=O	['earthy', 'fruity', 'sweet', 'mushroom']	COC(=O)C(C)(C)C	['fresh', 'fruity', 'herbal']	C/C=C/C=C/COC(C)=O	['apple', 'fruity', 'pear', 'sweet', 'wine']	CC(C)[C@@H]1CC[C@@H](C)[C@H](O)C1	['herbal', 'mint']	Cc1cc(C)c(cc1C)O	['phenolic', 'chemical']	O=CCc1ccc(cc1)C	['hyacinth', 'green']	C(CCCCS)CCCCS	['sulfuric', 'meat', 'gourmand', 'fatty']	CC(C)C(=O)OCc1ccccc1	['jasmin', 'oily', 'tropicalfruit']	CCCCCCCC(=O)OCC	['fruity', 'sweet', 'wine']	CC1=C(C=O)C(C)(C)CCC1	['tropicalfruit', 'herbal', 'spicy', 'clean', 'rose', 'tobacco']	CC(C(C)O)O	['fruity', 'butter']			CCc1cnc(CC)s1	['meat', 'musty', 'nut']	COc1cc(C(C)=O)cc(OC)c1O	['spicy', 'vanilla', 'phenolic', 'balsamic', 'sweet']	OC(=O)c1ccccc26	['odorless']	CC(C)(C)c1ccc(O)cc1	['phenolic', 'leather']	C=CCSCC=C	['pungent', 'sweet']	C1CCC(=O)C(=O)C1	['syrup', 'spicy', 'nut', 'body', 'gourmand']	CC1(C)CCCC2(C)C1=CC(=O)O2	['ripe', 'lactonic', 'berry', 'woody']	C=CCc1ccc2c(c1)OCO2	['spicy']	CC(C(C)O)O	['fruity', 'butter']
CO	['alcoholic']	CCOC(=O)CC(O)(CC(=O)OCC)C(=O)OCC	['fruity', 'plum', 'sweet', 'wine']	C1CCCCCCCCC(=O)CCCCCCC1	['musk']	Cc1ccc2c(cccn2)c1	['leather', 'green', 'grass', 'animalic', 'tobacco']	CC(C)S	['alliaceous', 'sharp', 'meat', 'gourmand']	CC(=O)C=C(C)C	['honey', 'bread', 'musty', 'mint']	CCc1c(C(=O)C)nccn1	['earthy', 'nut']	CCC(C)(CCC=C(C)C)O	['woody', 'rose', 'citrus', 'blueberry', 'grass']	O=Cc1ccc(c(c1)C)O	['phenolic', 'leather']	Cc1ccc(cc1)CC=O	['whiteflower', 'sweet', 'floral']	SCCCCCCCCCS	['vegetable', 'fatty', 'waxy', 'mushroom', 'meat', 'sulfuric']	CCCCCCCCCC(=O)OCc1ccccc1	['floral', 'fatty', 'waxy']	COC=O	['plum', 'ester']	COc1ccc(cc1)/C=C/C=O	['sweet', 'spicy', 'floral']	CCCCCC(=O)O	['fatty', 'cheese']			CC(C)C12CC=C(C)C2C1	['woody', 'green', 'herbal']	CCCCCCCCCCOC	['fresh', 'citrus', 'fatty', 'aldehydic']	O=C(O)c1ccccc26	['balsamic']	CCCCCC/C=C\CCCCCCCC(=O)O	['fatty']	O=C(c1ccccc1O)OCCc1ccccc1	['medicinal', 'balsamic', 'fruity', 'floral']	COC(=O)CC(=O)OC	['apple']	CC1(C)CCCC2(C)OC(=O)C=C12	['fruity', 'tobacco', 'floral', 'sweet']	C=C(C)c1cnccn1	['caramellic', 'cacao', 'nut']	CCCCCC(=O)O	['fatty', 'cheese']
CC(C)OC(C)OC(C)C	['alcoholic', 'ethereal', 'green', 'fruity', 'cognac', 'pungent']	CCCCCC(=O)OCc1ccco1	['green', 'fatty', 'waxy', 'musty']	COc1cccc(c1C(=O)O)OC	['sour', 'spicy']	Cc1ccc2c(c1)cccn2	['animalic', 'earthy', 'leather', 'honey', 'tobacco']	C/C=C/c1ccc(OCC)c(O)c1	['vanilla', 'phenolic']	CCCCCOC(=O)CCC(C)=O	['oily', 'fruity', 'caramellic', 'wine']	CCc1nccnc1C(=O)C	['nut', 'caramellic', 'meat', 'earthy']	CC(=CCCC(C)O)C	['sweet', 'oily', 'green', 'woody', 'pepper']	O=C(c1ccccc1O)OCCc1ccccc1	['medicinal', 'balsamic', 'fruity', 'floral']	Cc1ccccc1OC(=O)c1ccccc1O	['sweet', 'mint']	CCc1ccc(C)o1	['fresh', 'chemical', 'burnt']	c1ccc(cc1)CN=C=S	['herbal', 'musty', 'medicinal', 'spicy', 'oily']	CCCSC(=O)C	['alliaceous', 'vegetable', 'fresh']	COc1ccc(/C=C/C=O)cc1	['vanilla', 'floral', 'cinnamon', 'cherry']	CCCCCCCC=CO	['green', 'melon', 'fresh', 'waxy']			C=C/C(C)=C/CC=C(C)C	['citrus', 'anisic']	CC1=CCCC(C)(C)C1/C=C/C(C)O	['floral', 'berry']	CCCCCCOC(=O)CCC(C)=O	['fruity', 'caramellic', 'wine']	CC(C)(C)OC	['mint']	c1ccc(cc1)CCOC(=O)c1ccccc1O	['balsamic', 'spicy', 'floral', 'hyacinth']	CCCCCC(CC)OC(=O)C	['green', 'waxy', 'aldehydic', 'fatty', 'citrus', 'mint', 'anisic']	CC(C)C(=O)OCCOc1ccccc1	['tropicalfruit', 'rose', 'honey', 'waxy']	CCCCCCC(OC)OC	['green', 'vegetable']	CCCCCCCC=CO	['green', 'melon', 'fresh', 'waxy']
CCCCCCC(O)(C)C	['fresh', 'waxy', 'fruity', 'floral']	CC1(C)C2CCC(C)(CC2)O1	['medicinal', 'camphor']	CC1=CCC=CC1	['chemical', 'terpenic', 'citrus']	Cc1ccc2ncccc2c1	['tobacco', 'woody', 'floral', 'sweet', 'animalic']	CC(=O)CCC(=O)O	['caramellic']	CCCCOC(=O)CC(C)=O	['fruity', 'fermented', 'sweet', 'wine']	CCc1nccnc1C(C)=O	['earthy', 'meat', 'nut']	CC(CCC=C(C)C)O	['fresh', 'ethereal', 'fruity', 'floral']	c1ccc(cc1)CCOC(=O)c1ccccc1O	['balsamic', 'spicy', 'floral', 'hyacinth']	CC(=CCCC(=O)C)CCC=C(C)C	['fruity', 'sweet', 'floral', 'aldehydic', 'leaf', 'rose']	Cc1ccc2c(cccn2)c1	['leather', 'green', 'grass', 'animalic', 'tobacco']	S=C=NCc1ccccc1	['spicy', 'sulfuric', 'vegetable']	CCCOC(=O)c1ccccc1O	['fruity', 'herbal', 'plum', 'floral', 'sweet']	N	['ammoniac']	COc1cccc(c1)O	['phenolic']			CC(=CCS)C	['alliaceous', 'smoky', 'vegetable', 'rancid']	smile	Odor	smile	Odor	COC(C)(C)C	['fresh', 'ethereal', 'wine']	CCC(=O)OCCc1ccccc1	['spicy', 'rose', 'fruity', 'herbal']	CCCCCC(OC(=O)C)CC	['apple', 'mint', 'rose']	O=C/C=C/c1ccco1	['spicy', 'nut']	O=C1CCCCCCCCCCCCCCO1	['musk', 'sweet', 'pear']	COc1cccc(c1)O	['phenolic']
C=CCCCN=C=S	['spicy', 'sulfuric', 'spicy']	CC12CCC(CC1)C(O2)(C)C	['cooling', 'camphor']	CCCCC#N	['ethereal', 'aldehydic']	CCCCCCCCCO	['fatty', 'floral', 'rose', 'orange']	CCCC(C)CC(=O)O	['fruity', 'sour', 'cheese']	CCCC(=O)/C=C/C	['fresh', 'fruity', 'burnt']	CCC(=O)OC(c1ccccc1)C	['fresh', 'green', 'resinous', 'green', 'fruity', 'floral']	CC(C)=CCCC(C)O	['citrus', 'green', 'fatty', 'floral', 'sweet']	CCC(=O)OCCc1ccccc1	['spicy', 'rose', 'fruity', 'herbal']	CC(=CCCC(=CCCC(=O)C)C)C	['fresh', 'rose', 'leaf', 'sweet', 'floral', 'aldehydic', 'fruity']	Cc1ccc2c(c1)cccn2	['animalic', 'earthy', 'leather', 'honey', 'tobacco']	C=Cc1c(C)ncs1	['musty', 'nut', 'woody', 'vegetable']	C=CC(=O)OC	['pungent']	CC1(C)CCCC2(C)C1=CC(=O)O2	['ripe', 'lactonic', 'berry', 'woody']	COc1cccc(O)c1	['phenolic', 'medicinal', 'sweet']			SCC=C(C)C	['sulfuric', 'vegetable']	CC(C)CCOC(OCCC(C)C)c1ccccc27	['fruity', 'almond', 'herbal', 'cherry', 'sweet']	c1ccc(cc1)C(=O)O	['balsamic']	C/C=C\C(C)C	['fruity', 'green']	C/C=C/C=C/C=O	['green', 'fruity', 'sweet', 'citrus']	CCCCCCCCOC(C)=O	['citrus', 'green', 'fruity', 'orange', 'floral', 'jasmin']	Cc1ccc(cc1)COC(=O)C	['hyacinth', 'floral', 'sweet', 'fruity', 'woody', 'pepper', 'herbal']	CCc1cnc(CC)s1	['meat', 'musty', 'nut']	COc1cccc(O)c1	['phenolic', 'medicinal', 'sweet']
Cc1ccccc1O	['phenolic', 'medicinal']	CC12CCC(CC1)C(C)(C)O2	['fresh', 'camphor']	CCCCCC(=O)OCc1ccco1	['green', 'fatty', 'waxy', 'musty']	CCc1cnc(C)c(CC)n1	['nut', 'meat', 'vegetable']	COC(=O)c1cc(C)ccc1O	['medicinal', 'phenolic']	O=C(c1ccccc1)Oc1ccccc1	['phenolic', 'fruity']	CCC(=O)OC(C)c1ccccc1	['green', 'fruity', 'floral', 'sweet']	CSCCO	['sulfuric', 'meat']	CC(C)c1ccc(C)cc1O	['camphor']	CC1=CC(=O)C(C(C)C)CC1	['fresh', 'mint', 'herbal']	Cc1ccc2ncccc2c1	['tobacco', 'woody', 'floral', 'sweet', 'animalic']	CCCN	['ammoniac']	CCCCC(=O)OCCCc1ccccc1	['spicy', 'fruity', 'balsamic', 'sweet']	CC1(C)CCCC2(C)OC(=O)C=C12	['fruity', 'tobacco', 'floral', 'sweet']	COc1cc(OC)ccc1C(=O)O	['sour', 'spicy']			CC(C)=CCOC(=S)C(C)C	['fruity', 'tropicalfruit', 'sulfuric']	smile	Odor	smile	Odor	CCCCCCCCC(C)=O	['floral', 'orange']	CC1=C(O)C(=O)CO1	['caramellic', 'roasted', 'burnt', 'sweet']	c1ccc(Oc2ccccc2)cc1	['green', 'floral', 'metallic']	CC(=O)OCc1ccc(C)cc1	['fruity', 'anisic', 'cherry', 'floral', 'sweet']	CC(C)C12CC=C(C)C2C1	['woody', 'green', 'herbal']	COc1cc(OC)ccc1C(=O)O	['sour', 'spicy']
COc1ccc(c(c1)O)C(=O)OC	['sweet', 'medicinal', 'phenolic']	C=CCCCCCCCCCOC(C)=O	['honey', 'fatty', 'floral', 'rose']	C=CCCCCCCCCCOC(C)=O	['honey', 'fatty', 'floral', 'rose']	C=CCCCO	['green', 'fruity', 'fermented']	Cc1ccc(c(c1)C(=O)OC)O	['mint', 'cherry', 'leather']	CNc1ccccc1C(=O)OCCc1ccccc1	['grapefruit', 'orange', 'citrus']	CCCCCCCCC(=O)O	['fatty', 'dairy', 'nut', 'cheese']	CC1CCC(C(C)(C)O)CC1	['floral']	COc1cc(C)ccc1C(C)C	['herbal', 'phenolic', 'green', 'woody']	CC1CC(=O)C(=O)C1C	['syrup', 'resinous', 'burnt']	CCCCc1cccs1	['fruity', 'floral', 'dairy', 'cooked', 'meat']	CC(C)C(=O)Oc1ccccc1	['fruity', 'honey', 'pungent', 'animalic']	CCC/C=C/COC(C)=O	['apple', 'green', 'banana', 'fruity', 'fresh', 'sweet']	CC(C)C(=O)OCCOc1ccccc1	['tropicalfruit', 'rose', 'honey', 'waxy']	CCC(=O)CO	['alcoholic', 'caramellic', 'oily']			CSSc1ccccc1	['pungent']	CC(C)CCOC(OCCC(C)C)c1ccccc27	['fruity', 'almond', 'herbal', 'cherry', 'sweet']	c1ccc(cc1)C(=O)O	['balsamic']	CC1=CC=C(CC1)C(C)C	['pungent', 'terpenic', 'citrus']	COc1ccccn1	['phenolic', 'smoky', 'burnt']	CC(CC)COC=O	['fresh', 'ethereal', 'fruity', 'fermented', 'pungent']	CC1CCC(C(C)C)C(OC=O)C1	['green', 'earthy', 'fresh', 'herbal', 'floral', 'mint']	C=C/C(C)=C/CC=C(C)C	['citrus', 'anisic']	CCC(=O)CO	['alcoholic', 'caramellic', 'oily']
CCCCCCCC(=O)CCc1ccc(O)c(OC)c1	['spicy']	C/C=C(/C)C(=O)OC	['fruity', 'herbal', 'ethereal']	C/C=C(/C)C(=O)OC	['fruity', 'herbal', 'ethereal']	CC(=C[C@@H]1C[C@H](C)CCO1)C	['geranium', 'powdery', 'metallic']	c1ccc2c(c1)cccn2	['chemical', 'tobacco', 'leather']	CC(=O)OC1CCCCC1	['apple', 'fruity', 'banana', 'sweet']	COC(=O)c1ccccc1	['fruity', 'floral', 'sweet']	CCCCC/C=C/CO	['citrus', 'green', 'oily', 'fatty', 'cucumber']	CC(C)c1ccccc1O	['chemical', 'phenolic', 'smoky', 'woody', 'burnt', 'plastic']	C=CC(=C)CC/C=C(/CCC=C(C)C)\C	['citrus', 'herbal', 'woody']	CCCCSCC	['vegetable', 'green', 'alliaceous', 'meat', 'sulfuric']	CCOc1ccc2c(c1)cccc2	['sweet', 'resinous', 'violetflower']	CCOC(=O)CCSC	['sulfuric', 'metallic', 'tropicalfruit', 'fruity', 'sweet', 'ripe', 'vegetable']	O=C/C=C/c1ccco1	['spicy', 'nut']	CCCCCCO	['fatty', 'fruity', 'wine']			Cc1cc(C)c(cc1C)C	['camphor', 'chemical', 'roasted']	COc1cc(C(C)=O)cc(OC)c1O	['spicy', 'vanilla', 'phenolic', 'balsamic', 'sweet']	OC(=O)c1ccccc27	['odorless']	CC(C)C1=CC=C(C)CC1	['citrus', 'woody', 'camphor', 'fruity', 'sweet']	O=CC=O	['burnt', 'caramellic']	CCC(C)COC=O	['apple', 'green', 'fruity', 'fatty', 'wine']	O=C(CCC(=O)C)OCc1ccccc1	['balsamic', 'fruity', 'burnt', 'sweet']	CC(=CCS)C	['alliaceous', 'smoky', 'vegetable', 'rancid']	CCCCCCO	['fatty', 'fruity', 'wine']
C/C(=C\CC)/C(=O)O	['sour', 'berry', 'cooked']	O=COC/C=C/c1ccccc1	['sweet', 'cinnamon', 'fruity']	O=COC/C=C/c1ccccc1	['sweet', 'cinnamon', 'fruity']	CC(C)=CCc1occc1C	['lemon', 'citrus']	c1ccc2c(c1)nccc2	['burnt', 'floral']	CC(C)C(=O)SC	['sharp', 'fruity']	O=C(c1ccccc1)Oc1ccc2c(c1)cccc2	['odorless']	CC(CC(=O)O)CC(C)(C)C	['sour']	Oc1ccccc1O	['medicinal', 'phenolic', 'burnt']	C=CC(=C)CC/C=C(\C)CCC=C(C)C	['green', 'woody', 'citrus', 'herbal']	CCc1cnc(C)c(CC)n1	['nut', 'meat', 'vegetable']	CCOc1ccc2ccccc2c1	['floral', 'orange', 'powdery', 'grape']	CCCCC/C=C/C=C/C(=O)OCCC	['melon', 'pear', 'green', 'waxy', 'tropicalfruit']	Cc1ccc(cc1)COC(=O)C	['hyacinth', 'floral', 'sweet', 'fruity', 'woody', 'pepper', 'herbal']	CCOc1ccccc1CO	['anisic', 'vanilla', 'sweet']			Cc1cc(C)c(C)cc1C	['rancid', 'sweet']	CCCCCCCCCCOC	['fresh', 'citrus', 'fatty', 'aldehydic']	O=C(O)c1ccccc27	['balsamic']	CC1(O)CCC(C(C)(C)O)CC1	['balsamic', 'camphor']	CC(CC(C)(C)S)O	['floral', 'lemon', 'grapefruit']	C/C=C(\C)C=O	['green', 'fruity', 'almond', 'herbal']	CCCCC(=O)OCc1ccc(OC)cc1	['fruity', 'sweet']	SCC=C(C)C	['sulfuric', 'vegetable']	CCOc1ccccc1CO	['anisic', 'vanilla', 'sweet']
CCCCCC=CCCC=O	['citrus', 'fruity', 'fresh', 'orange', 'floral']	CCCCCCCCC(=O)OCCCC	['rose', 'oily', 'fruity', 'cognac', 'wine']	CCCCCCCCC(=O)OCCCC	['rose', 'oily', 'fruity', 'cognac', 'wine']	CCc1nc(C)c(C)o1	['green', 'vegetable', 'musty', 'earthy']	CC(=O)C(=O)O	['sharp', 'sour', 'caramellic']	COC(=O)CS	['green', 'fruity', 'alliaceous', 'sulfuric']	CCC(C)C(O)=S	['fruity', 'sulfuric', 'cheese']	OCCOCCOCCO	['odorless']	CC(CC(C)(C)S)O	['floral', 'lemon', 'grapefruit']	O=C/C(=C/c1ccco1)/c1ccccc1	['spicy', 'burnt', 'caramellic']	CCc1nc(C)c(C)o1	['green', 'vegetable', 'musty', 'earthy']	CCCC/C=C/C(=O)C	['dairy', 'mushroom']	CC(=O)CCC(=O)OC(C)C	['fruity', 'burnt', 'roasted']	CC(=O)OCc1ccc(C)cc1	['fruity', 'anisic', 'cherry', 'floral', 'sweet']	CC(C)[C@@H]1C=C[C@](C)(O)CC1	['floral', 'musty', 'herbal']			CCc1cncc(n1)C	['cacao', 'coffee', 'nut']	CC1=CCCC(C)(C)C1/C=C/C(C)O	['floral', 'berry']	CCCCCCOC(=O)CCC(C)=O	['fruity', 'caramellic', 'wine']	OCCCCCCCCCC=C	['fresh', 'waxy', 'citrus', 'rose']	CC/C=C/C=C/CO	['fatty', 'almond', 'nut', 'cheese']	CCCCCCCCOC(=O)CCC	['green', 'fatty', 'fruity', 'herbal', 'floral']	COC(=O)Cc1ccccc1	['honey', 'floral', 'sweet']	CC(C)=CCOC(=S)C(C)C	['fruity', 'tropicalfruit', 'sulfuric']	CC(C)[C@@H]1C=C[C@](C)(O)CC1	['floral', 'musty', 'herbal']
C1=CC(=O)OC1	['butter']	CCCCC(COC(=O)/C=C/c1ccc(cc1)OC)CC	['balsamic']	CCCCC(COC(=O)/C=C/c1ccc(cc1)OC)CC	['balsamic']	CC(C)(c1ccccc1)O	['green', 'sweet', 'earthy']	COC(=O)C1OC1c1ccccc1	['fruity', 'sweet', 'berry']	CCOC(=O)CC(=O)OCC	['green', 'fruity', 'apple', 'sweet']	CC[C@H](C)[C@@H](N)C(=O)O	['odorless']	OCC(Cc1ccccc1)(C)C	['fresh', 'resinous', 'lily']	Cc1ccc(cc1)OC(=O)c1ccccc1O	['medicinal', 'phenolic', 'balsamic', 'floral']	CCCCCCC(=O)OCCCCC	['ethereal', 'green', 'fruity', 'banana', 'dry', 'wine']	CC(C)Cc1nc(C)c(C)s1	['geranium', 'green', 'berry', 'nut', 'vegetable', 'body', 'earthy']	CCc1ccc(c(c1)OC)OC	['earthy']	CCOC(=O)CCCSC	['sulfuric']	CC1CCC(C(C)C)C(OC=O)C1	['green', 'earthy', 'fresh', 'herbal', 'floral', 'mint']	CC(C)C1CCC(=C(C1=O)O)C	['mint', 'woody', 'leaf', 'blackcurrant', 'berry']			CCc1cncc(C)n1	['roasted', 'earthy']	smile	Odor	smile	Odor	C=CCCCCCCCCC(=O)O	['oily', 'fatty', 'waxy']	CC1(C)SC(C)(C)SC(C)(C)S1	['sulfuric', 'burnt', 'meat', 'green', 'grapefruit', 'blackcurrant', 'berry', 'cooling', 'animalic', 'tropicalfruit']	CC(=O)Cc1ccc(cc1)OC	['dry', 'woody', 'fruity', 'dairy', 'fennel', 'green', 'anisic', 'balsamic']	CCC(C)(CCCC(C)C)OC(=O)C	['grass', 'citrus', 'ethereal', 'woody']	CSSc1ccccc1	['pungent']	CC(C)C1CCC(=C(C1=O)O)C	['mint', 'woody', 'leaf', 'blackcurrant', 'berry']
CCOC(=O)[C@@H]([C@H](C(=O)OCC)O)O	['wine', 'fermented']	Cc1ccc2c(c1)occ2C	['oily', 'chemical', 'burnt', 'sweet']	CCCCC/C=C/C=C/C(=O)OC	['pear', 'waxy']	CC(c1ccccc1)(O)C	['sweet', 'resinous', 'fresh', 'floral']	SCc1ccccn1	['roasted', 'fatty', 'meat', 'sulfuric']	CCCC(=O)OC	['apple', 'ethereal', 'fruity', 'fermented', 'butter']	CCCC/C=C/C(=O)O	['caramellic', 'sour', 'green', 'fruity', 'fatty', 'grass', 'cheese']	CC(C)(C)[C@H]1CC[C@@H](CC1)O	['musk', 'earthy']	CCc1ccc(O)c(OC)c1	['spicy', 'vanilla', 'phenolic', 'smoky']	CCCCCCc1cccs1	['floral', 'fruity', 'chemical', 'green', 'meat']	CC(Cc1sc(c(n1)C)C)C	['leaf', 'earthy', 'vegetable']	CCC(C=O)CS	['pungent', 'cheese']	CCCOC(=O)CCC(C)C	['fruity', 'apple']	O=C(CCC(=O)C)OCc1ccccc1	['balsamic', 'fruity', 'burnt', 'sweet']	CC(C)[C@H]1CC[C@H](C)CC1=O	['mint']			CCc1c(C)nc(CC)s1	['green', 'nut']	CC(C)CCOC(OCCC(C)C)c1ccccc28	['fruity', 'almond', 'herbal', 'cherry', 'sweet']	c1ccc(cc1)C(=O)O	['balsamic']	CCCCCO	['alcoholic']	Cc1ccc(C=O)cc1	['cherry', 'almond', 'sweet']	COc1ccc(cc1)CC(=O)C	['sweet', 'anisic', 'green', 'fruity']	CCCCCCCC(=O)Oc1ccc(cc1)C	['phenolic', 'animalic', 'floral']	Cc1cc(C)c(cc1C)C	['camphor', 'chemical', 'roasted']	CC(C)[C@H]1CC[C@H](C)CC1=O	['mint']
OC(=O)CC1CCCCC1	['sour', 'pungent', 'honey', 'syrup', 'cacao']	CCCCCCCCc1cccs1	['grass', 'musty']	Cc1ccc2c(c1)occ2C	['oily', 'chemical', 'burnt', 'sweet']	OCCCc1ccccc1	['hyacinth', 'balsamic']	Cc1ccc(O)cc1	['phenolic', 'smoky', 'medicinal', 'animalic']	CCCC(=S)OCC	['fruity', 'cheese']	CCC(=O)OCc1ccc(OC)cc1	['fruity', 'vanilla', 'herbal', 'floral', 'sweet']	C1CCC(CC1)CCO	['lily', 'waxy', 'cooling']	CCC(C(=O)C)O	['butter', 'fruity', 'vanilla']	CCCCC/C=C(/C=O)CCCC	['citrus', 'green', 'fatty', 'fruity', 'aldehydic', 'grass']	Cc1nc(CC(C)C)sc1C	['green', 'earthy', 'vegetable', 'nut']	O=C(C(C)C)Oc1ccc(cc1)C	['resinous', 'whiteflower', 'fruity', 'woody', 'balsamic']	CC1CC(=O)C(=O)C1C	['syrup', 'resinous', 'burnt']	CCCCC(=O)OCc1ccc(OC)cc1	['fruity', 'sweet']	OCCOCCOCC	['odorless']			CC(C)=C1CC[C@@H](C)CC1=O	['mint', 'herbal']	smile	Odor	smile	Odor	Cc1ccc2c(c1)cccc2	['camphor']	c1ccc(cc1)CCO	['bread', 'rose', 'fresh', 'honey']	COc1ccc(CC(C)=O)cc1	['anisic']	CCCCCCCCCCCC(=O)Oc1ccc(C)cc1	['vanilla', 'nut', 'balsamic']	Cc1cc(C)c(C)cc1C	['rancid', 'sweet']	OCCOCCOCC	['odorless']
O=C(O)CC1CCCCC1	['caramellic', 'honey', 'waxy', 'cheese', 'butter']	Cc1ccc(C(=O)C)s1	['hyacinth', 'spicy', 'honey', 'floral', 'sweet', 'almond', 'powdery']	CCCCCCCCc1cccs1	['grass', 'musty']	OC1CCCC=C1	['fresh', 'earthy']	CCC/C=C/CCC(=O)O	['green', 'oily', 'fatty', 'fruity', 'waxy', 'dairy']	CC(=CC(=O)OC(C)C)C	['spicy', 'cooling', 'vegetable']	CCCCCCCCOC(=O)CCC(C)C	['green', 'oily', 'fruity', 'cognac']	OCCC1CCCCC1	['fresh', 'oily', 'floral', 'fermented']	CCC(O)C(C)=O	['caramellic', 'butter']	CCCO	['alcoholic', 'fermented', 'liquor', 'sweet', 'pear']	Cc1nc2c(s1)cccc2	['resinous', 'animalic', 'tropicalfruit']	CC(C)C(=O)Oc1ccc(C)cc1	['animalic', 'whiteflower', 'lily', 'fruity']	CCCCCCCCOC(=O)Cc1ccccc1	['rose', 'citrus', 'fatty', 'fruity', 'floral', 'sweet']	COC(=O)Cc1ccccc1	['honey', 'floral', 'sweet']	Oc1cccc(c1)C(C)(C)C	['phenolic', 'terpenic', 'leather']			CC1CCOC1=O	['coconut']	CC(C)CCOC(OCCC(C)C)c1ccccc28	['fruity', 'almond', 'herbal', 'cherry', 'sweet']	c1ccc(cc1)C(=O)O	['balsamic']	Cc1ccc2ccccc2c1	['oily']	CC(=O)OCCc1ccccc1	['honey', 'fruity', 'rose', 'sweet']	CC(CC(=O)OCc1ccco1)C	['ripe', 'berry']	COc1ccc(c(c1)O)C(=O)OC	['sweet', 'medicinal', 'phenolic']	CCc1cncc(n1)C	['cacao', 'coffee', 'nut']	Oc1cccc(c1)C(C)(C)C	['phenolic', 'terpenic', 'leather']
CCCCCCC(O)C	['fresh', 'ethereal', 'oily']	CC(=O)OC1C=C(C)C2CC1C2(C)C	['spicy', 'herbal', 'fruity']	Cc1ccc(C(=O)C)s1	['hyacinth', 'spicy', 'honey', 'floral', 'sweet', 'almond', 'powdery']	C=C(C)C1C=CC(=CC1)C	['roasted']	Cc1c(C)nccn1	['musty', 'nut', 'body', 'cacao', 'powdery', 'earthy', 'coffee']	CCCCCC(=O)OC(C)C	['fruity', 'sweet']	C=C(C)C1CC=C(C)C(OC(=O)CC)C1	['fruity', 'sweet', 'mint']	CCC(C)C(C)O	['alcoholic', 'ethereal', 'green', 'fruity']	CC(C)C(N)C(=O)O	['odorless']	CCC(=O)Cc1ccccc1	['lactonic', 'resinous', 'fruity']	Cc1nc2ccccc2s1	['vegetable', 'meat', 'nut', 'sulfuric']	Cc1ccccc1OC(=O)C(C)C	['medicinal', 'phenolic', 'fruity', 'berry']	CCCCCCC(=O)OCCCCC	['ethereal', 'green', 'fruity', 'banana', 'dry', 'wine']	CCC(C)(CCCC(C)C)OC(=O)C	['grass', 'citrus', 'ethereal', 'woody']	C=Cc1ccc(OC)cc1	['rose']			CCOC(C)OC	['alcoholic', 'ethereal', 'green', 'pungent', 'nut']	COc1cc(C(C)=O)cc(OC)c1O	['spicy', 'vanilla', 'phenolic', 'balsamic', 'sweet']	OC(=O)c1ccccc28	['odorless']	CC(=O)OCC1CCCO1	['fruity', 'ethereal']	C/C=C(\C)CO	['alcoholic', 'green', 'fruity', 'earthy', 'herbal', 'wine']	CC(C)CC(=O)OCc1ccco1	['berry', 'ripe', 'grape', 'plum']	CC(=O)Cc1ccco1	['fruity', 'spicy', 'caramellic', 'sweet']	CCc1cncc(C)n1	['roasted', 'earthy']	C=Cc1ccc(OC)cc1	['rose']
CCCCCCCCO	['sweet', 'rose', 'waxy', 'orange']	CCc1c(C)oc(C)n1	['burnt', 'roasted']	CC(=O)OC1C=C(C)C2CC1C2(C)C	['spicy', 'herbal', 'fruity']	CC(=CC(O)C)C	['fresh', 'ethereal', 'fermented']	Cc1nccnc1C	['coffee', 'cacao', 'nut']	CCCCCC(=O)OCCCCC	['fruity', 'sweet', 'green', 'waxy', 'cognac']	CC(C(=O)O)c1ccccc1	['honey', 'floral', 'sweet']	CC1=C(/C=C/C(C)O)C(C)(C)CCC1	['fruity', 'berry', 'woody', 'floral']	O=C/C=C/c1ccc(c(c1)OC)O	['vanilla']	CC(CC(=O)CC(C)C)C	['fresh', 'fruity']	Cc1nc(C)c(C)nc1C	['musty', 'nut']	COCCC(S)(C)C	['sulfuric', 'blackcurrant', 'berry', 'powdery', 'spicy']	CC(=O)CCSC	['sulfuric', 'vegetable', 'earthy', 'metallic', 'fatty']	CCCCCCCC(=O)Oc1ccc(cc1)C	['phenolic', 'animalic', 'floral']	C=CCCCCO	['green']			CCSC(C)SCC	['burnt', 'plastic', 'alliaceous']	CCCCCCCCCCOC	['fresh', 'citrus', 'fatty', 'aldehydic']	O=C(O)c1ccccc28	['balsamic']	CCCOC(C)OCCC	['fresh', 'musty', 'leaf', 'herbal']	CCC(C(=O)C)O	['butter', 'fruity', 'vanilla']	CCCCCCCCC(=O)OC	['green', 'fruity', 'coconut', 'nut', 'wine']	c1ccc2c(c1)CCC(=O)O2	['vanilla', 'dairy', 'coconut']	CCc1c(C)nc(CC)s1	['green', 'nut']	C=CCCCCO	['green']
CCCCCC(C#C)O	['earthy', 'mushroom']	CCc1nc(C)oc1C	['green', 'vegetable', 'nut']	CCc1c(C)oc(C)n1	['burnt', 'roasted']	OCC(=C)C1CCC(=CC1)C	['fresh', 'citrus', 'herbal']	C=CCOC(=O)C(C)=O	['caramellic', 'ethereal', 'fruity', 'burnt', 'sweet']	CCCCCOC(=O)CCCCC	['apple', 'waxy', 'tropicalfruit', 'fatty', 'fermented']	CC(=O)OC1(C)CCC(=C(C)C)CC1	['resinous', 'coniferous', 'floral', 'fruity']	OC1CCCC1C1CCCC1	['jasmin', 'fruity', 'resinous']	COc1cc(/C=C/C=O)ccc1O	['spicy', 'vanilla', 'balsamic', 'cinnamon']	CC(C)CC(=O)CC(C)C	['green', 'ethereal', 'banana', 'chemical', 'metallic', 'fermented', 'tropicalfruit']	CC1=NCCS1	['sulfuric', 'musty', 'meat', 'nut']	COCCC(C)(C)S	['sulfuric', 'blackcurrant']	CSCCC(=O)C	['sulfuric', 'vegetable', 'burnt', 'blackcurrant']	CCCCCCCCCCCC(=O)Oc1ccc(C)cc1	['vanilla', 'nut', 'balsamic']	CCCCC/C=C/C(=O)O	['fatty', 'waxy', 'dairy', 'musty']			C=CCc1ccc(OC)c(OC)c1	['spicy', 'herbal', 'musty']	CC1=CCCC(C)(C)C1/C=C/C(C)O	['floral', 'berry']	CCCCCCOC(=O)CCC(C)=O	['fruity', 'caramellic', 'wine']	CC(CO)C1CCCCC1	['geranium', 'mint', 'lily', 'balsamic']	CCC(O)C(C)=O	['caramellic', 'butter']	CCCC/C=C/CC(=O)O	['sour', 'pungent', 'apple']	O=C1CCc2ccccc2O1	['tobacco', 'sweet', 'nut']	CC(C)=C1CC[C@@H](C)CC1=O	['mint', 'herbal']	CCCCC/C=C/C(=O)O	['fatty', 'waxy', 'dairy', 'musty']
OCC/C=C\CC	['fresh', 'grass']	CCCCCCCCCC(C)=O	['rose', 'fatty', 'fruity', 'orange']	CCc1nc(C)oc1C	['green', 'vegetable', 'nut']	C=C(CO)C1CC=C(C)CC1	['mint', 'citrus', 'fruity', 'herbal', 'floral', 'sweet']	c1cc(sc1)SSc1cccs1	['plastic', 'mushroom']	CC(C)CCC(=O)OC	['banana', 'tropicalfruit', 'cheese']	CC(=O)CCc1ccco1	['spicy', 'caramellic']	CCCCCCCCCc1ccc(cc1)O	['aldehydic', 'floral', 'orange']	COc1ccc(C)cc1O	['vanilla', 'phenolic', 'smoky', 'sweet', 'medicinal']	O=Cc1cccc(c1)C	['sweet', 'spicy', 'almond']	CC(=CCC/C(=C/COC)/C)C	['rose']	CC(C)COC(Cc1ccccc1)OCC(C)C	['rose', 'green', 'almond']	CSCCC(C)=O	['earthy', 'vegetable', 'cheese']	COc1ccc(c(c1)O)C(=O)OC	['sweet', 'medicinal', 'phenolic']	SCCCCCCCCS	['earthy', 'mushroom', 'sulfuric', 'meat']			CCCC(OCC)OCC	['fresh', 'ethereal', 'fruity', 'musty', 'pungent']	smile	Odor	smile	Odor	OCC(C1CCCCC1)C	['geranium', 'mint', 'balsamic', 'lily']	c1ccoc1	['burnt', 'smoky']	CC(C)c1c(nccn1)SC	['vegetable', 'roasted', 'meat']	CCCCCC=CCCC=O	['citrus', 'fruity', 'fresh', 'orange', 'floral']	CC1CCOC1=O	['coconut']	SCCCCCCCCS	['earthy', 'mushroom', 'sulfuric', 'meat']
CC/C=C\CCO	['grass', 'melon', 'cheese']	CCC(c1nccs1)C	['vegetable', 'caramellic', 'sulfuric']	CCCCCCCCCC(C)=O	['rose', 'fatty', 'fruity', 'orange']	CC(C)[C@@H]1CC[C@](C)([C@H]2CCC(=C[C@@H]12)C)O	['herbal', 'honey']	c1cscn1	['nut', 'meat']	COC(=O)CCC(C)C	['banana', 'musty', 'pungent', 'apple']	CC(=O)c1ccco1	['caramellic', 'balsamic', 'sweet', 'nut']	C=CC(C)(CCC=C(C)CCC=C(C)C)O	['floral', 'green', 'citrus', 'woody', 'waxy']	c1cc2c(cc1CO)OCO2	['vanilla', 'powdery']	Cc1cccc(c1)C=O	['sweet', 'cherry', 'chemical', 'powdery', 'vanilla']	Cc1c(C)oc(C)n1	['nut', 'body', 'spicy', 'sulfuric', 'vegetable']	CCCCCC(OCC)OCC	['apple', 'green', 'fruity', 'fresh', 'herbal', 'cognac', 'floral']	CCOC(=O)C1CCCCC1	['apple', 'fruity', 'fermented', 'berry', 'cheese']	CC(=O)Cc1ccco1	['fruity', 'spicy', 'caramellic', 'sweet']	CC(=O)CC(C)(C)O	['fruity', 'fresh', 'mint']			C/C=C\c1ccc(c(c1)OC)OC	['clove']	CC(C)CCOC(OCCC(C)C)c1ccccc29	['fruity', 'almond', 'herbal', 'cherry', 'sweet']	c1ccc(cc1)C(=O)O	['balsamic']	C1CCC(CC1)S	['sulfuric']	O=C/C=C/c1ccc(c(c1)OC)O	['vanilla']	CSc1nccnc1C(C)C	['roasted', 'green', 'earthy', 'woody', 'meat']	C1=CC(=O)OC1	['butter']	CCOC(C)OC	['alcoholic', 'ethereal', 'green', 'pungent', 'nut']	CC(=O)CC(C)(C)O	['fruity', 'fresh', 'mint']
Cc1c(cco1)SSCc1ccco1	['sulfuric', 'meat']	CCC(C)c1nccs1	['green', 'herbal', 'vegetable', 'leaf']	CCC(c1nccs1)C	['vegetable', 'caramellic', 'sulfuric']	CCCCC/C=C/CCO	['green', 'waxy', 'melon', 'cucumber']	CCOC(=O)c1ccccc1O	['fruity', 'floral', 'sweet']	CCOC(=O)CC(C)=O	['apple', 'ethereal', 'green', 'fruity']	COc1cc(OC)cc(c1)C(=O)O	['sour', 'spicy']	C=CC(C)(O)CC/C=C(\C)CCC=C(C)C	['green', 'woody', 'floral']	CC(=O)OCc1ccc2c(c1)OCO2	['cherry', 'floral', 'sweet']	C/C=C(\C)C(=O)O	['spicy', 'sweet']	CC1CCOSC1(C)C	['green', 'herbal', 'tropicalfruit', 'sulfuric']	CCOCOCC	['fresh', 'ethereal', 'fruity']	CCCOC(=O)C(CC)CC	['fruity', 'musty', 'pungent']	c1ccc2c(c1)CCC(=O)O2	['vanilla', 'dairy', 'coconut']	C([C@@H](C(=O)O)N)C(=O)O	['odorless']			c1ccc(cc1)CCN=C=S	['green', 'spicy', 'berry', 'herbal']	smile	Odor	smile	Odor	SC1CCCCC1	['vegetable', 'meat']	COc1cc(/C=C/C=O)ccc1O	['spicy', 'vanilla', 'balsamic', 'cinnamon']	c1ccc2c(c1)COC2=O	['fruity', 'green', 'grass', 'vanilla', 'powdery', 'coconut', 'phenolic']	O=C1C=CCO1	['sharp', 'sweet', 'burnt', 'wine']	CCSC(C)SCC	['burnt', 'plastic', 'alliaceous']	C([C@@H](C(=O)O)N)C(=O)O	['odorless']
Cc1c(CCO)scn1	['meat', 'gourmand', 'nut', 'fermented', 'bread', 'sulfuric']	CCOC(=O)C(OC(=O)C)(CC(=O)OCC)CC(=O)OCC	['odorless']	CCC(C)c1nccs1	['green', 'herbal', 'vegetable', 'leaf']	CCCCCCCC=CCO	['waxy', 'fresh', 'citrus', 'rose']	O=C(O)/C=C/C(=O)O	['odorless']	CC(=O)OC	['ethereal', 'chemical', 'ester', 'wine', 'cognac', 'liquor']	CC/C=C\CCOC(=O)C(C)C	['apple', 'green', 'fruity', 'pear', 'grass']	CCCCCCCC(=O)O	['fatty', 'animalic']	COc1cc(cc(c1O)OC)C=O	['plastic', 'woody', 'green', 'grass', 'sweet']	O=C1C2CC3CC1CC(C2)C3	['camphor', 'coniferous']	CCCCCCCCCCCCCCCCCCCCC	['oily']	CCCCCN=C=S	['vegetable', 'pungent']	CC(CC(=O)CC(C)C)C	['fresh', 'fruity']	O=C1CCc2ccccc2O1	['tobacco', 'sweet', 'nut']	Cc1ccc(CO)o1	['caramellic', 'fermented', 'almond', 'sweet']			CC(=CCC/C(=C\C(=O)OC)/C)C	['geranium', 'herbal', 'citrus']	CC(C)CCOC(OCCC(C)C)c1ccccc29	['fruity', 'almond', 'herbal', 'cherry', 'sweet']	c1ccc(cc1)C(=O)O	['balsamic']	SCCCS	['meat']	CC1NCCS1	['cooked', 'meat', 'gourmand']	c1ccc2c(c1)ccc(=O)o2	['sweet', 'grass', 'green', 'grass']	CCCCCCCCCCC(OCC)OCC	['fresh', 'floral', 'citrus']	C=CCc1ccc(OC)c(OC)c1	['spicy', 'herbal', 'musty']	Cc1ccc(CO)o1	['caramellic', 'fermented', 'almond', 'sweet']
Cc1ncsc1CCO	['resinous', 'sulfuric', 'meat']	CC(/C=C/C(=O)CC(C)C)C	['apple', 'herbal', 'fruity', 'herbal', 'sweet']	CCCc1ccc(O)c(OC)c1	['spicy', 'balsamic', 'sweet']	OCC1=CCC2CC1C2(C)C	['woody', 'herbal', 'spicy', 'green']	CN=C=S	['spicy', 'sulfuric']	COC(=O)C	['fresh', 'ethereal', 'fruity']	CC(=O)O[C@H]1CC[C@@H](CC1)C(C)(C)C	['woody']	CCCCC[C@@H](C)O	['fruity', 'sweet', 'oily']	COc1cc(C=O)cc(c1O)OC	['sweet', 'resinous', 'floral']	CCCCCCCCCCCCCCC(=O)OCC	['oily', 'fatty', 'waxy']	CC(C)S	['alliaceous', 'sharp', 'meat', 'gourmand']	CCCC(=O)OC/C=C(/CCC=C(C)C)\C	['apple', 'rose']	CC(C)CC(=O)CC(C)C	['green', 'ethereal', 'banana', 'chemical', 'metallic', 'fermented', 'tropicalfruit']	CCCCCC=CCCC=O	['citrus', 'fruity', 'fresh', 'orange', 'floral']	CCC(CC)(O)C	['fruity', 'leaf']			CCCCCCCC(OCC)OCC	['green', 'floral', 'orange', 'citrus']	COc1cc(C(C)=O)cc(OC)c1O	['spicy', 'vanilla', 'phenolic', 'balsamic', 'sweet']	OC(=O)c1ccccc29	['odorless']	CC1=CC[C@@H](CC1)C(O)(C)C	['resinous', 'floral', 'coniferous']	OC(=O)C1CCCCC1	['sour', 'pungent', 'balsamic']	O=c1ccc2c(o1)cccc2	['sweet', 'resinous', 'coconut']	CCCCCCCCC=O	['waxy', 'fatty', 'floral', 'rose']	CCCC(OCC)OCC	['fresh', 'ethereal', 'fruity', 'musty', 'pungent']	CCC(CC)(O)C	['fruity', 'leaf']
CC(C)CCCC(C)CC=O	['lemon', 'green', 'aldehydic']	CCCCc1ccccn1	['green', 'sweet']	CCCCCCCCOC(=O)c1ccco1	['green', 'fatty', 'metallic', 'waxy', 'mushroom']	CC(=CCC[C@@](C)([C@@H]1CC=C(C)CC1)O)C	['fruity', 'nut', 'coconut']	Cc1ccoc1SSC1(C)CCCO1	['sulfuric', 'meat']	COC(C)=O	['ethereal', 'fruity', 'sweet']	Cc1ccc(C(=O)C)o1	['musty', 'nut', 'grass', 'coconut', 'vanilla']	CC1=CC[C@H](CC1)C(C)(C)O	['floral', 'terpenic']	COc1cc(CO)cc(OC)c1O	['balsamic', 'floral']	CCCCCCCCCCOC=O	['fruity', 'fresh', 'floral']	CCCSSCC	['alliaceous', 'green']	CCCC(=O)OC/C=C(\C)/CCC=C(C)C	['lactonic', 'tropicalfruit', 'berry', 'waxy', 'green']	O=C1C2CC3CC1CC(C2)C3	['camphor', 'coniferous']	C1=CC(=O)OC1	['butter']	CCC(C)(CC)O	['fruity', 'leaf']			Sc1ccc2c(c1)cccc2	['sulfuric', 'camphor', 'floral']	CCCCCCCCCCOC	['fresh', 'citrus', 'fatty', 'aldehydic']	O=C(O)c1ccccc29	['balsamic']	CC1=CC[C@@H](CC1)C(C)(C)O	['floral']	C1CCC(CC1)C(=O)O	['tropicalfruit', 'sour', 'metallic', 'cheese']	CCOc1ccc(C=O)cc1	['anisic', 'cherry', 'almond', 'sweet']	CC(C)c1ccc(cc1)CC(C)C=O	['floral', 'fresh', 'green', 'fruity', 'musty', 'green']	C/C=C\c1ccc(c(c1)OC)OC	['clove']	CCC(C)(CC)O	['fruity', 'leaf']
c1ccc(cc1)/C=C/C(=O)OCCc1ccccc1	['balsamic', 'rose', 'earthy']	CC(CCOC(=O)C(C)C)C	['apple', 'cacao']	CCOC(=O)C(OC(=O)C)(CC(=O)OCC)CC(=O)OCC	['odorless']	Cc1c(C)oc(C)n1	['nut', 'body', 'spicy', 'sulfuric', 'vegetable']	OC(=O)c1ccccc1O	['sour', 'medicinal', 'phenolic']	CCCC(=O)OCCC	['fruity', 'sweet', 'cooling', 'ethereal']	Cc1ccc(o1)C(=O)C	['nut', 'grass', 'vanilla']	CC1=CC[C@H](CC1)C(O)(C)C	['resinous', 'floral', 'coniferous']	CSc1ccccc1O	['meat', 'alliaceous']	CC(OC=O)CC	['fresh', 'ethereal', 'fruity']	CCCCc1nccs1	['green', 'herbal']	CCCC(=O)OC/C=C(\C)CCC=C(C)C	['fruity', 'rose', 'sweet']	CCCCCCCCCCCCCCC(=O)OCC	['oily', 'fatty', 'waxy']	O=C1C=CCO1	['sharp', 'sweet', 'burnt', 'wine']	CCC(C)(O)CC	['green', 'fruity', 'earthy', 'fermented', 'camphor', 'leaf']			c1ccc2cc(ccc2c1)S	['sulfuric', 'plastic', 'meat', 'roasted', 'woody', 'dairy', 'vegetable']	CC1=CCCC(C)(C)C1/C=C/C(C)O	['floral', 'berry']	CCCCCCOC(=O)CCC(C)=O	['fruity', 'caramellic', 'wine']	C=CC(O)CCC	['ethereal']	O=C(O)C1CCCCC1	['fruity', 'cheese']	CCCC(=O)OC(=O)CCC	['butter']	O=CC(Cc1ccc(cc1)C(C)C)C	['sweet', 'floral', 'resinous']	c1ccc(cc1)CCN=C=S	['green', 'spicy', 'berry', 'herbal']	CCC(C)(O)CC	['green', 'fruity', 'earthy', 'fermented', 'camphor', 'leaf']
CCCC(=O)OCCc1ccccc1	['rose', 'green', 'fruity', 'musty', 'floral']	CC(=O)OCc1ccco1	['fruity', 'banana', 'floral', 'ethereal']	CC(/C=C/C(=O)CC(C)C)C	['apple', 'herbal', 'fruity', 'herbal', 'sweet']	CC1CCOSC1(C)C	['green', 'herbal', 'tropicalfruit', 'sulfuric']	c1ccc(cc1)CC(=O)Cc1ccccc1	['almond', 'plastic']	CCCOC(=O)c1ccccc1	['balsamic', 'nut']	CC(=O)c1ccc(C)o1	['caramellic', 'nut']	C=C(C)C1CCC(C)(O)CC1	['sour', 'herbal', 'woody', 'sweet']	CCc1cc(C)cc(c1)O	['phenolic', 'spicy']	CCC(C)OC=O	['fruity', 'fresh']	c1ccc2c(c1)cccn2	['chemical', 'tobacco', 'leather']	C=CCCCCCCCCC(=O)OCC	['green', 'fruity', 'fatty', 'waxy', 'wine']	CCCCCCCCCCOC=O	['fruity', 'fresh', 'floral']	CCCCCCCCCCC(OCC)OCC	['fresh', 'floral', 'citrus']	OC/C=C(/CCC=C(C)C)\C	['rose', 'dry']			Sc1ccc2ccccc2c1	['mushroom', 'sulfuric', 'meat']	smile	Odor	smile	Odor	c1ccc(cc1)CCCCO	['rose']	c1cc2c(cc1CO)OCO2	['vanilla', 'powdery']	C/C=C(/C)C(=O)OCCCC	['caramellic', 'fruity', 'herbal', 'floral', 'sweet', 'wine']	CC(C)c1ccc(C(C)CC=O)cc1	['green', 'vegetable', 'floral']	CC(=CCC/C(=C\C(=O)OC)/C)C	['geranium', 'herbal', 'citrus']	OC/C=C(/CCC=C(C)C)\C	['rose', 'dry']
O=C(O)CCCCC(=O)O	['odorless']	CC(O)CO	['odorless']	CCCCc1ccccn1	['green', 'sweet']	CCCCCCCC(O)C	['ethereal']	O=C(Cc1ccccc1)Cc1ccccc1	['rose', 'honey']	CCCCCCCCC(=O)OCCCCCCC	['rose', 'oily', 'orange', 'floral', 'sweet', 'wine']	C=C(C)[C@@H]1CC=C(C)[C@H](OC(C)=O)C1	['sour', 'green', 'fruity', 'herbal', 'sweet']	CC(C)(C)C1CCC(CC1)O	['musk', 'earthy', 'musty', 'camphor', 'leather']	CC(c1ccc(c(c1)O)C)C	['spicy', 'herbal', 'phenolic']	CCCCCCCOC=O	['apple', 'fruity', 'fatty', 'sharp', 'plum']	c1ccc2c(c1)nccc2	['burnt', 'floral']	C=CCOC(=O)CCCCCCC	['apple', 'fatty', 'fruity', 'banana', 'wine']	CC(=O)Cc1cnccn1	['bread', 'nut']	CCCCCCCCC=O	['waxy', 'fatty', 'floral', 'rose']	CC(=CCC/C(=C/CO)/C)C	['rose', 'citrus']			N#C/C=C/c1ccccc1	['sweet', 'cinnamon', 'aldehydic']	CC(C)CCOC(OCCC(C)C)c1ccccc30	['fruity', 'almond', 'herbal', 'cherry', 'sweet']	c1ccc(cc1)C(=O)O	['balsamic']	CC(O)CCc1ccccc1	['fruity', 'floral', 'herbal']	CC(=O)OCc1ccc2c(c1)OCO2	['cherry', 'floral', 'sweet']	O=CCCCC/C=C\CC	['cucumber', 'vegetable', 'melon']	c1ccc(cc1)/C=C/C(=O)OCCc1ccccc1	['balsamic', 'rose', 'earthy']	CCCCCCCC(OCC)OCC	['green', 'floral', 'orange', 'citrus']	CC(=CCC/C(=C/CO)/C)C	['rose', 'citrus']
COc1cc(C=O)c(cc1OC)OC	['sweet', 'cinnamon', 'herbal']	CCCCOC(=O)CCC(=O)OCCCC	['wine', 'ester']	CC(CCOC(=O)C(C)C)C	['apple', 'cacao']	CCCCCCCC(C)O	['cheese', 'green', 'orange']	C=CCCC=O	['roasted']	CC(CC(=O)OC1CCCCC1)C	['fruity', 'cheese']	CCCCCC1CC1C(=O)O	['herbal', 'sour', 'musk', 'earthy', 'powdery', 'spicy']	CC(C)CCCCO	['alcoholic', 'oily', 'fermented']	CC(C)c1ccc(C)c(c1)O	['cooling', 'camphor', 'smoky']	CC(=CCCC1(C)C2CC3C1(C)C3C2)C	['woody']	CC(=O)C(=O)O	['sharp', 'sour', 'caramellic']	O=C(/C=C/c1ccccc1)OC1CCCCC1	['fruity', 'almond', 'balsamic', 'cherry', 'sweet']	CC(OC=O)CC	['fresh', 'ethereal', 'fruity']	CC(C)c1ccc(cc1)CC(C)C=O	['floral', 'fresh', 'green', 'fruity', 'musty', 'green']	CC(C)=CCC/C(C)=C/CO	['rose', 'floral', 'sweet']			CC1=CC[C@@]23CC1C(C)(C)[C@@H]2CC[C@H]3C	['fatty', 'woody', 'sweet', 'dry']	smile	Odor	smile	Odor	CCCCCCCCCCCCCCCC(=O)C	['oily']	Cc1c(cco1)S	['sulfuric', 'meat', 'seafood', 'metallic', 'roasted']	CC/C=C\CCCCC=O	['green', 'cucumber', 'melon', 'woody', 'violetflower']	CCCC(=O)OCCc1ccccc1	['rose', 'green', 'fruity', 'musty', 'floral']	Sc1ccc2c(c1)cccc2	['sulfuric', 'camphor', 'floral']	CC(C)=CCC/C(C)=C/CO	['rose', 'floral', 'sweet']
C=C(C)c1cnccn1	['caramellic', 'cacao', 'nut']	CC(=O)OC/C=C\c1ccccc1	['floral', 'spicy', 'balsamic']	CC(=O)OCc1ccco1	['fruity', 'banana', 'floral', 'ethereal']	CCCCCCCCCCCCCCCCCCCCC	['oily']	OC/C=C/c1ccccc1	['sweet', 'cinnamon', 'floral', 'balsamic']	CC(C)CC(=O)OC1CCCCC1	['apple', 'banana', 'berry']	CCCCCCCCCC(=O)O	['fatty', 'waxy', 'dairy', 'cheese']	CCCC(C)O	['alcoholic', 'ethereal', 'wine']	Cc1ccc(C(C)C)cc1O	['smoky', 'herbal', 'phenolic', 'medicinal']	O=Cc1ccccc1O	['medicinal', 'spicy']	Cc1c(C)nccn1	['musty', 'nut', 'body', 'cacao', 'powdery', 'earthy', 'coffee']	CC1(OCC(CO1)(C)C)c1ccccc1	['grass', 'resinous', 'woody']	CCC(C)OC=O	['fruity', 'fresh']	O=CC(Cc1ccc(cc1)C(C)C)C	['sweet', 'floral', 'resinous']	CCCC/C=C\CCCCO	['waxy', 'fatty', 'rose']			CC(c1nccnc1)C	['musty', 'coffee', 'cacao']	CC(C)CCOC(OCCC(C)C)c1ccccc30	['fruity', 'almond', 'herbal', 'cherry', 'sweet']	c1ccc(cc1)C(=O)O	['balsamic']	CCCCCCCCCCCCCCCC(C)=O	['fatty', 'dairy']	Cc1occc1S	['roasted', 'sweet', 'meat']	CC(=CCC/C(=C\COC(=O)CC(C)C)/C)C	['sour', 'body', 'lemon', 'rose', 'blueberry', 'berry', 'apple', 'grape']	CC(C)COC(=O)c1ccccc1NC	['grapefruit', 'grape']	c1ccc2cc(ccc2c1)S	['sulfuric', 'plastic', 'meat', 'roasted', 'woody', 'dairy', 'vegetable']	CCCC/C=C\CCCCO	['waxy', 'fatty', 'rose']
CC(C)COC(=O)c1ccccc1NC	['grapefruit', 'grape']	CC=C(C)C	['ethereal', 'chemical']	CC(O)CO	['odorless']	CCC/C=C/CO	['green', 'fruity', 'sharp', 'leaf']	c1ccc(cc1)/C=C/CO	['hyacinth', 'balsamic', 'cinnamon', 'green', 'powdery']	C/C=C/C(=O)CC	['ester', 'fruity', 'burnt']	C=CCOC(=O)/C(C)=C/C	['green', 'earthy', 'fruity', 'berry', 'herbal', 'sweet']	CCCCCC(CC)(O)C	['fresh', 'floral', 'citrus']	COc1cc(CNC(=O)CCCC/C=C/C(C)C)ccc1O	['herbal']	C=CCOC(=O)CCCCCCCCC	['fruity', 'sweet', 'wine']	Cc1nccnc1C	['coffee', 'cacao', 'nut']	COc1ccc2ncccc2c1	['sweet']	CCC/C=C/C(=O)OC	['green', 'fruity', 'sharp', 'musty']	CC(C)c1ccc(C(C)CC=O)cc1	['green', 'vegetable', 'floral']	CC(=O)c1c(cco1)O	['burnt', 'caramellic', 'fruity']			CCCc1csc(C)n1	['green', 'vegetable']	COc1cc(C(C)=O)cc(OC)c1O	['spicy', 'vanilla', 'phenolic', 'balsamic', 'sweet']	OC(=O)c1ccccc30	['odorless']	CC1CCc2c1nccn2	['coffee', 'bread']	COc1cc(cc(c1O)OC)C=O	['plastic', 'woody', 'green', 'grass', 'sweet']	CC(CC(=O)OC/C=C(\CCC=C(C)C)/C)C	['fruity', 'lemon', 'herbal']	CNc1ccccc1C(=O)OCC(C)C	['resinous', 'citrus', 'grape']	Sc1ccc2ccccc2c1	['mushroom', 'sulfuric', 'meat']	CC(=O)c1c(cco1)O	['burnt', 'caramellic', 'fruity']
CNc1ccccc1C(=O)OCC(C)C	['resinous', 'citrus', 'grape']	CSc1ccc(o1)C	['sulfuric', 'coffee', 'cooked']	CCCCOC(=O)CCC(=O)OCCCC	['wine', 'ester']	CCCCCCCCCCCCCCCCCO	['fatty', 'ethereal']	CC(=O)OCCOC(=O)C	['green', 'floral', 'ester', 'alcoholic']	C/C=C\C(=O)CC	['spicy', 'green', 'metallic', 'pungent', 'tropicalfruit']	CC(=O)c1ccc(c(c1)OC)OC	['sweet', 'woody', 'floral']	CCC(C)(C)SSC(C)(C)CC	['vegetable', 'green', 'alliaceous', 'meat', 'sulfuric']	CC(=O)C1(O)CCCCC1	['herbal', 'burnt']	C(=O)CS	['vegetable']	CCCCCCCCCCCCS	['rancid', 'cooked', 'meat']	CCOCc1ccco1	['sweet', 'spicy']	CCCCCCCOC=O	['apple', 'fruity', 'fatty', 'sharp', 'plum']	c1ccc(cc1)/C=C/C(=O)OCCc1ccccc1	['balsamic', 'rose', 'earthy']	OCCCCC/C=C\CC	['vegetable', 'waxy', 'melon', 'resinous']			CC(=C1CC=C(C)CC1)C	['sweet', 'resinous', 'lemon', 'oily']	CCCCCCCCCCOC	['fresh', 'citrus', 'fatty', 'aldehydic']	O=C(O)c1ccccc30	['balsamic']	C[C@@H]1CCC2=C1N=CCN2	['roasted', 'earthy', 'nut']	COc1cc(C=O)cc(c1O)OC	['sweet', 'resinous', 'floral']	CC(C)=CCC/C(C)=C/COC(=O)CC(C)C	['fruity']	C=CCCCOC(=O)C	['grass', 'plastic', 'vegetable', 'metallic', 'cooked', 'meat', 'sulfuric']	N#C/C=C/c1ccccc1	['sweet', 'cinnamon', 'aldehydic']	OCCCCC/C=C\CC	['vegetable', 'waxy', 'melon', 'resinous']
CC(=O)CC(=O)c1ccccc1	['smoky', 'vanilla', 'balsamic', 'resinous', 'dry']	CC(CC(OC(=O)C)CC(C)C)C	['herbal', 'floral']	CC(=O)OC/C=C\c1ccccc1	['floral', 'spicy', 'balsamic']	CC(CCc1ccccc1)(O)C	['lily', 'resinous']	CCC(C)(CCc1ccccc1)OC(C)=O	['green', 'fruity', 'fresh', 'floral']	CCCCCCCCCCCCCCC1CCC(=O)O1	['fatty', 'waxy']	COc1cc(ccc1OC)C(=O)C	['vanilla']	CC[C@@H](c1ccccc1)O	['floral']	Cc1cc(C)cc(O)c1	['woody', 'phenolic', 'spicy']	O=CCS	['bread', 'meat', 'sulfuric']	c1cc(sc1)SSc1cccs1	['plastic', 'mushroom']	C/C=C/C=C/C(=O)OC	['fruity', 'vanilla', 'anisic', 'sweet', 'nut']	C=CCOC(=O)CCCCCCCCC	['fruity', 'sweet', 'wine']	CCCC(=O)OCCc1ccccc1	['rose', 'green', 'fruity', 'musty', 'floral']	CC/C=C\CCCCCO	['green', 'fruity', 'waxy', 'melon']			CC1=CC[C@H](C(C)(C)O)CC1	['floral', 'sweet']	CC1=CCCC(C)(C)C1/C=C/C(C)O	['floral', 'berry']	CCCCCCOC(=O)CCC(C)=O	['fruity', 'caramellic', 'wine']	CCCCSC	['alliaceous', 'vegetable']	COc1cc(CO)cc(OC)c1O	['balsamic', 'floral']	CCOC(=O)C1C(C1(C)C)C=C(C)C	['ethereal', 'rose', 'wine']	CCCCCC(CC)OC=O	['fruity', 'vegetable']	CC1=CC[C@@]23CC1C(C)(C)[C@@H]2CC[C@H]3C	['fatty', 'woody', 'sweet', 'dry']	CC/C=C\CCCCCO	['green', 'fruity', 'waxy', 'melon']
COc1cc(C=C)ccc1O	['phenolic', 'spicy']	CC(C)CC(CC(C)C)OC(=O)C	['herbal', 'green', 'fruity', 'floral', 'banana']	CC(CC(OC(=O)C)CC(C)C)C	['herbal', 'floral']	CC(C)(O)CCc1ccccc1	['green', 'herbal', 'floral', 'sweet']	CCOC=O	['ethereal', 'fruity', 'cognac', 'wine']	CCCCCCCCOC(=O)CCCCC	['green', 'oily', 'fruity', 'sweet']	CC(C)C(=O)C(C)C	['ethereal', 'fruity', 'herbal', 'cheese']	OCC1CCC2CC1C2(C)C	['fresh', 'camphor', 'floral']	c1ccc(cc1)CCOC(=O)c1ccccc1N	['violetflower', 'rose', 'grape', 'orange', 'honey']	Cc1ccc2c(C=CCC2(C)C)c1	['dry', 'woody']	c1cscn1	['nut', 'meat']	CC(C)=CCCC(C)CC1OCC(C)O1	['green', 'floral', 'herbal']	CCCCCC(=O)OCC	['fruity', 'banana', 'pear', 'tropicalfruit']	CC(C)COC(=O)c1ccccc1NC	['grapefruit', 'grape']	CC1CCCC(C)(C)C1CCC(C)O	['violetflower', 'woody', 'leather']			Cc1c(ccs1)S	['medicinal']	smile	Odor	smile	Odor	CC(=C)CCC=C(C)C	['pungent', 'chemical', 'terpenic']	CC(C)=CCOC(=S)CC(C)C	['fruity', 'tropicalfruit', 'sulfuric']	CCCCCCCC(=O)OCCCCCC	['green', 'fruity', 'fatty', 'herbal']	CCC/C=C/COC(=O)CC	['ripe', 'fruity', 'apple', 'pear']	CC(c1nccnc1)C	['musty', 'coffee', 'cacao']	CC1CCCC(C)(C)C1CCC(C)O	['violetflower', 'woody', 'leather']
C=Cc1ccc(O)c(OC)c1	['spicy', 'sweet', 'smoky']	CC(=O)OC(CC(C)C)CC(C)C	['herbal', 'floral']	CC(C)CC(CC(C)C)OC(=O)C	['herbal', 'green', 'fruity', 'floral', 'banana']	C=C(C)C1CCC(C)C(C1)O	['mint']	CC(=O)C(C)=O	['butter']	CCCCCOC(C)=O	['banana', 'fruity', 'ethereal']	O=C(O)C(=O)Cc1ccccc1	['burnt', 'caramellic']	CCCCCC(CCCCC)O	['oily', 'fermented', 'fruity']	O=C(c1ccccc1N)OCCc1ccccc1	['fruity', 'floral', 'honey', 'resinous']	Cc1ccc2c(c1)C=CCC2(C)C	['woody', 'camphor']	CCCc1ccc(O)cc1	['phenolic', 'medicinal']	CC1(C)C2CCC1(C)[C@@H](OC=O)C2	['green', 'earthy', 'camphor']	CC(=O)OCCCSC	['herbal', 'mushroom', 'vegetable', 'earthy', 'cheese']	CNc1ccccc1C(=O)OCC(C)C	['resinous', 'citrus', 'grape']	CC(CCC1C(C)CCCC1(C)C)O	['woody', 'fruity', 'floral']			Cc1sccc1S	['roasted', 'meat']	CC(C)CCOC(OCCC(C)C)c1ccccc31	['fruity', 'almond', 'herbal', 'cherry', 'sweet']	c1ccc(cc1)C(=O)O	['balsamic']	CCOC(CCCCCC(C)C)OCC	['green', 'floral', 'sweet']	CC(C(=O)O)S	['sulfuric', 'meat', 'gourmand', 'caramellic']	CCCCCC(CC)OC(C)=O	['rose', 'citrus', 'green', 'waxy', 'floral', 'mint']	CCC(=O)OCC	['sweet', 'ethereal', 'liquor', 'grape', 'wine', 'fermented', 'sulfuric', 'dairy']	CCCc1csc(C)n1	['green', 'vegetable']	CC(CCC1C(C)CCCC1(C)C)O	['woody', 'fruity', 'floral']
CSSc1ccccc1	['pungent']	CCCC(=O)OCC	['ripe', 'ethereal', 'fruity', 'banana', 'butter']	CC(=O)OC(CC(C)C)CC(C)C	['herbal', 'floral']	OCc1cccc(c1)O	['phenolic', 'medicinal', 'floral']	C=CCSSSC	['alliaceous', 'dairy']	CCCCCCCCC(=O)OCC	['oily', 'fatty', 'grape', 'waxy', 'cognac', 'nut']	C(=O)O	['sharp', 'sour', 'fruity', 'fermented']	CC(=O)CCCC(C)CCCC(C)CCCC(C)C	['fresh', 'floral', 'sweet', 'jasmin']	O=C(O)c1ccc(O)cc1O	['odorless']	CC1(C)CCC[C@@]2(C)C1=CC(=O)O2	['musk', 'vanilla']	CCCSCCC	['alliaceous']	c1coc(CCc2ccco2)c1	['burnt', 'roasted', 'metallic']	CSCCCOC(=O)C	['alliaceous', 'metallic', 'fruity', 'meat']	C=CCCCOC(=O)C	['grass', 'plastic', 'vegetable', 'metallic', 'cooked', 'meat', 'sulfuric']	CCCCCC/C=C/CO	['green', 'fatty', 'melon']			CCOc1ccc(OC)cc1	['tobacco', 'phenolic', 'sweet', 'nut']	smile	Odor	smile	Odor	CCCCCCC(C)O	['green', 'earthy', 'musty', 'floral', 'leaf']	CC(S)C(=O)O	['meat', 'sulfuric', 'cheese']	CC(C)(C)C(=O)O	['pungent', 'sour', 'cheese']	CCOC(=O)CC	['sweet', 'apple', 'pear', 'fermented', 'ethereal', 'liquor']	CC(=C1CC=C(C)CC1)C	['sweet', 'resinous', 'lemon', 'oily']	CCCCCC/C=C/CO	['green', 'fatty', 'melon']
Cc1cc(C)c(cc1C)C	['camphor', 'chemical', 'roasted']	CC(=CCC/C(=C\CCC(=O)C)/C)C	['fatty', 'metallic']	CCCC(=O)OCC	['ripe', 'ethereal', 'fruity', 'banana', 'butter']	CCCCCCCCCCCCS	['rancid', 'cooked', 'meat']	CC(=O)CO	['green', 'caramellic', 'sweet', 'wine']	CCOC(=O)C1(c2ccccc2)OC1CC	['fruity', 'berry']	O=CO	['pungent']	CSCCCCO	['vegetable', 'alliaceous', 'earthy']	COC(=O)c1ccccc1O	['sweet']	O=C1C=C2[C@](O1)(C)CCCC2(C)C	['woody', 'syrup']	Cc1ccoc1SSC1(C)CCCO1	['sulfuric', 'meat']	CC(C)OC(=O)CCCCC(=O)OC(C)C	['ester', 'sour']	CSCCCOC(C)=O	['green', 'herbal', 'mushroom']	CCCCCC(CC)OC=O	['fruity', 'vegetable']	CCCCCCCCC(=O)O	['fatty', 'dairy', 'nut', 'cheese']			CCc1ccc(nc1)C	['rancid', 'green', 'herbal']	CC(C)CCOC(OCCC(C)C)c1ccccc31	['fruity', 'almond', 'herbal', 'cherry', 'sweet']	c1ccc(cc1)C(=O)O	['balsamic']	CCCCCCCCCCCCCC(=O)OCCCC	['fatty', 'waxy']	CCc1cc(C)cc(c1)O	['phenolic', 'spicy']	CC1OCC(c2ccccc2)O1	['animalic', 'hyacinth', 'jasmin']	O=C1OCC=C1C	['fresh', 'fruity', 'cheese']	CC1=CC[C@H](C(C)(C)O)CC1	['floral', 'sweet']	CCCCCCCCC(=O)O	['fatty', 'dairy', 'nut', 'cheese']
CCCCOC(=O)c1ccccc1N	['fruity', 'grape', 'berry', 'sweet', 'wine']	O=C(OCCc1ccccc1)c1ccccc1	['honey', 'balsamic', 'floral', 'rose']	CC(=CCC/C(=C\CCC(=O)C)/C)C	['fatty', 'metallic']	CCCC(=O)C(CCC)O	['oily', 'resinous', 'burnt', 'sweet']	CCC(C=C)O	['fresh', 'ethereal', 'fermented', 'fruity']	CCCCCCCCCCCCCCCC(=O)OCCCC	['oily']	CCCCCCCCCCCC(=O)O	['fatty', 'fresh', 'waxy']	C=CC1(C)CCC(O1)C(O)(C)C	['musty', 'herbal', 'floral', 'citrus']	COC(=O)c1ccc(c(c1)OC)O	['vanilla']	c1ccc(cc1)CCC=O	['fresh', 'leaf', 'earthy', 'balsamic']	C=CCSCCC	['alliaceous', 'green']	CC(=CCC/C(=C/COC(=O)Cc1ccccc1)/C)C	['resinous', 'fruity', 'honey', 'geranium']	CCC(=O)OC(C)(C)C	['fruity', 'camphor']	CCC/C=C/COC(=O)CC	['ripe', 'fruity', 'apple', 'pear']	CC(C=C)CO	['fresh', 'fermented', 'fruity', 'green']			CCc1ccc(C)nc1	['nut', 'earthy']	COc1cc(C(C)=O)cc(OC)c1O	['spicy', 'vanilla', 'phenolic', 'balsamic', 'sweet']	OC(=O)c1ccccc31	['odorless']	OCCCCCCCCC=C	['fresh', 'rose', 'waxy']	Cc1cncc(n1)C	['coffee', 'cacao', 'nut']	CCCC(=O)OCCCc1ccccc1	['balsamic', 'fruity']	O=CCC(CC(C)(C)C)C	['pungent', 'aldehydic', 'green', 'fresh', 'clean']	Cc1c(ccs1)S	['medicinal']	CC(C=C)CO	['fresh', 'fermented', 'fruity', 'green']
CCc1cncc(n1)C	['cacao', 'coffee', 'nut']	CCCCCCC1CCCC1=O	['green', 'fruity', 'floral', 'jasmin']	O=C(OCCc1ccccc1)c1ccccc1	['honey', 'balsamic', 'floral', 'rose']	CCCC(C(=O)CCC)O	['sweet', 'pungent', 'nut']	C=CC(CC)O	['spicy', 'vegetable', 'tropicalfruit']	CC(CCOC(=O)CC(=O)C)C	['sweet', 'green', 'herbal', 'fruity', 'burnt']	CC(CC(=O)OC)O	['wine', 'apple']	C=CC1(C)CCC(C(C)(C)O)O1	['musty', 'camphor', 'alcoholic']	COc1cc(ccc1O)C(=O)OC	['smoky', 'vanilla', 'chemical', 'phenolic', 'spicy', 'floral']	CC(C=O)c1ccccc1	['hyacinth', 'sharp', 'leaf', 'floral']	CCc1nccs1	['green', 'vegetable', 'nut', 'leaf']	O=C(Cc1ccccc1)OC/C=C(/CCC=C(C)C)\C	['resinous', 'fruity', 'honey']	CCCOC(=O)CCC(C)=O	['fruity', 'caramellic', 'sweet']	CCC(=O)OCC	['sweet', 'ethereal', 'liquor', 'grape', 'wine', 'fermented', 'sulfuric', 'dairy']	C=CC(C)CO	['fermented', 'fruity', 'fresh', 'herbal']			CCCCOCCCC	['fruity', 'sweet', 'ethereal']	CCCCCCCCCCOC	['fresh', 'citrus', 'fatty', 'aldehydic']	O=C(O)c1ccccc31	['balsamic']	C=CCCCCCCCCO	['fresh', 'rose', 'waxy', 'clean', 'aldehydic']	Cc1cncc(C)n1	['cacao', 'nut', 'meat', 'coffee']	CCC(=O)OCc1ccccc1	['fruity', 'floral', 'jasmin']	CC1=CCCC(C)(C)C1C(C)CCC=O	['violetflower', 'woody', 'leather', 'tobacco', 'animalic']	Cc1sccc1S	['roasted', 'meat']	C=CC(C)CO	['fermented', 'fruity', 'fresh', 'herbal']
CCc1cncc(C)n1	['roasted', 'earthy']	CC1SCCS1	['alliaceous', 'smoky', 'gourmand', 'vegetable']	C=CCc1ccc(OCc2ccccc2)c(OC)c1	['spicy']	CCCC(=O)C(O)CCC	['pungent', 'sweet', 'nut', 'butter']	C/C=C/CC(=O)O	['green', 'fruity', 'cheese']	CC(C)CCOC(=O)CC(=O)C	['ethereal', 'sweet', 'wine', 'green', 'fermented']	CCCCCC(CC(=O)OC)OC(C)=O	['green', 'fruity', 'wine', 'tropicalfruit']	CCCCC(C)O	['alcoholic', 'fruity', 'fatty', 'fermented', 'musty', 'mushroom']	COC(=O)c1ccc(O)c(OC)c1	['spicy', 'green', 'vanilla', 'fresh', 'floral', 'sweet']	C=CCC(=O)C1C(=CCCC1(C)C)C	['sweet', 'berry', 'floral', 'woody', 'green']	CC(C)c1cnc(C)cn1	['green', 'coffee', 'nut', 'earthy']	CC(C)=CCC/C(C)=C/COC(=O)Cc1ccccc1	['honey', 'rose', 'floral', 'sweet']	CCCCCC(=O)OC(CC)C	['fruity', 'fatty', 'musty', 'pungent']	CCOC(=O)CC	['sweet', 'apple', 'pear', 'fermented', 'ethereal', 'liquor']	CCC=CCCO	['leaf']			CCCCCCCCc1ccco1	['ethereal', 'oily']	CC1=CCCC(C)(C)C1/C=C/C(C)O	['floral', 'berry']	CCCCCCOC(=O)CCC(C)=O	['fruity', 'caramellic', 'wine']	C1CCN=C1	['ammoniac', 'seafood']	COc1cc(CNC(=O)CCCC/C=C/C(C)C)ccc1O	['herbal']	COc1ccc(c(c1)C=O)OC	['vanilla']	CC1=C(CCC(=O)C)C(C)(C)CC=C1	['floral']	CCOc1ccc(OC)cc1	['tobacco', 'phenolic', 'sweet', 'nut']	CCC=CCCO	['leaf']
C1CCc2c(N1)cccc2	['seafood', 'floral', 'jasmin']	O=CC(C1CCC(=CC1)C)C	['herbal', 'citrus']	CC1SCCS1	['alliaceous', 'smoky', 'gourmand', 'vegetable']	CCc1ccccc1O	['medicinal', 'phenolic', 'floral']	CC=O	['pungent', 'ethereal', 'fresh', 'fruity', 'musty']	CC(=O)CC(=O)OCCC(C)C	['fruity', 'sweet', 'ethereal', 'wine']	COc1ccc2ccc(=O)oc2c1	['balsamic', 'green', 'grass', 'sweet']	C=C(C)[C@H]1C=C[C@@](C)(CC1)O	['fresh', 'mint']	OCC(CO)O	['odorless']	CCCCC(OCC(C)C)OCC(C)C	['apple', 'herbal', 'musty', 'pungent']	Cc1cnc(C(C)C)cn1	['roasted', 'green', 'earthy', 'coffee', 'nut']	CC(=O)OC1C=C(C)C2CC(=C(C)C)CC2C(C)C1	['fresh', 'herbal', 'woody', 'sweet', 'dry']	CCCCCC(=O)OC(C)CC	['fruity']	O=C1OCC=C1C	['fresh', 'fruity', 'cheese']	CC/C=C/CCO	['leaf', 'fresh', 'floral', 'oily', 'earthy']			CCCCCCS	['nut', 'meat', 'alliaceous']	smile	Odor	smile	Odor	c1cc[nH]c1	['sweet', 'nut', 'ethereal']	CCC(C)N	['seafood', 'chemical']	CCCCOC(=O)CCCCCCCCC=C	['oily', 'wine', 'liquor']	CC(=O)CCC1=C(C)C=CCC1(C)C	['woody', 'floral']	CCc1ccc(nc1)C	['rancid', 'green', 'herbal']	CC/C=C/CCO	['leaf', 'fresh', 'floral', 'oily', 'earthy']
CC(C)=C1CC[C@@H](C)CC1=O	['mint', 'herbal']	CC1=CCC(CC1)C(C)C=O	['spicy', 'herbal']	C=Cc1ccc(O)cc1	['phenolic', 'medicinal', 'spicy']	C=CC(C/C=C/C(=C)C)(O)C	['fresh', 'floral', 'woody']	CSSSSC	['alliaceous', 'meat']	CCCCCCCCC(=O)OCC(C)C	['oily', 'fruity', 'rose', 'wine']	C/C=C/C(=O)OCCc1ccccc1	['rose', 'herbal', 'musty', 'sweet', 'dry']	OCCC/C=C\CC	['green', 'fruity']	COc1cc(ccc1O)C=O	['vanilla', 'dairy', 'phenolic']	C[C@H]1CCC(=C(C)C)C(=O)C1	['fresh', 'camphor']	C=CCSSSC	['alliaceous', 'dairy']	CCN=C=S	['alliaceous', 'spicy', 'sulfuric']	CCCC(=O)CCC	['green', 'fruity', 'pungent']	O=CCC(CC(C)(C)C)C	['pungent', 'aldehydic', 'green', 'fresh', 'clean']	CCC(=O)C(O)CC	['caramellic', 'dairy', 'butter']			Cc1ccncc1	['green', 'tobacco', 'animalic']	CC(C)CCOC(OCCC(C)C)c1ccccc32	['fruity', 'almond', 'herbal', 'cherry', 'sweet']	c1ccc(cc1)C(=O)O	['balsamic']	CC(C)OC(C)OC(C)C	['alcoholic', 'ethereal', 'green', 'fruity', 'cognac', 'pungent']	O=C(O)c1ccc(O)cc1O	['odorless']	C=CCCCCCCCCC(=O)OCCCC	['butter', 'wine', 'floral']	CCCC(C=C)OC(=O)C	['green', 'fruity', 'liquor']	CCc1ccc(C)nc1	['nut', 'earthy']	CCC(=O)C(O)CC	['caramellic', 'dairy', 'butter']
COc1ccc(cc1)CO	['dry', 'woody', 'powdery', 'dairy', 'balsamic', 'vanilla', 'fruity', 'cherry']	CC1=CC(C=O)C(C(C)C)CC1	['green', 'lemon', 'rose', 'citrus']	O=CC(C1CCC(=CC1)C)C	['herbal', 'citrus']	C=CC(C)(O)C/C=C/C(=C)C	['citrus', 'fruity', 'grape', 'fresh', 'woody', 'floral']	Cc1cc(c(c(c1)OC)O)OC	['phenolic', 'smoky', 'medicinal', 'woody', 'clove', 'caramellic']	CCCOC(=O)/C=C/C	['fruity', 'ethereal', 'chemical']	O=C(OCc1ccccc1)c1ccccc1O	['balsamic', 'sweet']	CC/C=C\CCCO	['fresh', 'dairy', 'grass', 'vegetable']	COc1cc(C2OCC(C)O2)ccc1O	['vanilla', 'sweet']	CC(=C1CC[C@H](C)CC1=O)C	['mint']	CCc1cccnc1	['tobacco', 'roasted', 'smoky', 'nut']	CCOC(=O)Cc1ccccc1	['honey', 'sweet']	CCOC(=O)CC(C)CC(C)(C)C	['wine', 'apple', 'fermented', 'floral']	CC1=CCCC(C)(C)C1C(C)CCC=O	['violetflower', 'woody', 'leather', 'tobacco', 'animalic']	CCC(C)C(O)=S	['fruity', 'sulfuric', 'cheese']			CCCCOC(=O)CC(CC(=O)OCCCC)(OC(C)=O)C(=O)OCCCC	['fruity', 'sweet', 'wine']	smile	Odor	smile	Odor	CCCCc1ccc(CC)s1	['berry', 'earthy']	OC(=O)CCC(=O)O	['ambery', 'balsamic', 'musk']	COC(C(=O)C)OC	['fresh', 'fruity', 'burnt', 'sweet']	CC(=O)OCCCC(C)c1ccccc1	['green', 'fruity', 'fresh', 'floral']	CCCCOCCCC	['fruity', 'sweet', 'ethereal']	CCC(C)C(O)=S	['fruity', 'sulfuric', 'cheese']
OCc1ccc(cc1)OC	['sweet', 'resinous', 'fruity']	CCCCCCCCC(=O)OC(C)C	['fatty', 'fruity', 'aldehydic', 'musty', 'pungent']	CC1=CCC(CC1)C(C)C=O	['spicy', 'herbal']	CCCCC(O)CC	['green', 'fruity', 'fermented', 'herbal', 'pungent', 'sweet']	COc1cc(C)cc(c1O)OC	['medicinal', 'phenolic', 'spicy']	CCCOC(=O)/C=C/c1ccccc1	['sweet', 'balsamic', 'spicy', 'fruity']	CCCCCCCCCCC=O	['citrus', 'fatty', 'waxy', 'floral', 'sweet']	CC/C=C\C/C=C/CCO	['apple', 'green', 'fatty', 'banana', 'vegetable', 'cucumber']	OCc1ccc(cc1)C	['jasmin', 'resinous']	CC(=O)/C=C/C=C(\C)CCC=C(C)C	['fruity', 'berry', 'woody', 'floral', 'sweet']	CSSSSC	['alliaceous', 'meat']	CCc1ccc(C(C)=O)cc1	['pungent', 'herbal', 'balsamic', 'floral', 'sweet']	CCCC(=O)CC(=O)OCC	['green', 'fruity', 'berry']	CC1=C(CCC(=O)C)C(C)(C)CC=C1	['floral']	CC[C@H](C)[C@@H](N)C(=O)O	['odorless']			COc1cc(C)ccc1OC	['sweet', 'phenolic', 'spicy']	CC(C)CCOC(OCCC(C)C)c1ccccc32	['fruity', 'almond', 'herbal', 'cherry', 'sweet']	c1ccc(cc1)C(=O)O	['balsamic']	CCCCCCC(O)(C)C	['fresh', 'waxy', 'fruity', 'floral']	C=Cc1ccccc1	['pungent', 'chemical', 'fresh', 'resinous']	CC(CCCC(=O)OC)OC(=O)C	['fruity']	C/C=C/C(=O)C1=C(C)C=CCC1(C)C	['apple', 'rose', 'fruity', 'tobacco', 'plum', 'floral']	CCCCCCCCc1ccco1	['ethereal', 'oily']	CC[C@H](C)[C@@H](N)C(=O)O	['odorless']
COc1ccc(CO)cc1	['fruity', 'vanilla', 'anisic', 'balsamic', 'floral', 'sweet']	CCC(C)C(=O)OCC	['berry', 'ester', 'tropicalfruit']	CC1=CC(C=O)C(C(C)C)CC1	['green', 'lemon', 'rose', 'citrus']	CCC(C)CCCC(C)(C)O	['lemon', 'lily']	c1cc(ccc1/C=C/C(=O)O)O	['balsamic']	CC(=O)OC(C)(C)C	['fruity', 'ethereal', 'chemical']	CC(=O)c1ccc2c(c1)cccc2	['powdery', 'sweet', 'violetflower']	CCCCC(CCC)O	['oily', 'fruity']	CC(C=O)Cc1ccc2c(c1)OCO2	['green', 'melon', 'floral']	CCCCCC(=O)OC(CC)C	['fruity', 'fatty', 'musty', 'pungent']	CC(C12CCC(O2)(CC1)C)C	['cooling', 'camphor', 'green']	CC(C)CC(=O)OCCCc1ccccc1	['berry', 'plum']	CCCCCCCCOC(=O)CCCCCCCC	['citrus', 'earthy', 'oily', 'fruity', 'floral']	CC(=O)CCC1=C(C)C=CCC1(C)C	['woody', 'floral']	CC(CCCC(O)(C)C)C	['fresh', 'lily']			C(CCN)CN	['animalic', 'overripe', 'seafood']	COc1cc(C(C)=O)cc(OC)c1O	['spicy', 'vanilla', 'phenolic', 'balsamic', 'sweet']	OC(=O)c1ccccc32	['odorless']	C(CCCC#N)CCC#N	['orange', 'waxy', 'floral']	CC(C)=CCCC(C)CCOC(=O)c1ccccc1N	['fruity', 'sweet', 'rose']	CCCCC(OC(C)=O)C(=O)OC	['fruity', 'apple']	CCC(C(=O)OCCc1ccccc1)C	['rose', 'green', 'fermented', 'cacao']	CCCCCCS	['nut', 'meat', 'alliaceous']	CC(CCCC(O)(C)C)C	['fresh', 'lily']
OCCCCCCc1ccccc1	['rose', 'herbal']	CCOC(=O)C(CC)C	['apple', 'plum', 'oily']	CCCCCCCCC(=O)OC(C)C	['fatty', 'fruity', 'aldehydic', 'musty', 'pungent']	CC(C)(CCC(C)(C)O)O	['camphor']	CCCCCCCCCCCCCCC(=O)O	['waxy']	CCCCCCCCCCC(=O)OCC	['fruity', 'coconut', 'waxy', 'cheese']	CC(=O)c1ccc2ccccc2c1	['orange', 'sweet']	OCC[C@H](CCC=C(C)C)C	['fresh', 'floral', 'citrus']	c1cc(ccc1CO)O	['fruity', 'almond', 'sweet', 'coconut']	CCCCCC(=O)OC(C)CC	['fruity']	CC(C)C12CCC(C)(CC1)O2	['camphor', 'cooling', 'resinous']	COCc1ccccc1	['fruity', 'rose', 'metallic']	CCCCCCCCCCCCCCCC(=O)OCCC(C)C	['oily']	CCCC(C=C)OC(=O)C	['green', 'fruity', 'liquor']	CC(C)CCCC(C)(C)O	['fresh', 'floral', 'woody', 'citrus', 'herbal']			C1CCNC1	['chemical', 'seafood', 'rancid', 'sulfuric']	CCCCCCCCCCOC	['fresh', 'citrus', 'fatty', 'aldehydic']	O=C(O)c1ccccc32	['balsamic']	c1ccc(cc1)S	['meat', 'phenolic', 'alliaceous', 'plastic']	CS	['vegetable', 'dairy', 'alliaceous', 'gourmand']	O=C1CC=C(O1)C	['sweet', 'herbal', 'nut', 'coconut', 'vanilla', 'tobacco']	O=C(CCO)OCCc1ccccc1	['fruity', 'sweet', 'ethereal']	Cc1ccncc1	['green', 'tobacco', 'animalic']	CC(C)CCCC(C)(C)O	['fresh', 'floral', 'woody', 'citrus', 'herbal']
Cc1ccc(c(c1)O)C(C)(C)C	['leather']	CCOC(=O)C(C)CC	['green', 'fruity', 'apple']	CCC(C)C(=O)OCC	['berry', 'ester', 'tropicalfruit']	CCCCC(CCCC)O	['oily', 'fruity']	COc1cc(CC=C)cc(c1O)OC	['spicy']	CC(C)CC(=O)C	['sharp', 'chemical', 'green', 'herbal', 'fruity', 'dairy']	CSC(=O)c1ccco1	['dairy', 'cooked', 'alliaceous']	CC(C)CC(Cc1ccccc1)O	['green', 'floral', 'herbal', 'earthy', 'dairy']	OCc1ccc(O)cc1	['fruity', 'phenolic', 'medicinal', 'sweet', 'nut']	CCCC(=O)CCC	['green', 'fruity', 'pungent']	CCc1c(CC)nccn1	['nut', 'green', 'pepper']	COC(C)OC	['green', 'alcoholic']	CCCCC(=O)OC(C)C	['apple', 'ethereal', 'fruity', 'wine']	CC(=O)OCCCC(C)c1ccccc1	['green', 'fruity', 'fresh', 'floral']	C=CC(CCC=C(C)C)(O)C	['lemon', 'woody', 'green', 'rose']			CCc1ccccn1	['green', 'smoky', 'grass']	CC1=CCCC(C)(C)C1/C=C/C(C)O	['floral', 'berry']	CCCCCCOC(=O)CCC(C)=O	['fruity', 'caramellic', 'wine']	Sc1ccccc1	['burnt', 'meat']	CCS	['sulfuric', 'fruity']	CC1=CCC(=O)O1	['sweet', 'chemical', 'nut', 'coconut', 'vanilla', 'tobacco']	CCOC(=O)CCC=C	['ethereal', 'fruity']	CCCCOC(=O)CC(CC(=O)OCCCC)(OC(C)=O)C(=O)OCCCC	['fruity', 'sweet', 'wine']	C=CC(CCC=C(C)C)(O)C	['lemon', 'woody', 'green', 'rose']
Cc1ccc(C(C)(C)C)c(O)c1	['burnt', 'woody', 'smoky', 'dry', 'leather']	CCCC(=O)OC(Cc1ccccc1)(C)C	['resinous', 'woody', 'floral']	CCOC(=O)C(CC)C	['apple', 'plum', 'oily']	O=C(O)CCC(=O)O	['odorless']	C=CCc1cc(c(c(c1)OC)O)OC	['smoky', 'meat', 'phenolic', 'sweet', 'woody']	CC(CC(=O)C)C	['fresh', 'banana', 'burnt', 'dairy']	CCC(=O)c1cccs1	['dairy', 'caramellic']	CC(C)CC(O)Cc1ccccc1	['floral', 'herbal']	c1cc(CO)sc1	['gourmand', 'coffee']	Cc1cc(cc(C)c1C(=O)C)C(C)(C)C	['dry', 'green', 'resinous', 'rose', 'musk', 'floral']	CCc1nccnc1CC	['earthy', 'cacao', 'coffee']	CC(=O)/C=C/C1=C(C)CCCC1(C)C	['violetflower', 'balsamic', 'cedar']	CCSc1ccccc1O	['smoky', 'burnt']	C/C=C/C(=O)C1=C(C)C=CCC1(C)C	['apple', 'rose', 'fruity', 'tobacco', 'plum', 'floral']	C=CC(C)(CCC=C(C)C)O	['orange', 'rose', 'terpenic', 'waxy']			CCCCCCCCCCCC=O	['waxy', 'floral', 'sweet']	smile	Odor	smile	Odor	C1CCC(CC1)CC(=O)O	['sharp', 'sour', 'cheese', 'powdery', 'honey']	c1ccc(cc1)CCCO	['cinnamon', 'fruity', 'floral', 'honey', 'balsamic']	C=CC(=C)CC/C=C(\C)/CC/C=C(\C)/C=O	['orange', 'fruity', 'sweet', 'waxy']	CCCCCCCCCCCCOC=O	['green', 'fruity', 'floral']	COc1cc(C)ccc1OC	['sweet', 'phenolic', 'spicy']	C=CC(C)(CCC=C(C)C)O	['orange', 'rose', 'terpenic', 'waxy']
CC1CCOC1=O	['coconut']	CCCC(=O)OC(C)(C)Cc1ccccc1	['floral', 'green', 'herbal', 'plum']	CCOC(=O)C(C)CC	['green', 'fruity', 'apple']	CCCCC/C=C/CCCO	['fruity', 'fatty', 'earthy', 'melon', 'waxy', 'herbal', 'cucumber']	C=CCc1cc(OC)c(O)c(OC)c1	['spicy', 'burnt', 'phenolic', 'smoky', 'meat']	CC(=O)CC(C)C	['green', 'fruity', 'sweet', 'ethereal']	COc1ccc(cc1)COC(=O)C	['powdery', 'berry', 'floral', 'sweet', 'spicy', 'balsamic', 'sweet', 'almond']	CSCCCO	['mushroom', 'meat']	OCCOc1ccccc1	['rose', 'fresh', 'balsamic', 'floral']	CC(=O)c1c(C)cc(cc1C)C(C)(C)C	['dry', 'rose', 'green', 'resinous', 'musk', 'orange']	CCC(S)C(=O)OC	['green', 'fruity', 'sweet', 'tropicalfruit', 'blackcurrant']	CCCCC/C=C\C=C\C(=O)OCC	['apple', 'pear']	CC(C)C(=O)C	['camphor']	CCC(C(=O)OCCc1ccccc1)C	['rose', 'green', 'fermented', 'cacao']	CCCC/C=C/C(=O)O	['caramellic', 'sour', 'green', 'fruity', 'fatty', 'grass', 'cheese']			CCCCCCCS	['alliaceous']	CC(C)CCOC(OCCC(C)C)c1ccccc33	['fruity', 'almond', 'herbal', 'cherry', 'sweet']	c1ccc(cc1)C(=O)O	['balsamic']	OC(=O)CC1CCCCC1	['sour', 'pungent', 'honey', 'syrup', 'cacao']	CCC(O)c1ccccc1	['balsamic', 'floral', 'rose']	C=CC(=C)CC/C=C(/CC/C=C(/C=O)\C)\C	['citrus', 'fatty']	c1ccc(cc1)CC(=O)OCc1ccccc1	['jasmin', 'cacao']	C(CCN)CN	['animalic', 'overripe', 'seafood']	CCCC/C=C/C(=O)O	['caramellic', 'sour', 'green', 'fruity', 'fatty', 'grass', 'cheese']
COc1cc(ccc1OC)C(=O)O	['sour', 'spicy']	CCCCOC(=O)Cc1ccccc1	['honey', 'rose', 'sweet']	CCCC(=O)OC(Cc1ccccc1)(C)C	['resinous', 'woody', 'floral']	CC[C@H](c1ccccc1)O	['floral']	CC(OP(=O)(OC(C)C)OC(C)C)C	['woody', 'floral', 'green', 'citrus']	CC(=O)SC	['sulfuric', 'cheese', 'vegetable']	CC(=O)OCc1ccc(cc1)OC	['vanilla', 'dairy', 'powdery', 'cherry']	CCC(C(C)CO)S	['alliaceous']	COc1cccc(c1)/C=C/C(=O)O	['balsamic', 'spicy']	O=Cc1ccccc1CC	['sweet', 'spicy', 'almond']	CCc1ccco1	['ethereal', 'burnt', 'coffee', 'musty', 'sweet']	c1cnc(nc1)S	['sharp', 'green', 'alliaceous']	CC(=O)C(C)C	['fresh', 'fruity', 'burnt']	O=C(CCO)OCCc1ccccc1	['fruity', 'sweet', 'ethereal']	Oc1ccc2c(c1)oc(=O)cc2	['fruity', 'phenolic', 'spicy']			CSc1ccccc1	['roasted', 'coffee', 'woody', 'meat', 'sulfuric']	smile	Odor	smile	Odor	O=C(O)CC1CCCCC1	['caramellic', 'honey', 'waxy', 'cheese', 'butter']	OCC(CO)O	['odorless']	C=C/C(C)=C/C/C=C(\C)CC/C=C(\C)C=O	['orange']	O=C(Cc1ccccc1)OCc1ccccc1	['balsamic', 'honey']	C1CCNC1	['chemical', 'seafood', 'rancid', 'sulfuric']	Oc1ccc2c(c1)oc(=O)cc2	['fruity', 'phenolic', 'spicy']
CC(=O)OC(C(Cl)(Cl)Cl)c1ccccc1	['rose', 'powdery']	CCCCC/C=C\C(=O)O	['fatty', 'waxy', 'dairy', 'musty']	CCCC(=O)OC(C)(C)Cc1ccccc1	['floral', 'green', 'herbal', 'plum']	CC(C)[C@@H]1C=C[C@@](C)(O)CC1	['floral', 'musty', 'herbal']	OC(=O)COc1ccccc1	['sour', 'honey']	CSC(C)=O	['vegetable']	COc1ccc(COC(C)=O)cc1	['fruity', 'vanilla', 'balsamic', 'cherry', 'floral']	CCCC(CS)OC(=O)CC(C)C	['fruity', 'grape', 'tropicalfruit', 'sulfuric']	Cc1cc(C)cc(c1)O	['phenolic', 'medicinal', 'earthy', 'leather']	CCc1ccccc1C=O	['spicy', 'almond']	C/C/1=C\CC/C(=C/C2C(CC1)C2(C)C)/C	['grass', 'woody']	Cc1cc2ccccc2o1	['burnt', 'phenolic']	CCCC(C)=O	['ethereal', 'fruity', 'banana', 'dairy']	CCOC(=O)CCC=C	['ethereal', 'fruity']	CC(C)[C@]1(CC=C(C)CC1)O	['musty']			CCCCCCCC1OCC(C)O1	['green', 'woody']	CC(C)CCOC(OCCC(C)C)c1ccccc33	['fruity', 'almond', 'herbal', 'cherry', 'sweet']	c1ccc(cc1)C(=O)O	['balsamic']	CCCCCCCCCCC(OCC)OCC	['fresh', 'floral', 'citrus']	C(CC(=O)O)CN	['gourmand', 'meat']	CC1CC(C(=O)C1=O)C	['syrup', 'resinous', 'burnt']	Cc1cccc(c1)C(=O)C	['vanilla', 'almond']	CCc1ccccn1	['green', 'smoky', 'grass']	CC(C)[C@]1(CC=C(C)CC1)O	['musty']
CCOC(C)OC	['alcoholic', 'ethereal', 'green', 'pungent', 'nut']	C1CCC(=O)C(=O)C1	['syrup', 'spicy', 'nut', 'body', 'gourmand']	CCCCOC(=O)Cc1ccccc1	['honey', 'rose', 'sweet']	CCC(O)(C)C	['ethereal', 'apple']	c1ccc(cc1)OCC(=O)O	['sour', 'sweet']	CCOC(=O)OCC	['fresh', 'ethereal']	CCCCC/C=C/C(=O)OCC	['green', 'fruity', 'pear', 'tropicalfruit']	CC/C=C/C=C/CO	['fatty', 'almond', 'nut', 'cheese']	Cc1ccc(O)cc1C	['dry']	CCCCCCCCCCCCCCCC(=O)OCCC(C)C	['oily']	CC(OP(=O)(OC(C)C)OC(C)C)C	['woody', 'floral', 'green', 'citrus']	Cc1c(C)c([N+](=O)[O-])c(c(c1C)[N+](=O)[O-])C(C)(C)C	['powdery', 'musk']	CC1=CC(=O)CC(C1)(C)C	['fresh', 'mint', 'burnt']	CCCCCCCCCCCCOC=O	['green', 'fruity', 'floral']	CCCCCCCCOC(=O)CCC(C)C	['green', 'oily', 'fruity', 'cognac']			CCCCOCc1ccccc1	['rose', 'fruity', 'sharp', 'floral', 'sweet']	COc1cc(C(C)=O)cc(OC)c1O	['spicy', 'vanilla', 'phenolic', 'balsamic', 'sweet']	OC(=O)c1ccccc33	['odorless']	CCCCCCC(O)C	['fresh', 'ethereal', 'oily']	CCCCCCCCCCOC(=O)C(C)C	['oily', 'herbal']	CC1CC(C)C(=O)C1=O	['syrup']	CC(=C)[C@@H]1CC=C(C(=O)C1)C	['mint', 'spicy', 'oily']	CCCCCCCCCCCC=O	['waxy', 'floral', 'sweet']	CCCCCCCCOC(=O)CCC(C)C	['green', 'oily', 'fruity', 'cognac']
CCCC(O)CCC	['alcoholic', 'green', 'fruity', 'pungent']	COC(=O)CC(=O)OC	['apple']	CCCCC/C=C\C(=O)O	['fatty', 'waxy', 'dairy', 'musty']	CCC(C)(C)O	['alcoholic', 'ethereal', 'fermented', 'camphor']	Oc1ccccc1	['phenolic', 'medicinal', 'alcoholic']	CCCSSCCC	['alliaceous', 'tropicalfruit', 'green', 'metallic']	CC(=O)c1cc2ccccc2o1	['floral', 'vanilla', 'tropicalfruit', 'violetflower', 'fruity', 'honey']	CCCCCCCCCCCCCCO	['oily']	CCCCOC(=O)c1ccc(cc1)O	['odorless']	C=C(C)C1C=CC(=CC1)C	['roasted']	Cn1cnc2c1c(=O)[nH]c(=O)n2C	['odorless']	Cc1c(C)c(c(c(c1C)N(=O)=O)C(C)(C)C)N(=O)=O	['musk', 'chemical', 'sweet', 'powdery', 'fatty']	CC1=CC(=O)CC(C)(C)C1	['cooling', 'woody', 'sweet', 'green', 'camphor', 'fruity', 'musty']	c1ccc(cc1)CC(=O)OCc1ccccc1	['jasmin', 'cacao']	OCC(C)C	['ethereal', 'fermented']			C=CC(=C)CC/C=C(/CCC=C(C)C)\C	['citrus', 'herbal', 'woody']	CCCCCCCCCCOC	['fresh', 'citrus', 'fatty', 'aldehydic']	O=C(O)c1ccccc33	['balsamic']	CCCCCCCCO	['sweet', 'rose', 'waxy', 'orange']	N#Cc1ccccc1C	['sweet', 'resinous', 'almond']	CC/C=C/CCOC(=O)CCCCCC	['green', 'fruity', 'fatty', 'waxy', 'tropicalfruit']	C=C(C)[C@@H]1CC=C(C)C(=O)C1	['sweet', 'mint']	CCCCCCCS	['alliaceous']	OCC(C)C	['ethereal', 'fermented']
C=CCc1ccc(OC)c(OC)c1	['spicy', 'herbal', 'musty']	CC1=C(C(=O)C(C)(C)C1)O	['caramellic']	C1CCC(=O)C(=O)C1	['syrup', 'spicy', 'nut', 'body', 'gourmand']	OC1CCCCCCCCC1	['woody', 'floral', 'camphor']	Cn1cnc2c1c(=O)[nH]c(=O)n2C	['odorless']	CCCCCCOC(=O)CC	['sour', 'earthy', 'fruity', 'fermented']	CC(CC(=O)OCCCc1ccccc1)C	['balsamic', 'fruity']	c1ccc(cc1)CCO	['bread', 'rose', 'fresh', 'honey']	CCCCOC(=O)c1ccc(O)cc1	['odorless']	CC/C=C\CCCCO	['green', 'fruity', 'melon', 'mushroom']	Cc1ccc2c(n1)cccc2	['resinous', 'animalic']	CC=CC(=S)OCC	['fruity', 'grape', 'plum', 'sweet', 'sulfuric']	CCCCCCCC=COC(=O)CC(C)C	['apple', 'green', 'fruity', 'melon', 'waxy', 'tropicalfruit']	O=C(Cc1ccccc1)OCc1ccccc1	['balsamic', 'honey']	CC(C)CO	['ethereal', 'wine']			C=CC(=C)CC/C=C(\C)CCC=C(C)C	['green', 'woody', 'citrus', 'herbal']	CC1=CCCC(C)(C)C1/C=C/C(C)O	['floral', 'berry']	CCCCCCOC(=O)CCC(C)=O	['fruity', 'caramellic', 'wine']	CCCCCC(C#C)O	['earthy', 'mushroom']	CC(=O)C(Cc1ccccc1)O	['dairy', 'sweet', 'fruity']	CCCOC(=O)c1cc(O)c(O)c(O)c1	['odorless']	COC(=O)c1ccccc1NC(=O)C	['floral']	CSc1ccccc1	['roasted', 'coffee', 'woody', 'meat', 'sulfuric']	CC(C)CO	['ethereal', 'wine']
CCCC(OCC)OCC	['fresh', 'ethereal', 'fruity', 'musty', 'pungent']	CCCCCC(CC)OC(=O)C	['green', 'waxy', 'aldehydic', 'fatty', 'citrus', 'mint', 'anisic']	COC(=O)CC(=O)OC	['apple']	CCO	['alcoholic', 'ethereal', 'chemical']	c1cc(c(cc1C=O)O)O	['dry', 'medicinal', 'almond']	CCCCOC(=O)C(C)C	['fruity']	CCCCCOC(=O)/C=C/c1ccccc1	['balsamic', 'floral', 'sweet']	CC(=O)OCCc1ccccc1	['honey', 'fruity', 'rose', 'sweet']	Cc1cc(C)c(c(C)c1)O	['phenolic', 'coffee']	CCCC/C(C=O)=C\c1ccccc1	['green', 'fruity', 'herbal', 'floral', 'jasmin']	Cc1ccc2ccccc2n1	['oily', 'tobacco', 'herbal']	O=C(C(C)C)OCCc1ccccc1	['honey', 'wine', 'floral', 'pear']	CCCCCC(O)CCO	['musty']	Cc1cccc(c1)C(=O)C	['vanilla', 'almond']	c1ccc(cc1)CO	['sweet', 'floral', 'fruity', 'chemical']			CCCCCCc1cccs1	['floral', 'fruity', 'chemical', 'green', 'meat']	smile	Odor	smile	Odor	CCCCCCCCC=O	['waxy', 'fatty', 'floral', 'rose']	C=CC1(C)CCC(=O)O1	['fruity', 'mint']	CC1=CC(=O)CC1	['caramellic', 'sweet']	CC(=O)OC(C(Cl)(Cl)Cl)c1ccccc1	['rose', 'powdery']	CCCCCCCC1OCC(C)O1	['green', 'woody']	c1ccc(cc1)CO	['sweet', 'floral', 'fruity', 'chemical']
C/C=C/c1ccc(c(c1)OC)O	['sweet', 'spicy', 'spicy', 'floral', 'phenolic']	CCCCCC(OC(=O)C)CC	['apple', 'mint', 'rose']	CCCCCC(CC)OC(=O)C	['green', 'waxy', 'aldehydic', 'fatty', 'citrus', 'mint', 'anisic']	Cc1cccc(c1O)C	['phenolic', 'medicinal', 'smoky', 'leather']	CCCC1NCCS1	['caramellic', 'green', 'bread', 'pungent']	CCCCCCCOC(=O)C(C)C	['fruity', 'herbal', 'tropicalfruit']	CCCCCC/C=C/C(C)=O	['green', 'fruity', 'fatty', 'waxy', 'jasmin', 'butter']	C=CC(O)CCCC	['green', 'earthy', 'fruity', 'vegetable', 'sweet', 'mushroom', 'cheese', 'butter']	CSCCOC(C)=O	['fruity', 'tropicalfruit', 'sulfuric']	CCCCC/C=C/C=C/C=O	['fatty', 'citrus']	CCCC(C)S	['sulfuric', 'chemical']	CCCCCC(=O)OCCc1ccccc1	['rose', 'fruity', 'honey', 'waxy', 'woody']	O=C1CCC2CCCCC2O1	['spicy', 'sweet', 'herbal']	CC(=C)[C@@H]1CC=C(C(=O)C1)C	['mint', 'spicy', 'oily']	OCc1ccccc1	['ethereal', 'sweet', 'floral']			CCc1ccc(C)s1	['sulfuric', 'ethereal', 'chemical', 'fruity', 'burnt']	CC(C)CCOC(OCCC(C)C)c1ccccc34	['fruity', 'almond', 'herbal', 'cherry', 'sweet']	c1ccc(cc1)C(=O)O	['balsamic']	OCC/C=C\CC	['fresh', 'grass']	CS(=O)C	['cheese', 'cooked', 'alliaceous', 'mushroom']	CCCOC(=O)C(O)C	['fruity', 'burnt', 'caramellic']	CC(C)CCCCC=O	['fruity', 'sweet', 'green', 'orange']	CCCCOCc1ccccc1	['rose', 'fruity', 'sharp', 'floral', 'sweet']	OCc1ccccc1	['ethereal', 'sweet', 'floral']
CC(C(C)O)O	['fruity', 'butter']	CCCCCCCCOC(C)=O	['citrus', 'green', 'fruity', 'orange', 'floral', 'jasmin']	CCCCCC(OC(=O)C)CC	['apple', 'mint', 'rose']	Cc1ccc(C)c(O)c1	['phenolic', 'smoky']	Cc1ccc2c(n1)cccc2	['resinous', 'animalic']	CCC(COC(=O)C)CC	['fruity', 'fermented']	COC(=O)C=C(C)C	['ripe', 'apple', 'ethereal', 'fruity', 'herbal', 'sweet']	C/C=C(\C)CO	['alcoholic', 'green', 'fruity', 'earthy', 'herbal', 'wine']	Cc1ccc(CO)cc1	['rose', 'green', 'balsamic', 'sweet', 'leaf']	O=Cc1ccc(cc1C)C	['sweet', 'spicy', 'almond', 'cherry']	Cc1ccc(o1)C	['ethereal', 'roasted']	CSCCCCCN=C=S	['vegetable', 'spicy']	CCCC(=O)OCCOC(=O)CCC	['fruity', 'butter']	C=C(C)[C@@H]1CC=C(C)C(=O)C1	['sweet', 'mint']	CCCCC/C=C(/C=O)CCCC	['citrus', 'green', 'fatty', 'fruity', 'aldehydic', 'grass']			CCCCCCCCCCCC	['sweet']	smile	Odor	smile	Odor	CC/C=C\CCO	['grass', 'melon', 'cheese']	OCc1ccc(cc1)C	['jasmin', 'resinous']	CCCOC(=O)CC(C)C	['fruity', 'apple']	C=C[C@H](O)CCCCC	['fruity', 'mushroom']	C=CC(=C)CC/C=C(/CCC=C(C)C)\C	['citrus', 'herbal', 'woody']	CCCCC/C=C(/C=O)CCCC	['citrus', 'green', 'fatty', 'fruity', 'aldehydic', 'grass']
COc1ccc(c(c1)C(C)(C)C)OC	['earthy', 'leather', 'ethereal', 'musk', 'earthy']	c1ccc(Oc2ccccc2)cc1	['green', 'floral', 'metallic']	CCCCCCCCOC(C)=O	['citrus', 'green', 'fruity', 'orange', 'floral', 'jasmin']	CC(C)=CC1CC(C)CCO1	['green', 'earthy', 'rose']	Cc1ccc2ccccc2n1	['oily', 'tobacco', 'herbal']	CCC(CC)COC(=O)C	['ethereal', 'banana', 'musty']	CC(=O)/C=C/c1ccco1	['spicy', 'vanilla', 'cinnamon', 'woody', 'sweet']	CC1=CC(C(CC1)C(C)C)O	['fresh', 'mint']	c1ccc2c(c1)[nH]cc2	['floral', 'animalic', 'musk']	Cc1ccc(C=O)c(C)c1	['chemical', 'cherry', 'almond', 'vanilla']	Cc1ccc(C)o1	['chemical', 'ethereal', 'meat', 'roasted']	CC(=C)C(=O)OCCc1ccccc1	['rose', 'fruity']	CCC(=O)OC(C)(C)Cc1ccccc1	['jasmin', 'green', 'herbal']	COC(=O)c1ccccc1NC(=O)C	['floral']	CC/C(C)=C(/C)C(C)=O	['spicy']			CC(CCS)S	['alliaceous', 'meat', 'nut']	CC(C)CCOC(OCCC(C)C)c1ccccc34	['fruity', 'almond', 'herbal', 'cherry', 'sweet']	c1ccc(cc1)C(=O)O	['balsamic']	Cc1c(CCO)scn1	['meat', 'gourmand', 'nut', 'fermented', 'bread', 'sulfuric']	CC(C=O)Cc1ccc2c(c1)OCO2	['green', 'melon', 'floral']	C1COC(O1)Cc1ccccc1	['herbal', 'floral', 'green', 'fruity']	O=C(CCc1ccccc1)c1ccc[nH]1	['caramellic', 'vanilla']	C=CC(=C)CC/C=C(\C)CCC=C(C)C	['green', 'woody', 'citrus', 'herbal']	CC/C(C)=C(/C)C(C)=O	['spicy']
C/C=C\c1ccc(c(c1)OC)OC	['clove']	CC(CC)COC=O	['fresh', 'ethereal', 'fruity', 'fermented', 'pungent']	c1ccc(Oc2ccccc2)cc1	['green', 'floral', 'metallic']	CCCC(C)S	['sulfuric', 'chemical']	CCC(=O)c1ccc(cc1)OC	['musty', 'anisic']	CCC(CC)COC(C)=O	['fruity', 'banana', 'pear', 'fermented', 'musty']	COC(=O)C(=C)C	['apple']	CC(C)C1CCC(=CC1O)C	['herbal']	c1ccc2c(c1)cc[nH]2	['animalic', 'floral']	CCCCCC(O)CCO	['musty']	N1CCN(CC1)Cc1ccccc1	['resinous', 'green', 'roasted']	COc1cc(OC)cc(c1)C	['rose', 'phenolic', 'medicinal', 'spicy', 'chemical', 'green', 'herbal']	CCCCCOC(=O)C(C)C	['apple', 'fruity']	CC(=O)OC(C(Cl)(Cl)Cl)c1ccccc1	['rose', 'powdery']	COc1cc(OC)cc(c1)C(=O)O	['sour', 'spicy']			CC(S)CCS	['sulfuric']	COc1cc(C(C)=O)cc(OC)c1O	['spicy', 'vanilla', 'phenolic', 'balsamic', 'sweet']	OC(=O)c1ccccc34	['odorless']	Cc1ncsc1CCO	['resinous', 'sulfuric', 'meat']	c1cc(ccc1CO)O	['fruity', 'almond', 'sweet', 'coconut']	CCCCCC(OCCCC)OCCC(C)C	['green', 'oily', 'apple', 'cognac']	CCCCCCCCCCCCCCCCOC(=O)C	['fatty']	CCCCCCc1cccs1	['floral', 'fruity', 'chemical', 'green', 'meat']	COc1cc(OC)cc(c1)C(=O)O	['sour', 'spicy']
CCCCCCCC=CO	['green', 'melon', 'fresh', 'waxy']	CCC(C)COC=O	['apple', 'green', 'fruity', 'fatty', 'wine']	CC(CC)COC=O	['fresh', 'ethereal', 'fruity', 'fermented', 'pungent']	CCC=CCCC=CCO	['vegetable', 'cucumber']	Cc1ccc(o1)C	['ethereal', 'roasted']	CCOC(=O)C(C)C	['apple', 'ethereal', 'fruity', 'sweet']	C=C(C)C(=O)OC	['apple', 'fruity', 'sharp', 'grape']	CC1=CC(=O)C(=C(C)C)CC1	['fresh', 'sweet', 'mint']	c1ccc2[nH]ccc2c1	['floral', 'cheese', 'animalic']	CCC/C=C/CCC(=O)C	['berry']	CC(C)c1c(nccn1)OC	['green', 'earthy', 'cacao', 'nut']	CCOc1nccs1	['musty', 'vegetable', 'phenolic', 'nut', 'coffee', 'gourmand']	CCCCCCCC(=O)OCCC(C)C	['green', 'oily', 'fruity', 'fatty', 'waxy', 'cognac', 'wine']	CC(C)CCCCC=O	['fruity', 'sweet', 'green', 'orange']	CCCCCC1CC1C(=O)O	['herbal', 'sour', 'musk', 'earthy', 'powdery', 'spicy']			C=C[C@@]1(C)CC[C@H](C(C)(C)O1)O	['earthy']	CCCCCCCCCCOC	['fresh', 'citrus', 'fatty', 'aldehydic']	O=C(O)c1ccccc34	['balsamic']	C=CCc1ccc2c(c1)OCO2	['spicy']	OCc1ccc(O)cc1	['fruity', 'phenolic', 'medicinal', 'sweet', 'nut']	CCC(=O)Nc1ccccc1C(=O)OC	['sweet', 'resinous', 'floral', 'orange', 'grape']	CCCCCCCCCCCCCCCC(=O)O	['dairy']	CCc1ccc(C)s1	['sulfuric', 'ethereal', 'chemical', 'fruity', 'burnt']	CCCCCC1CC1C(=O)O	['herbal', 'sour', 'musk', 'earthy', 'powdery', 'spicy']
COc1cccc(c1)O	['phenolic']	C/C=C(\C)C=O	['green', 'fruity', 'almond', 'herbal']	CCC(C)COC=O	['apple', 'green', 'fruity', 'fatty', 'wine']	CCC(CCCC(O)(C)C)C	['lemon', 'floral']	Cc1ccc(C)o1	['chemical', 'ethereal', 'meat', 'roasted']	CC(=O)OCC(COC(=O)C)OC(=O)C	['clean', 'dairy', 'sour']	COc1cccc(c1OC)C=O	['vanilla']	CCCCCCCCC=CC(=O)O	['green', 'fatty', 'dairy']	OC[C@H]1O[C@H](O[C@]2(CO)O[C@H](CO)[C@@H](O)[C@@H]2O)[C@H](O)[C@@H](O)[C@@H]1O	['sweet']	CCCC(CS)OC(C)=O	['green', 'fruity', 'tropicalfruit']	c1ccc2cnccc2c1	['sweet', 'balsamic', 'anisic', 'almond']	CC(CCOC(=O)CCc1ccco1)C	['oily', 'fruity', 'fermented', 'burnt']	C=CCCCCCCCC(C)=O	['citrus', 'green', 'fruity', 'melon', 'tropicalfruit']	C=C[C@H](O)CCCCC	['fruity', 'mushroom']	CCCCCCCCCC(=O)O	['fatty', 'waxy', 'dairy', 'cheese']			C=CC(OCC)OCC	['green', 'fruity', 'sharp', 'fresh', 'pungent']	CC1=CCCC(C)(C)C1/C=C/C(C)O	['floral', 'berry']	CCCCCCOC(=O)CCC(C)=O	['fruity', 'caramellic', 'wine']	C=C(C)c1cnccn1	['caramellic', 'cacao', 'nut']	c1ccc(cc1)C=CC#N	['cinnamon', 'chemical']	CCOC(=O)CCCCCCCCC(=O)OCC	['fruity', 'melon', 'wine']	c1ccc(cc1)/C=C/C=O	['berry', 'cinnamon']	CCCCCCCCCCCC	['sweet']	CCCCCCCCCC(=O)O	['fatty', 'waxy', 'dairy', 'cheese']
COc1cccc(O)c1	['phenolic', 'medicinal', 'sweet']	CCCCCCCCOC(=O)CCC	['green', 'fatty', 'fruity', 'herbal', 'floral']	C/C=C(\C)C=O	['green', 'fruity', 'almond', 'herbal']	CC(C)(C)C1CCC(O)CC1	['woody', 'dry', 'leather', 'camphor']	CCCCC(C)C(=O)O	['sour', 'oily', 'meat', 'roasted', 'gourmand']	CC(=O)OC(COC(=O)C)COC(=O)C	['odorless']	CC(C)(C)c1cccc(O)c1	['spicy', 'phenolic', 'leather']	CC1(O)CCC2CC1C2(C)C	['resinous', 'camphor']	CCCC(O)Cc1ccccc1	['green', 'earthy', 'sweet']	O=C1CCC2CCCCC2O1	['spicy', 'sweet', 'herbal']	CC(C)Cc1cnccn1	['vegetable', 'fruity']	CC(C)CCOC(=O)CCc1ccco1	['caramellic', 'apple', 'rose', 'grape', 'sour']	CCCC(=O)OC(C)C	['butter']	O=C(CCc1ccccc1)c1ccc[nH]1	['caramellic', 'vanilla']	CC(=O)c1ccccc1O	['cinnamon', 'almond', 'cherry']			CC(S)CS	['sulfuric']	smile	Odor	smile	Odor	CCCCCCC(OC)OC	['green', 'vegetable']	CCN(CC)CC	['ammoniac', 'seafood']	CCCCCOC(=O)CC(C)C	['fruity', 'apple', 'banana']	COc1ccc(c(c1)C(C)(C)C)OC	['earthy', 'leather', 'ethereal', 'musk', 'earthy']	CC(CCS)S	['alliaceous', 'meat', 'nut']	CC(=O)c1ccccc1O	['cinnamon', 'almond', 'cherry']
COc1cc(OC)ccc1C(=O)O	['sour', 'spicy']	CC(=O)Cc1ccc(cc1)OC	['dry', 'woody', 'fruity', 'dairy', 'fennel', 'green', 'anisic', 'balsamic']	CCCCCCCCOC(=O)CCC	['green', 'fatty', 'fruity', 'herbal', 'floral']	CCCCCCCCCCO	['oily', 'fatty', 'waxy', 'floral', 'sweet']	CC(C(=O)O)CCCC	['sour', 'oily', 'meat', 'roasted']	CC(=O)OCC(COC(C)=O)OC(C)=O	['fruity', 'ethereal']	Cc1cnc(C)c(C(=O)C)n1	['caramellic', 'nut']	C[C@@H]1C[C@@H](CC(C)(C)C1)O	['mint']	CCC1C(=O)C(=C(C)O1)O	['caramellic']	CCCCCCc1ccccn1	['green', 'fatty', 'vegetable', 'nut']	CC(Cc1nccnc1)C	['vegetable', 'cacao']	CCCCCCCCCCCCCCCCCCOC(=O)C	['oily']	CCOC(=O)CC(C)C	['apple', 'fruity', 'banana', 'wine', 'butter']	CCCCCCCCCCCCCCCCOC(=O)C	['fatty']	CCCCCCCCCCCCCCCCCC(=O)O	['odorless']			CCOC(OCC)c1ccccc1	['spicy', 'green', 'almond', 'sweet']	CC(C)CCOC(OCCC(C)C)c1ccccc35	['fruity', 'almond', 'herbal', 'cherry', 'sweet']	c1ccc(cc1)C(=O)O	['balsamic']	O=C1CCCCCCCCCCCCCCO1	['musk', 'sweet', 'pear']	Cc1cnc2c(n1)cccc2	['coffee', 'nut', 'animalic', 'leather']	CCCCCC(OC(=O)CCCCC)C	['oily', 'fruity', 'musty', 'pungent']	CC/C=C\CCOC(C)=O	['fruity', 'green', 'banana', 'grass']	CC(S)CCS	['sulfuric']	CCCCCCCCCCCCCCCCCC(=O)O	['odorless']
C/C=C/C=O	['spicy', 'sharp']	COc1ccc(cc1)CC(=O)C	['sweet', 'anisic', 'green', 'fruity']	CC(=O)Cc1ccc(cc1)OC	['dry', 'woody', 'fruity', 'dairy', 'fennel', 'green', 'anisic', 'balsamic']	CC(C)[C@H]1CC[C@@H](C)CC1O	['musty', 'mint', 'camphor']	CCCC[C@@H](C)C(=O)O	['fatty', 'fruity', 'sour', 'cheese']	CCON=O	['ethereal', 'sweet', 'liquor', 'fruity']	C=CCOC(=O)CCC	['apple', 'green', 'fruity']	C[C@@H]1C[C@H](O)CC(C1)(C)C	['camphor']	c1ccc(cc1)C(c1ccccc1)O	['grass', 'rose']	CCC=CC=O	['pungent', 'apple', 'orange', 'vegetable']	Cc1cnc(C)s1	['nut']	CCCCCCCCCOC(=O)CC	['rose', 'ethereal', 'waxy', 'aldehydic', 'sweet', 'wine']	C=CC(C)CCCC(C)(C)OC(C)=O	['floral', 'citrus']	CCCCCCCCCCCCCCCC(=O)O	['dairy']	C=CCc1ccc(O)cc1	['spicy', 'smoky', 'phenolic', 'medicinal']			CCCCCCCCCC(OC)OC	['citrus', 'green', 'fatty', 'fruity', 'waxy', 'orange']	smile	Odor	smile	Odor	CCc1cnc(CC)s1	['meat', 'musty', 'nut']	Cc1cnc2ccccc2n1	['coffee', 'nut', 'fruity']	CCCCCC(=O)OC(C)CCCCC	['green', 'fruity', 'sweet', 'tropicalfruit']	CC(CC(=O)OC/C=C(/CCC=C(C)C)\C)C	['apple', 'rose', 'herbal']	C=C[C@@]1(C)CC[C@H](C(C)(C)O1)O	['earthy']	C=CCc1ccc(O)cc1	['spicy', 'smoky', 'phenolic', 'medicinal']
CCCCCCO	['fatty', 'fruity', 'wine']	COc1ccc(CC(C)=O)cc1	['anisic']	COc1ccc(cc1)CC(=O)C	['sweet', 'anisic', 'green', 'fruity']	CC(C12CCC(C2C1)(C)O)C	['herbal', 'clove', 'berry']	Cc1cnc(C)s1	['nut']	CCCCCCCCCCCCCCCCCC(=O)OCC	['waxy', 'odorless']	COC(=O)c1ccco1	['earthy', 'fruity', 'caramellic', 'wine']	CC(=O)CC(=O)O[C@H]1C[C@@H](C)CC[C@@H]1C(C)C	['fruity', 'fresh', 'floral', 'mint']	OC(c1ccccc1)c1ccccc1	['resinous', 'woody']	CCCCC(=O)c1cccs1	['caramellic', 'roasted', 'nut']	CC(C)=C(C)C1CCCCO1	['herbal', 'fresh', 'camphor']	CCCOC(C)OCC	['alcoholic', 'ethereal', 'green', 'cognac', 'pungent', 'nut']	COC(=O)C1OC1c1ccccc1	['fruity', 'sweet', 'berry']	c1ccc(cc1)/C=C/C=O	['berry', 'cinnamon']	O=C(O)C(=O)Cc1ccccc1	['burnt', 'caramellic']			CCCCCCN	['ammoniac', 'musty', 'seafood']	CC(C)CCOC(OCCC(C)C)c1ccccc35	['fruity', 'almond', 'herbal', 'cherry', 'sweet']	c1ccc(cc1)C(=O)O	['balsamic']	CC(C)C12CC=C(C)C2C1	['woody', 'green', 'herbal']	Cc1cc(C)cc(c1)O	['phenolic', 'medicinal', 'earthy', 'leather']	C1CCC(=O)C1	['mint']	CC(C)=CC/C=C(\C)CCOC(=O)CC(C)C	['apple', 'rose', 'fruity', 'tropicalfruit']	C=CC(OCC)OCC	['green', 'fruity', 'sharp', 'fresh', 'pungent']	O=C(O)C(=O)Cc1ccccc1	['burnt', 'caramellic']
CCCCCCCC(OCC)OCC	['green', 'floral', 'orange', 'citrus']	CC1=C(O)C(=O)C(C)O1	['caramellic', 'roasted', 'fruity']	COc1ccc(CC(C)=O)cc1	['anisic']	CC(C)CCCC(C)CCCC(C)CCCC(C)C	['oily', 'waxy']	O=CCC(C)C	['lactonic', 'cacao']	CCCCCCC(=O)OCC(C)C	['green', 'fruity', 'cognac', 'wine']	CCCCCCCC(=O)OCc1ccccc1	['floral', 'fruity', 'fatty']	CCCCCCCC=O	['fatty', 'fruity']	OCCCc1ccc(cc1)OC	['cinnamon', 'floral']	C=CC(=O)CCC	['green', 'metallic']	CC(C)CCCC(C)CCCC(C)CCCC(C)C	['oily', 'waxy']	CCOC(=O)CCc1ccccc1	['fruity', 'honey', 'floral', 'sweet']	CCCCCCCCCCCCCCCC(=O)OC(C)C	['odorless']	COc1ccc(c(c1)C(C)(C)C)OC	['earthy', 'leather', 'ethereal', 'musk', 'earthy']	OCc1cccs1	['ethereal', 'alliaceous', 'fermented', 'burnt', 'coffee']			CC=CSC=CC	['gourmand', 'caramellic']	COc1cc(C(C)=O)cc(OC)c1O	['spicy', 'vanilla', 'phenolic', 'balsamic', 'sweet']	OC(=O)c1ccccc35	['odorless']	CC(=O)CC(=O)c1ccccc1	['smoky', 'vanilla', 'balsamic', 'resinous', 'dry']	Cc1ccc(O)cc1C	['dry']	O=C1CCCC1	['fresh', 'ethereal', 'burnt', 'fruity']	CC(=O)CCc1ccccc1	['green', 'fresh', 'floral', 'jasmin']	CC(S)CS	['sulfuric']	OCc1cccs1	['ethereal', 'alliaceous', 'fermented', 'burnt', 'coffee']
c1ccc2cc(ccc2c1)S	['sulfuric', 'plastic', 'meat', 'roasted', 'woody', 'dairy', 'vegetable']	CC(CC(=O)OCc1ccco1)C	['ripe', 'berry']	CC1=C(O)C(=O)C(C)O1	['caramellic', 'roasted', 'fruity']	Cc1cccnc1	['green', 'earthy', 'tobacco']	CC(C)CC=O	['ethereal', 'aldehydic', 'cacao', 'lactonic']	CCOC(=O)C(=O)OCC	['fruity', 'musk', 'fermented', 'herbal', 'wine']	CCOc1ccc(C=O)cc1OC	['woody', 'sweet', 'vanilla']	CC(C)(CCO)S	['roasted', 'sweet', 'vegetable']	COc1ccc(CCCO)cc1	['cinnamon', 'spicy', 'floral']	C=CCCCCCCCC(C)=O	['citrus', 'green', 'fruity', 'melon', 'tropicalfruit']	Cc1cccnc1	['green', 'earthy', 'tobacco']	COc1ccc(OC)cc1	['earthy', 'tobacco', 'phenolic', 'sweet', 'nut']	CCC(C)=O	['fruity', 'sweet', 'camphor']	CC/C=C\CCOC(C)=O	['fruity', 'green', 'banana', 'grass']	CCCCC/C(=C\c1ccccc1)CO	['fruity', 'pear', 'waxy', 'floral', 'sweet', 'jasmin']			C/C=C/SSC	['fresh', 'pungent']	CCCCCCCCCCOC	['fresh', 'citrus', 'fatty', 'aldehydic']	O=C(O)c1ccccc35	['balsamic']	C=C/C(C)=C/CC=C(C)C	['citrus', 'anisic']	c1ccc2c(c1)[nH]cc2	['floral', 'animalic', 'musk']	CCCC(=O)OCc1ccccc1	['fruity', 'floral', 'plum']	CC(=CCCC(=CC=O)C)C	['sweet', 'lemon']	CCOC(OCC)c1ccccc1	['spicy', 'green', 'almond', 'sweet']	CCCCC/C(=C\c1ccccc1)CO	['fruity', 'pear', 'waxy', 'floral', 'sweet', 'jasmin']
Sc1ccc2ccccc2c1	['mushroom', 'sulfuric', 'meat']	CCCCCCCCC(=O)OC	['green', 'fruity', 'coconut', 'nut', 'wine']	CC(CC(=O)OCc1ccco1)C	['ripe', 'berry']	CN1CCNc2ccccc21	['burnt', 'meat']	N#Cc1cccc(c1)C	['sweet', 'anisic', 'almond', 'floral']	CCCC(OC(=O)C)C	['fresh', 'ester', 'fruity', 'fermented']	O=C/C=C(\CCC=C(C)C)/C	['fresh', 'citrus', 'herbal']	CC(C)(S)CCO	['grapefruit', 'meat', 'sulfuric']	CC(=O)c1ccccc1N	['grape']	Cc1ccc2c(c1)oc(=O)cc2	['sweet', 'resinous', 'fruity', 'floral']	CN1CCNc2ccccc21	['burnt', 'meat']	CSCCCN=C=S	['woody', 'spicy', 'vegetable']	CCCCCC1=CCCC1=O	['fruity', 'floral', 'jasmin']	CC(CC(=O)OC/C=C(/CCC=C(C)C)\C)C	['apple', 'rose', 'herbal']	CC1=CCC(CC1)C(C)(C)O	['resinous', 'clean', 'floral', 'lemon']			CCCCc1nc(C)c(C)s1	['roasted', 'green', 'meat', 'nut', 'sulfuric']	CC1=CCCC(C)(C)C1/C=C/C(C)O	['floral', 'berry']	CCCCCCOC(=O)CCC(C)=O	['fruity', 'caramellic', 'wine']	CC(=CCS)C	['alliaceous', 'smoky', 'vegetable', 'rancid']	c1ccc2c(c1)cc[nH]2	['animalic', 'floral']	CC/C=C\C=C\C=O	['cooked']	CC(C)=CCC/C(C)=C/C=O	['fruity', 'fresh', 'lemon', 'citrus']	CCCCCCCCCC(OC)OC	['citrus', 'green', 'fatty', 'fruity', 'waxy', 'orange']	CC1=CCC(CC1)C(C)(C)O	['resinous', 'clean', 'floral', 'lemon']
CCOc1ccccc1CO	['anisic', 'vanilla', 'sweet']	CCCC/C=C/CC(=O)O	['sour', 'pungent', 'apple']	CC(C)CC(=O)OCc1ccco1	['berry', 'ripe', 'grape', 'plum']	CC(=CCC[C@]([C@@H]1CCC(=CC1)C)(O)C)C	['woody', 'floral', 'pepper']	c1cc(ccc1C=O)O	['almond', 'balsamic', 'vanilla', 'honey', 'metallic']	CCCC(C)OC(C)=O	['ripe', 'fruity']	CC(=CCC/C(=C\C=O)/C)C	['sweet', 'lemon', 'oily']	C[C@H]1CC[C@@H]([C@H](C1)O)C(C)C	['fresh', 'mint', 'musty']	c1ccc(cc1)O	['phenolic', 'plastic']	CC(C)C=O	['green', 'fruity', 'banana', 'cheese']	N#Cc1cccc(c1)C	['sweet', 'anisic', 'almond', 'floral']	CCCCCOC(=O)/C=C/C	['apple']	CCC(C(=O)C)C	['fresh', 'fruity', 'ethereal', 'spicy']	CC(C)=CC/C=C(\C)CCOC(=O)CC(C)C	['apple', 'rose', 'fruity', 'tropicalfruit']	CC1=CCC(CC1)C(O)(C)C	['resinous', 'floral']			Cc1cc(c(C)o1)S	['meat', 'sulfuric']	smile	Odor	smile	Odor	SCC=C(C)C	['sulfuric', 'vegetable']	c1ccc2[nH]ccc2c1	['floral', 'cheese', 'animalic']	C=CCOC(=O)CCCCC	['fatty', 'fruity', 'wine']	CCC(=O)/C=C/C1=C(C)CCCC1(C)C	['woody']	CCCCCCN	['ammoniac', 'musty', 'seafood']	CC1=CCC(CC1)C(O)(C)C	['resinous', 'floral']
CC(C)[C@@H]1C=C[C@](C)(O)CC1	['floral', 'musty', 'herbal']	CCCCCCCCOC(=O)CC	['fatty', 'fruity', 'waxy', 'sweet']	CCCCCCCCC(=O)OC	['green', 'fruity', 'coconut', 'nut', 'wine']	CC(C)=CCC[C@](C)(O)[C@@H]1CC=C(C)CC1	['lemon', 'fruity', 'floral']	O=Cc1ccc(cc1)O	['odorless']	Cc1c(C(=O)C)scn1	['nut', 'sulfuric']	CC(C)=CCC/C(C)=C\C=O	['fruity', 'lemon', 'citrus', 'herbal']	CC(C)[C@@H]1CC[C@@H](C)C[C@H]1O	['cooling']	NCCc1ccccc1	['seafood', 'whiteflower', 'jasmin']	CC1=CC(=O)[C@H]2C[C@@H]1C2(C)C	['camphor', 'spicy']	Cc1cscn1	['alliaceous', 'ripe', 'nut', 'vegetable', 'tropicalfruit']	CCCCCOC(=O)c1ccccc1N	['ester']	CCC(C)C(C)=O	['fruity', 'fermented']	CC(=O)CCc1ccccc1	['green', 'fresh', 'floral', 'jasmin']	CCCCCCCCCCCC(=O)O	['fatty', 'fresh', 'waxy']			Cc1cc(S)c(C)o1	['roasted', 'meat']	CC(C)CCOC(OCCC(C)C)c1ccccc36	['fruity', 'almond', 'herbal', 'cherry', 'sweet']	c1ccc(cc1)C(=O)O	['balsamic']	CC(C)=CCOC(=S)C(C)C	['fruity', 'tropicalfruit', 'sulfuric']	OC[C@H]1O[C@H](O[C@]2(CO)O[C@H](CO)[C@@H](O)[C@@H]2O)[C@H](O)[C@@H](O)[C@@H]1O	['sweet']	OC(=O)C(=O)C	['sour', 'burnt']	CC(CC(=O)OCCc1ccccc1)C	['fruity', 'rose', 'balsamic']	CC=CSC=CC	['gourmand', 'caramellic']	CCCCCCCCCCCC(=O)O	['fatty', 'fresh', 'waxy']
OCCOCCOCC	['odorless']	CC(C)c1c(nccn1)SC	['vegetable', 'roasted', 'meat']	CCCCCCCCOC(=O)CC	['fatty', 'fruity', 'waxy', 'sweet']	C=C(C)c1ccc(C)cc1	['phenolic', 'smoky', 'clove', 'chemical', 'coffee', 'nut']	O=Cc1ccc(O)cc1	['phenolic', 'almond', 'woody', 'balsamic', 'nut']	CCOC(=O)C(CC(=O)OCC)(CC(=O)OCC)O	['odorless']	COC(=O)c1ccoc1	['berry', 'wine']	CCCCCCC(O)CC	['earthy', 'spicy', 'herbal']	CCCc1cccc(c1)O	['medicinal', 'spicy', 'phenolic']	C=CC(C)CCCC(C)(C)OC(C)=O	['floral', 'citrus']	CCCSSSC	['alliaceous', 'green', 'metallic', 'clean', 'cooked']	COc1ccccc1OC	['earthy', 'vanilla', 'phenolic', 'musty', 'sweet', 'nut']	CC(C)C(=O)OC	['ethereal', 'fruity', 'sweet']	CC(=CCCC(=CC=O)C)C	['sweet', 'lemon']	CC(C(C)(C)C)O	['fresh', 'fermented', 'earthy', 'camphor']			COCOC	['alcoholic', 'ethereal', 'fruity']	smile	Odor	smile	Odor	COc1cc(C=C)ccc1O	['phenolic', 'spicy']	CCCC(O)Cc1ccccc1	['green', 'earthy', 'sweet']	CC(=O)C=O	['caramellic', 'sour', 'ethereal', 'liquor']	S=C=NCCc1ccccc1	['vegetable', 'herbal', 'spicy', 'sulfuric', 'spicy']	C/C=C/SSC	['fresh', 'pungent']	CC(C(C)(C)C)O	['fresh', 'fermented', 'earthy', 'camphor']
CCCc1csc(C)n1	['green', 'vegetable']	CSc1nccnc1C(C)C	['roasted', 'green', 'earthy', 'woody', 'meat']	CC(C)c1c(nccn1)SC	['vegetable', 'roasted', 'meat']	CCCSSSC	['alliaceous', 'green', 'metallic', 'clean', 'cooked']	O=C(O)c1ccco1	['odorless']	CCOC(OCC)OCC	['ethereal', 'fruity']	CCOC(=O)c1cccc(c1)C	['resinous', 'fruity']	CC(C)=CCC/C(C)=C/CC/C(C)=C/CO	['oily', 'floral', 'sweet']	Cc1ccc(c(c1)C)O	['phenolic', 'medicinal', 'smoky', 'leather']	O=C1C=CC(C1)(C)C	['fresh', 'burnt', 'fruity', 'camphor']	CC(C)CS	['cooked', 'vegetable', 'spicy', 'sulfuric']	CCCC/C=C/CC(=O)OC	['fruity', 'green', 'herbal']	COC(=O)C(C)C	['apple', 'fruity']	CC(C)=CCC/C(C)=C/C=O	['fruity', 'fresh', 'lemon', 'citrus']	CC(O)C(C)(C)C	['fermented', 'camphor']			C/C1=C\CC/C(C)=C/CC(C)(C)/C=C/C1	['earthy', 'woody', 'balsamic']	CC(C)CCOC(OCCC(C)C)c1ccccc36	['fruity', 'almond', 'herbal', 'cherry', 'sweet']	c1ccc(cc1)C(=O)O	['balsamic']	C=Cc1ccc(O)c(OC)c1	['spicy', 'sweet', 'smoky']	c1ccc2c(c1)occ2	['sweet', 'resinous', 'burnt', 'roasted']	CC(=O)OCCOc1ccccc1	['fruity', 'floral', 'herbal']	CCCCCCCCOC(=O)/C=C/C	['fresh', 'herbal', 'fruity', 'floral']	CCCCc1nc(C)c(C)s1	['roasted', 'green', 'meat', 'nut', 'sulfuric']	CC(O)C(C)(C)C	['fermented', 'camphor']
Oc1cccc(c1)C(C)(C)C	['phenolic', 'terpenic', 'leather']	c1ccc2c(c1)COC2=O	['fruity', 'green', 'grass', 'vanilla', 'powdery', 'coconut', 'phenolic']	CSc1nccnc1C(C)C	['roasted', 'green', 'earthy', 'woody', 'meat']	OCCCC1CCCCC1	['balsamic', 'lily']	CC(C)CCC(=O)OC(C)C	['fruity', 'apple']	CC(=O)CC(=O)OC	['fresh', 'citrus', 'green']	CCCCC(O)C(=O)OC	['fruity', 'fresh', 'wine']	CCCC/C=C/C(O)C	['ethereal', 'fruity']	Cc1ccc(c(C)c1)O	['smoky']	CCCCCC1=CCCC1=O	['fruity', 'floral', 'jasmin']	C1CCCS1	['sulfuric', 'chemical']	C=CCc1cc2OCOc2c(c1OC)OC	['herbal', 'spicy']	CC(=O)C(C)=O	['butter']	CCC(=O)/C=C/C1=C(C)CCCC1(C)C	['woody']	CC(CC(=O)OC)O	['wine', 'apple']			CC(=CCCC1(C)C2CC3C1(C)C3C2)C	['woody']	COc1cc(C(C)=O)cc(OC)c1O	['spicy', 'vanilla', 'phenolic', 'balsamic', 'sweet']	OC(=O)c1ccccc36	['odorless']	CSSc1ccccc1	['pungent']	C/C=C/C=C/C(OCC)OCC	['green', 'tropicalfruit']	CCCCC1C(C)CC(=O)O1	['vanilla', 'coconut', 'fruity', 'woody', 'syrup', 'nut']	CC(COC(=O)/C=C/c1ccccc1)C	['sweet', 'balsamic']	Cc1cc(c(C)o1)S	['meat', 'sulfuric']	CC(CC(=O)OC)O	['wine', 'apple']
C=Cc1ccc(OC)cc1	['rose']	c1ccc2c(c1)ccc(=O)o2	['sweet', 'grass', 'green', 'grass']	c1ccc2c(c1)COC2=O	['fruity', 'green', 'grass', 'vanilla', 'powdery', 'coconut', 'phenolic']	C1CCCS1	['sulfuric', 'chemical']	CC(=O)O	['odorless']	COC(=O)CC(=O)C	['fresh', 'fruity', 'burnt', 'caramellic']	CCCCCC/C=C\C(=O)O	['green', 'fatty']	C=CC(O)CCCCC	['earthy', 'sweet', 'mushroom']	Cc1cccc(O)c1C	['spicy', 'leather', 'animalic']	CC/C=C\C/C=C\CC=O	['fatty', 'waxy', 'cucumber']	c1cnc2c(n1)CCCC2	['roasted', 'nut']	C=CCc1cc2c(c(c1OC)OC)OCO2	['woody', 'spicy']	CCCCCCCC(=O)OC	['fruity', 'orange', 'wine']	CC(CC(=O)OCCc1ccccc1)C	['fruity', 'rose', 'balsamic']	CCCCCC(CC(=O)OC)OC(C)=O	['green', 'fruity', 'wine', 'tropicalfruit']			O=Cc1ccccc1O	['medicinal', 'spicy']	CCCCCCCCCCOC	['fresh', 'citrus', 'fatty', 'aldehydic']	O=C(O)c1ccccc36	['balsamic']	Cc1cc(C)c(cc1C)C	['camphor', 'chemical', 'roasted']	CC(=O)c1ccccc1N	['grape']	C=C1C=CCC(C)(C)C12CCC(C)O2	['green', 'fruity', 'earthy', 'woody', 'floral', 'wine']	CC(C)COC(=O)/C=C/c1ccccc1	['fruity', 'waxy', 'balsamic', 'sweet']	Cc1cc(S)c(C)o1	['roasted', 'meat']	CCCCCC(CC(=O)OC)OC(C)=O	['green', 'fruity', 'wine', 'tropicalfruit']
C=CCCCCO	['green']	O=c1ccc2c(o1)cccc2	['sweet', 'resinous', 'coconut']	c1ccc2c(c1)ccc(=O)o2	['sweet', 'grass', 'green', 'grass']	c1cnc2c(n1)CCCC2	['roasted', 'nut']	COc1ccccc1O	['vanilla', 'phenolic', 'smoky', 'sweet', 'medicinal']	COC(=O)CC(C)=O	['apple', 'green', 'fruity', 'wine']	C/C=C(/C(=O)OC/C=C(/CCC=C(C)C)\C)\C	['fruity', 'geranium']	C=CC1(C)CCC(CC1C(=C)C)C(C)(C)O	['spicy', 'citrus', 'resinous']	O=C1CCCC1C1CCCC1	['fatty', 'jasmin', 'mint']	CCC1OC(=O)C=C1	['sweet', 'resinous', 'fruity', 'green', 'grass']	Cc1ccc(C)[nH]1	['green', 'earthy', 'burnt', 'animalic']	CC(C)C(=O)OC/C=C/c1ccccc1	['apple', 'plum', 'banana']	CCCCCCCCCCC(C)=O	['fruity', 'floral', 'citrus']	S=C=NCCc1ccccc1	['vegetable', 'herbal', 'spicy', 'sulfuric', 'spicy']	c1ccc(cc1)C(C(=O)c1ccccc1)O	['balsamic', 'vanilla', 'camphor']			CC(Cc1nccs1)C	['dry', 'leaf', 'vegetable']	CC1=CCCC(C)(C)C1/C=C/C(C)O	['floral', 'berry']	CCCCCCOC(=O)CCC(C)=O	['fruity', 'caramellic', 'wine']	Cc1cc(C)c(C)cc1C	['rancid', 'sweet']	c1cc(S)sc1	['burnt', 'caramellic', 'coffee']	CC(=CCOC(=O)C)C	['jasmin', 'banana', 'ripe', 'powdery', 'almond', 'balsamic']	CCC/C=C/CCC(C)=O	['fruity', 'dairy', 'herbal', 'berry', 'cheese']	COCOC	['alcoholic', 'ethereal', 'fruity']	c1ccc(cc1)C(C(=O)c1ccccc1)O	['balsamic', 'vanilla', 'camphor']
CCCCCC(=O)OC(C)(C=C)CCC=C(C)C	['green', 'pear', 'animalic', 'tropicalfruit']	CCOc1ccc(C=O)cc1	['anisic', 'cherry', 'almond', 'sweet']	O=c1ccc2c(o1)cccc2	['sweet', 'resinous', 'coconut']	Cc1ccc(C)[nH]1	['green', 'earthy', 'burnt', 'animalic']	CC(C)N	['seafood', 'ammoniac']	CCCCCCCCOC(=O)C(C)C	['green', 'fruity', 'fatty', 'earthy', 'herbal', 'vegetable']	C/C=C(\C)/C(=O)OC/C=C(\C)/CCC=C(C)C	['geranium', 'fruity', 'herbal']	C=C[C@]1(C)CC[C@@H](C(C)(C)O)C[C@H]1C(=C)C	['green', 'woody', 'floral', 'sweet']	CC(C)COC(=O)c1ccccc1O	['sweet', 'cooling', 'medicinal']	CCC1C=CC(=O)O1	['spicy', 'caramellic', 'fruity', 'coconut']	c1ccc(cc1)CSSCc1ccccc1	['smoky', 'burnt', 'earthy', 'green', 'caramellic']	C/C=C(\C)C(=O)OCCc1ccccc1	['rose', 'green', 'herbal', 'dry', 'leaf']	CC(=O)CO	['green', 'caramellic', 'sweet', 'wine']	CCCCCCCCOC(=O)/C=C/C	['fresh', 'herbal', 'fruity', 'floral']	OC(C(=O)c1ccccc1)c1ccccc1	['sweet', 'balsamic']			CC(C)Cc1nccs1	['vegetable', 'musty', 'waxy']	smile	Odor	smile	Odor	CCc1cncc(n1)C	['cacao', 'coffee', 'nut']	CC(S)c1cccs1	['burnt', 'coffee']	C/C=C/C=C/C(=O)O	['sour', 'pungent', 'green', 'fruity']	CCC/C=C\CCC(=O)OCC	['green', 'fruity', 'fatty', 'pear']	C/C1=C\CC/C(C)=C/CC(C)(C)/C=C/C1	['earthy', 'woody', 'balsamic']	OC(C(=O)c1ccccc1)c1ccccc1	['sweet', 'balsamic']
C=CC(C)(CCC=C(C)C)OC(=O)CCCCC	['green', 'fruity', 'dry']	C(CS)CS	['meat', 'sulfuric']	CCOc1ccc(C=O)cc1	['anisic', 'cherry', 'almond', 'sweet']	Cc1cc(C)c(C)c(c1)O	['burnt', 'coffee', 'woody']	CSSSC	['alliaceous', 'cooked', 'gourmand', 'meat', 'vegetable', 'fresh']	CCCCCCC(=O)OC	['apple', 'green', 'fruity', 'waxy', 'berry']	C/C=C(\C)C(=O)OC/C=C(\C)CCC=C(C)C	['fruity']	C=CC(C)(O)CCC=C(C)C	['woody', 'floral', 'citrus']	CC=Cc1ccc(O)c(OC)c1OC	['phenolic', 'smoky', 'spicy']	C=C1CCC2OC2(C)CCC2C1CC2(C)C	['woody', 'tobacco', 'dry']	S(Cc1ccccc1)SCc1ccccc1	['sulfuric', 'rose']	COc1ccc2c(c1)cccc2	['sweet', 'resinous', 'floral', 'orange']	COC(=O)C(C)(C)C	['fresh', 'fruity', 'herbal']	CC(COC(=O)/C=C/c1ccccc1)C	['sweet', 'balsamic']	O=C(c1ccccc1)C(O)c1ccccc1	['spicy', 'sweet', 'camphor']			CCCc1cc(OC)c(O)c(OC)c1	['phenolic', 'spicy', 'burnt', 'smoky']	CC(C)CCOC(OCCC(C)C)c1ccccc37	['fruity', 'almond', 'herbal', 'cherry', 'sweet']	c1ccc(cc1)C(=O)O	['balsamic']	CCc1cncc(C)n1	['roasted', 'earthy']	c1ccc(cc1)O	['phenolic', 'plastic']	CCOC(OCC)c1ccc(OC)cc1	['spicy', 'herbal', 'anisic', 'floral', 'sweet']	CCCCC(=O)OC/C=C(\C)/CCC=C(C)C	['rose', 'tropicalfruit']	CC(=CCCC1(C)C2CC3C1(C)C3C2)C	['woody']	O=C(c1ccccc1)C(O)c1ccccc1	['spicy', 'sweet', 'camphor']
CC(=O)CC(C)(C)O	['fruity', 'fresh', 'mint']	CCCC(=O)OC(=O)CCC	['butter']	CCCC(=O)OC(=O)CCC	['butter']	CCC(C=O)CS	['pungent', 'cheese']	CCSCC	['ethereal', 'sulfuric']	CC/C=C/CCCCCOC(C)=O	['green', 'fatty', 'melon', 'pear', 'waxy']	c1cc2c(cc1C=O)OCO2	['cherry', 'vanilla', 'dairy', 'cinnamon']	CCCCCCCCCCCCO	['citrus', 'oily', 'fatty', 'waxy', 'floral']	COc1ccc(cc1)O	['anisic', 'phenolic']	Cc1ccc(cc1)C=O	['cherry', 'phenolic']	c1ccc(CSSCc2ccccc2)cc1	['caramellic', 'green', 'earthy', 'burnt', 'sulfuric']	COc1ccc2ccccc2c1	['sweet', 'chemical', 'violetflower', 'orange', 'powdery', 'spicy']	C1CCCCCCCC(=O)CCCCCCC1	['powdery', 'musk', 'animalic']	CC(C)COC(=O)/C=C/c1ccccc1	['fruity', 'waxy', 'balsamic', 'sweet']	C=CC(=C)CC(CC(C)C)O	['lemon']			Cc1ccc2c(C=CCC2(C)C)c1	['dry', 'woody']	smile	Odor	smile	Odor	O=C1CCCCCCCCCCCCC1	['musk']	NCCc1ccccc1	['seafood', 'whiteflower', 'jasmin']	Cc1ccccc1OC	['camphor', 'woody']	CCCCC(=O)OC/C=C(/CCC=C(C)C)\C	['herbal', 'floral', 'fruity', 'butter']	O=Cc1ccccc1O	['medicinal', 'spicy']	C=CC(=C)CC(CC(C)C)O	['lemon']
Cc1c(ccs1)S	['medicinal']	CCSSC	['alliaceous', 'sulfuric']	CCSSC	['alliaceous', 'sulfuric']	CCC/C=C\CCO	['green', 'melon', 'herbal', 'floral', 'grass']	CSC#N	['alliaceous']	CCCCCCCCCOC(=O)CCCCC	['fruity', 'ethereal', 'nut', 'wine']	CC1=CC(=O)[C@H](C(C)C)CC1	['fresh', 'mint', 'herbal']	CCCCCCCCCCCOC(C)=O	['oily', 'fatty', 'waxy', 'rose']	COc1ccc(O)cc1	['anisic', 'sweet']	Cc1ccccc1C=O	['cherry']	CC(C)N	['seafood', 'ammoniac']	C=CC(=O)CCCCC	['mushroom', 'metallic']	CC=O	['pungent', 'ethereal', 'fresh', 'fruity', 'musty']	CCC/C=C/CCC(C)=O	['fruity', 'dairy', 'herbal', 'berry', 'cheese']	COC1CCC(OC)O1	['ethereal']			Cc1ccc2c(c1)C=CCC2(C)C	['woody', 'camphor']	CC(C)CCOC(OCCC(C)C)c1ccccc37	['fruity', 'almond', 'herbal', 'cherry', 'sweet']	c1ccc(cc1)C(=O)O	['balsamic']	CCc1c(C)nc(CC)s1	['green', 'nut']	CCCc1cccc(c1)O	['medicinal', 'spicy', 'phenolic']	COc1ccccc1C	['sweet', 'phenolic', 'chemical']	CCCCC(=O)OC/C=C(\C)CCC=C(C)C	['apple', 'rose', 'fruity', 'tobacco']	CC(Cc1nccs1)C	['dry', 'leaf', 'vegetable']	COC1CCC(OC)O1	['ethereal']
Cc1sccc1S	['roasted', 'meat']	C/C=C(/C)C(=O)OCCCC	['caramellic', 'fruity', 'herbal', 'floral', 'sweet', 'wine']	C/C=C(/C)C(=O)OCCCC	['caramellic', 'fruity', 'herbal', 'floral', 'sweet', 'wine']	COCCOCCO	['odorless']	c1ccc(c(c1)C=O)O	['medicinal', 'cooling', 'cinnamon']	COC(=O)c1ccccc1NC(=O)Cc1ccccc1	['honey', 'grape']	O=C(c1ccccc1)C(=O)C	['resinous', 'caramellic', 'burnt', 'plastic']	c1ccc(cc1)CCCCCO	['spicy', 'floral', 'rose', 'lemon', 'herbal']	CCC1=C(C(=O)C(C)O1)O	['bread', 'syrup', 'burnt']	CCCCCCCCCCC(C)=O	['fruity', 'floral', 'citrus']	CSSSC	['alliaceous', 'cooked', 'gourmand', 'meat', 'vegetable', 'fresh']	CCC1=S(C)CCN1	['roasted', 'dairy', 'meat', 'tropicalfruit']	CCCCCCCCCCCCCCCC(=O)OCCCCC	['oily']	CCC/C=C\CCC(=O)OCC	['green', 'fruity', 'fatty', 'pear']	CC(c1cccc(c1O)C(C)C)C	['medicinal', 'phenolic']			CCCCCCC(C=O)CC	['orange']	COc1cc(C(C)=O)cc(OC)c1O	['spicy', 'vanilla', 'phenolic', 'balsamic', 'sweet']	OC(=O)c1ccccc37	['odorless']	COc1ccc(cc1)CO	['dry', 'woody', 'powdery', 'dairy', 'balsamic', 'vanilla', 'fruity', 'cherry']	C=CCS	['alliaceous', 'cooked', 'roasted', 'burnt', 'meat']	CCC(=O)OC(COC(=O)CC)COC(=O)CC	['odorless']	COC(=O)CCCc1ccccc1	['honey', 'fruity', 'floral', 'sweet']	CC(C)Cc1nccs1	['vegetable', 'musty', 'waxy']	CC(c1cccc(c1O)C(C)C)C	['medicinal', 'phenolic']
Cc1c(c(=O)cco1)O	['bread', 'syrup', 'clean', 'burnt']	O=CCCCC/C=C\CC	['cucumber', 'vegetable', 'melon']	O=CCCCC/C=C\CC	['cucumber', 'vegetable', 'melon']	CC/C=C/CO	['ethereal', 'citrus', 'green', 'fruity', 'metallic', 'fresh']	CC1=C(C=O)C(C)(C)CC=C1	['powdery', 'camphor']	CCC(=O)OC(C)C	['fruity', 'plum', 'ethereal']	Oc1ccccc1-c1ccccc1	['phenolic', 'medicinal', 'spicy']	CCC(C)(O)CCc1ccccc1	['fruity', 'floral', 'rose']	CCC1=C(O)C(=O)C(O1)C	['bread', 'resinous', 'syrup']	Cc1ccc(s1)C=O	['sweet', 'nut', 'coffee', 'earthy', 'gourmand', 'meat']	CCSCC	['ethereal', 'sulfuric']	O=C(c1ccccc1)CC(=O)C	['resinous', 'roasted', 'fruity', 'burnt']	CC(=O)C=C(C)C	['honey', 'bread', 'musty', 'mint']	CCCCC(=O)OC/C=C(\C)/CCC=C(C)C	['rose', 'tropicalfruit']	Oc1ccc(c(c1)C(C)(C)C)O	['resinous', 'leather', 'musk', 'earthy']			CCCCOc1ccc(C)cc1	['woody', 'balsamic']	CCCCCCCCCCOC	['fresh', 'citrus', 'fatty', 'aldehydic']	O=C(O)c1ccccc37	['balsamic']	OCc1ccc(cc1)OC	['sweet', 'resinous', 'fruity']	C=CCSSSCC=C	['roasted']	CCC(=O)OCC(COC(=O)CC)OC(=O)CC	['fruity', 'sour']	CC(=O)CC(S)(C)C	['sulfuric', 'blackcurrant', 'powdery', 'spicy']	CCCc1cc(OC)c(O)c(OC)c1	['phenolic', 'spicy', 'burnt', 'smoky']	Oc1ccc(c(c1)C(C)(C)C)O	['resinous', 'leather', 'musk', 'earthy']
Cc1ccc(CO)o1	['caramellic', 'fermented', 'almond', 'sweet']	CC/C=C\CCCCC=O	['green', 'cucumber', 'melon', 'woody', 'violetflower']	CC/C=C\CCCCC=O	['green', 'cucumber', 'melon', 'woody', 'violetflower']	CCCCO	['alcoholic', 'oily', 'sweet', 'balsamic', 'liquor']	C=CCSSC	['alliaceous', 'green']	CC(C(=O)OC1CCCCC1)C	['banana', 'cheese']	C=C(C)C(=O)OCC(C)C	['pungent']	CC(CN)O	['seafood']	CCC1=C(O)C(=O)C(C)O1	['caramellic', 'fruity', 'bread', 'sweet']	Cc1ccc(C=O)s1	['cherry', 'almond']	COc1cnc(C)cn1	['roasted', 'nut']	COc1ccccc1	['anisic', 'sweet']	CCCCCOC(=O)CCC(C)=O	['oily', 'fruity', 'caramellic', 'wine']	CCCCC(=O)OC/C=C(/CCC=C(C)C)\C	['herbal', 'floral', 'fruity', 'butter']	CC(=O)C(O)C	['butter', 'sour', 'vanilla']			CCc1c(C)nc(C)cn1	['nut', 'caramellic', 'coffee', 'musty', 'cacao']	CC1=CCCC(C)(C)C1/C=C/C(C)O	['floral', 'berry']	CCCCCCOC(=O)CCC(C)=O	['fruity', 'caramellic', 'wine']	COc1ccc(CO)cc1	['fruity', 'vanilla', 'anisic', 'balsamic', 'floral', 'sweet']	Cc1ccc(c(c1)C)O	['phenolic', 'medicinal', 'smoky', 'leather']	CCCCCOC(=O)c1ccccc1	['fruity', 'balsamic', 'floral', 'sweet']	CC(S)C(C)CO	['green', 'meat']	Cc1ccc2c(C=CCC2(C)C)c1	['dry', 'woody']	CC(=O)C(O)C	['butter', 'sour', 'vanilla']
CCC(CC)(O)C	['fruity', 'leaf']	CC(=CCC/C(=C\COC(=O)CC(C)C)/C)C	['sour', 'body', 'lemon', 'rose', 'blueberry', 'berry', 'apple', 'grape']	CC(=CCC/C(=C\COC(=O)CC(C)C)/C)C	['sour', 'body', 'lemon', 'rose', 'blueberry', 'berry', 'apple', 'grape']	CCCCCC(OCC)OCC	['apple', 'green', 'fruity', 'fresh', 'herbal', 'cognac', 'floral']	CCOCOCC	['fresh', 'ethereal', 'fruity']	CC(C)C(=O)OC1CCCCC1	['fruity']	CCCC(=O)Oc1ccccc1	['fruity', 'honey', 'floral', 'sweet']	OCC1CCC=CC1	['oily', 'herbal', 'fermented']	Oc1cccc(c1)O	['phenolic', 'medicinal', 'liquor', 'leather']	CC(=O)CO	['green', 'caramellic', 'sweet', 'wine']	CCCCCCCC	['chemical']	C/C=C/c1ccc2c(c1)OCO2	['spicy']	CCCCOC(=O)CC(C)=O	['fruity', 'fermented', 'sweet', 'wine']	CCCCC(=O)OC/C=C(\C)CCC=C(C)C	['apple', 'rose', 'fruity', 'tobacco']	CC(C(=O)C)O	['sweet', 'butter']			CCc1ncc(nc1C)C	['cacao', 'vegetable', 'coffee']	smile	Odor	smile	Odor	OCCCCCCc1ccccc1	['rose', 'herbal']	Cc1ccc(c(C)c1)O	['smoky']	CC/C=C\CCOC=O	['green', 'fruity', 'apple', 'sharp']	O=C1C=C(C)C(=O)C(C1)(C)C	['tobacco', 'woody', 'caramellic', 'green', 'herbal', 'citrus']	Cc1ccc2c(c1)C=CCC2(C)C	['woody', 'camphor']	CC(C(=O)C)O	['sweet', 'butter']
CCC(C)(CC)O	['fruity', 'leaf']	CC(CC(=O)OC/C=C(\CCC=C(C)C)/C)C	['fruity', 'lemon', 'herbal']	CC(CC(=O)OC/C=C(\CCC=C(C)C)/C)C	['fruity', 'lemon', 'herbal']	Cc1cc2c([nH]1)cccc2	['resinous', 'animalic']	c1ccc2c(c1)nccn2	['coffee', 'cacao']	CCOC(=O)CCC(=O)OCC	['green', 'grape', 'ethereal', 'wine']	CC(=O)CCC(=O)O	['caramellic']	c1ccc(cc1)CCCO	['cinnamon', 'fruity', 'floral', 'honey', 'balsamic']	c1cc(cc(c1)O)O	['dairy', 'vanilla']	CCCCC/C=C\C=C\C=O	['cooked', 'fatty', 'geranium', 'waxy']	CSC#N	['alliaceous']	C=CCc1cc(c(c(c1)OC)OC)OC	['spicy', 'floral']	CCCC(=O)/C=C/C	['fresh', 'fruity', 'burnt']	COC(=O)CCCc1ccccc1	['honey', 'fruity', 'floral', 'sweet']	CC(=O)C(C)O	['butter']			CCCCCCCC/C=C\CCCCCCCCCCCCC	['fatty', 'waxy']	CC(C)CCOC(OCCC(C)C)c1ccccc38	['fruity', 'almond', 'herbal', 'cherry', 'sweet']	c1ccc(cc1)C(=O)O	['balsamic']	Cc1ccc(c(c1)O)C(C)(C)C	['leather']	Cc1cccc(O)c1C	['spicy', 'leather', 'animalic']	CC(=CCC/C(=C/CC/C(=C/COC(=O)C)/C)/C)C	['waxy']	CC1=C(CC=O)C(C)(C)CCC1	['camphor', 'cooling', 'woody', 'oily', 'fruity']	CCCCCCC(C=O)CC	['orange']	CC(=O)C(C)O	['butter']
CCC(C)(O)CC	['green', 'fruity', 'earthy', 'fermented', 'camphor', 'leaf']	CC(C)=CCC/C(C)=C/COC(=O)CC(C)C	['fruity']	CC(C)=CCC/C(C)=C/COC(=O)CC(C)C	['fruity']	Cc1cc2ccccc2[nH]1	['animalic']	c1ccc2ncccc2c1	['tobacco', 'musty', 'sweet', 'animalic']	CCCCCCCCCCCCCC(=O)OCC	['fatty', 'waxy', 'sweet']	SCCC(=O)OCC	['rancid', 'meat', 'fruity', 'vegetable']	CCC(O)c1ccccc1	['balsamic', 'floral', 'rose']	CC(=O)CCc1ccc(O)cc1	['fruity', 'sweet']	C1CCCCCCCC(=O)CCCCCCC1	['powdery', 'musk', 'animalic']	C1CSCSC1	['alliaceous', 'roasted']	CC(=O)OC12CCCC(C)(CCC3C1CC3(C)C)C2	['woody', 'fruity']	CC(=O)OC1CCCCC1	['apple', 'fruity', 'banana', 'sweet']	CC(=O)CC(S)(C)C	['sulfuric', 'blackcurrant', 'powdery', 'spicy']	CCCCCCCCCCC=O	['citrus', 'fatty', 'waxy', 'floral', 'sweet']			O=C(OCc1ccccc1)c1ccccc1O	['balsamic', 'sweet']	smile	Odor	smile	Odor	Cc1ccc(C(C)(C)C)c(O)c1	['burnt', 'woody', 'smoky', 'dry', 'leather']	OCCCOCCCO	['odorless']	O=CC=C(C)C	['fresh', 'herbal', 'almond']	CCCCC=COC(=O)C(C)CCC	['green', 'fruity', 'apple', 'tropicalfruit']	CCCCOc1ccc(C)cc1	['woody', 'balsamic']	CCCCCCCCCCC=O	['citrus', 'fatty', 'waxy', 'floral', 'sweet']
CCCC/C=C\CCCCO	['waxy', 'fatty', 'rose']	CCOC(=O)C1C(C1(C)C)C=C(C)C	['ethereal', 'rose', 'wine']	CCOC(=O)C1C(C1(C)C)C=C(C)C	['ethereal', 'rose', 'wine']	CCCCC/C=C/C=C/CO	['fatty']	SCCc1cnccn1	['roasted', 'meat', 'sulfuric']	CCCCCCCCCCCC(=O)OCCCC	['oily', 'fatty', 'fruity']	CCCC(C)CC(=O)O	['fruity', 'sour', 'cheese']	CCCCCC[C@@H](C)O	['dairy', 'cucumber', 'sour']	c1ccc(cc1)C=CC(=O)O	['balsamic', 'sweet']	CC=O	['pungent', 'ethereal', 'fresh', 'fruity', 'musty']	CCCCSCCCC	['green', 'floral']	COc1cnccn1	['roasted', 'green', 'earthy', 'sweet', 'nut', 'wine']	CC(C)C(=O)SC	['sharp', 'fruity']	CC(S)C(C)CO	['green', 'meat']	C/C=C\c1ccc(c(c1)OC)O	['clove']			C(CCCCS)CCCCS	['sulfuric', 'meat', 'gourmand', 'fatty']	CC(C)CCOC(OCCC(C)C)c1ccccc38	['fruity', 'almond', 'herbal', 'cherry', 'sweet']	c1ccc(cc1)C(=O)O	['balsamic']	CCCC(O)CCC	['alcoholic', 'green', 'fruity', 'pungent']	C=C(C)[C@H](CO)CC=C(C)C	['spicy', 'rose', 'citrus', 'herbal']	CC(=CC=O)C	['caramellic', 'cherry', 'pungent', 'almond']	C/C(=C\COC(=O)C)/CCC=C(C)C	['rose', 'fruity', 'floral']	CCc1c(C)nc(C)cn1	['nut', 'caramellic', 'coffee', 'musty', 'cacao']	C/C=C\c1ccc(c(c1)OC)O	['clove']
COC=O	['plum', 'ester']	CCCCCCCC(=O)OCCCCCC	['green', 'fruity', 'fatty', 'herbal']	CCCCCCCC(=O)OCCCCCC	['green', 'fruity', 'fatty', 'herbal']	C=C(C)[C@H]1CC=C(C)[C@@H](C1)O	['musk', 'chemical', 'mint']	CCC=O	['ethereal', 'liquor', 'rancid', 'earthy', 'alcoholic', 'wine', 'cacao', 'nut', 'meat', 'grape']	CCCOC(=O)C(CC)C	['apple']	CCOC(=O)C(C)S	['alliaceous', 'meat', 'green']	OCCCCC=C	['fresh', 'ethereal', 'fermented', 'fruity']	O=C(O)/C=C/c1ccccc1	['balsamic']	CCCCCCCCCCCCCCCC(=O)OCCCCC	['oily']	CCc1c(C)ncc(C)n1	['earthy', 'cacao', 'nut']	CC1(C)OCC(CO)O1	['fruity']	COC(=O)CS	['green', 'fruity', 'alliaceous', 'sulfuric']	O=C1C=C(C)C(=O)C(C1)(C)C	['tobacco', 'woody', 'caramellic', 'green', 'herbal', 'citrus']	C=CCC(C)O	['fruity']			SCCCCCCCCCS	['vegetable', 'fatty', 'waxy', 'mushroom', 'meat', 'sulfuric']	COc1cc(C(C)=O)cc(OC)c1O	['spicy', 'vanilla', 'phenolic', 'balsamic', 'sweet']	OC(=O)c1ccccc38	['odorless']	CCSC(C)SCC	['burnt', 'plastic', 'alliaceous']	O=C1CCCC1C1CCCC1	['fatty', 'jasmin', 'mint']	CC(C)=CC=O	['fruity', 'spicy', 'almond', 'nut']	CC(=CCC/C(=C/COC(=O)C)/C)C	['rose', 'waxy', 'herbal', 'green', 'cooling']	CCc1ncc(nc1C)C	['cacao', 'vegetable', 'coffee']	C=CCC(C)O	['fruity']
CC(=O)c1c(cco1)O	['burnt', 'caramellic', 'fruity']	CCCCCC(CC)OC(C)=O	['rose', 'citrus', 'green', 'waxy', 'floral', 'mint']	CCCCCC(CC)OC(C)=O	['rose', 'citrus', 'green', 'waxy', 'floral', 'mint']	Cc1ccc(CS)cc1	['burnt', 'sulfuric']	COc1cc(/C=C/C(=O)O)ccc1O	['odorless']	C/C=C(\C)C(=O)OCCC	['green', 'fruity', 'sweet', 'mint']	CCC/C=C/CCOC(=O)C	['fresh', 'green', 'fruity']	CCCCCC=C(C)O	['green', 'earthy', 'fruity', 'herbal', 'floral']	C=C[C@@](CCC=C(C)C)(O)C	['fresh', 'floral', 'woody', 'woody', 'pepper']	C=C/C=C/C=C\CC	['green', 'plastic']	CCc1nc(C)cnc1C	['burnt', 'almond', 'nut']	COc1ccc(cc1)C	['camphor', 'whiteflower', 'woody', 'balsamic']	C1CSCC1=O	['alliaceous', 'cooked', 'meat', 'vegetable']	CC1=C(CC=O)C(C)(C)CCC1	['camphor', 'cooling', 'woody', 'oily', 'fruity']	Cc1ccc2c(CCCN2)c1	['animalic', 'leather', 'ambergris']			CCc1ccc(C)o1	['fresh', 'chemical', 'burnt']	CCCCCCCCCCOC	['fresh', 'citrus', 'fatty', 'aldehydic']	O=C(O)c1ccccc38	['balsamic']	CC(C)[C@@H]1CC[C@@H](CC1)CO	['fresh', 'clean', 'sweet', 'floral', 'lily', 'resinous', 'spicy', 'grass']	CC(=CCO)C	['sweet', 'fruity', 'alcoholic', 'green']	CCCCc1ccc(cc1)C(=O)C	['sweet', 'resinous', 'floral']	CC(=O)OC/C=C(\C)CCC=C(C)C	['rose', 'green', 'fruity', 'floral', 'sweet']	CCCCCCCC/C=C\CCCCCCCCCCCCC	['fatty', 'waxy']	Cc1ccc2c(CCCN2)c1	['animalic', 'leather', 'ambergris']
OCCCCC/C=C\CC	['vegetable', 'waxy', 'melon', 'resinous']	CC=C(C=CC=CC=O)CC	['green', 'fruity', 'fresh']	CC=C(C=CC=CC=O)CC	['green', 'fruity', 'fresh']	OCCCC=C	['fresh', 'ethereal', 'fermented', 'chemical']	C=Cc1ccccc1OC	['spicy', 'earthy', 'woody', 'medicinal', 'musty', 'leather']	CC(=O)OCCC1CCCCC1	['fruity', 'rose', 'sweet', 'mint']	CCC/C=C/CCOC(C)=O	['green', 'fruity', 'banana', 'berry', 'sweet', 'tropicalfruit']	CCCCC(C)(C)CO	['herbal', 'pungent']	O=CCCc1ccc(c(c1)OC)O	['vanilla']	C=CCOCCO	['mushroom']	C=CCSSC	['alliaceous', 'green']	Cc1ccc(cc1)OC	['camphor', 'nut']	O=C1CSCC1	['sulfuric', 'fruity']	CCCCC=COC(=O)C(C)CCC	['green', 'fruity', 'apple', 'tropicalfruit']	CCC(C)(O)CCCC(C)C	['floral', 'sweet']			Cc1cccc(c1)OC	['whiteflower']	CC1=CCCC(C)(C)C1/C=C/C(C)O	['floral', 'berry']	CCCCCCOC(=O)CCC(C)=O	['fruity', 'caramellic', 'wine']	OC[C@@H]1CC[C@@H](CC1)C(C)C	['fresh', 'herbal', 'floral', 'spicy']	CC(C)=CCO	['green', 'fruity']	CCC(=O)OCC(C)CC	['apple', 'banana', 'fruity', 'melon', 'sweet', 'tropicalfruit']	CCC=CC=CC(=O)C	['fruity', 'fatty', 'mushroom']	O=C(OCc1ccccc1)c1ccccc1O	['balsamic', 'sweet']	CCC(C)(O)CCCC(C)C	['floral', 'sweet']
CC/C=C\CCCCCO	['green', 'fruity', 'waxy', 'melon']	CC(S)C(=O)OCC1CCCO1	['sulfuric', 'tropicalfruit']	CC1OCC(c2ccccc2)O1	['animalic', 'hyacinth', 'jasmin']	CCCC=CO	['green', 'sharp']	CCCSSCCC	['alliaceous', 'tropicalfruit', 'green', 'metallic']	CCC(C(=O)OCCC(C)C)C	['apple', 'fermented', 'fatty', 'vegetable', 'meat']	CCC(C)C(C(=O)OC)O	['fruity', 'ester', 'caramellic']	CC(=C)C1CC=C(C(C1)O)C	['fresh', 'mint', 'musk']	C=Cc1cc(c(c(c1)OC)O)OC	['phenolic', 'animalic', 'leather']	C=C/C(=C/CCC(=C)C)/C	['fruity', 'floral', 'watery', 'clean']	CC(C)Cc1cccnc1	['resinous']	COc1ccc(C)cc1	['green', 'sharp', 'phenolic', 'floral', 'sweet', 'leather', 'nut']	O=C1CCSC1	['roasted', 'vegetable', 'meat', 'butter']	C/C(=C\COC(=O)C)/CCC=C(C)C	['rose', 'fruity', 'floral']	CCCCCCCCCO	['fatty', 'floral', 'rose', 'orange']			C=CC(C)(CCC=C(C)C)OCC	['citrus', 'floral']	smile	Odor	smile	Odor	CC(C(C)O)O	['fruity', 'butter']	C=CC(C)O	['green', 'fermented']	CC(C)CC(=O)OCC(C)C	['sweet', 'apple']	CCOC(=O)CC(=O)c1ccccc1	['fruity', 'cherry']	C(CCCCS)CCCCS	['sulfuric', 'meat', 'gourmand', 'fatty']	CCCCCCCCCO	['fatty', 'floral', 'rose', 'orange']
COc1cc(C)ccc1OC	['sweet', 'phenolic', 'spicy']	CCSC	['sulfuric', 'vegetable', 'meat', 'metallic']	CCCC(=O)OCCCc1ccccc1	['balsamic', 'fruity']	Cc1cccc(c1O)C(C)(C)C	['phenolic', 'leather', 'medicinal']	c1ccc(cc1)Nc1ccccc1	['resinous', 'seafood']	CCC(C)C(=O)OCCC(C)C	['blueberry', 'cherry', 'wine', 'apple']	CCOC(=O)c1ccc(cc1)C	['jasmin', 'resinous', 'fruity']	C=C(C)C1CC=C(C)C(O)C1	['sweet']	CCCc1cc(OC)c(c(c1)OC)O	['phenolic', 'spicy']	O=C/C(=C/CC1=C(C)CCCC1(C)C)/C	['violetflower', 'fresh', 'grass', 'leather', 'woody']	Cc1ccc(CS)cc1	['burnt', 'sulfuric']	COC(OC)c1ccccc1	['green', 'almond', 'sweet', 'nut']	CCOC(=O)CC(=O)OCC	['green', 'fruity', 'apple', 'sweet']	CC(=CCC/C(=C/COC(=O)C)/C)C	['rose', 'waxy', 'herbal', 'green', 'cooling']	C=CCCCO	['green', 'fruity', 'fermented']			Cc1ccc2c(cccn2)c1	['leather', 'green', 'grass', 'animalic', 'tobacco']	CC(C)CCOC(OCCC(C)C)c1ccccc39	['fruity', 'almond', 'herbal', 'cherry', 'sweet']	c1ccc(cc1)C(=O)O	['balsamic']	CCCCCCCC=CO	['green', 'melon', 'fresh', 'waxy']	Cc1c(C)nc2ccccc2n1	['fatty', 'earthy']	CC(COC(=O)CC(C)C)C	['fruity', 'musty', 'pungent', 'fatty']	CCCCCCC/C=C/C=O	['green', 'earthy', 'fatty', 'waxy', 'mushroom']	SCCCCCCCCCS	['vegetable', 'fatty', 'waxy', 'mushroom', 'meat', 'sulfuric']	C=CCCCO	['green', 'fruity', 'fermented']
CC1CCCC(C)(C)C1CCC(C)O	['violetflower', 'woody', 'leather']	CCCC(=O)OCCCc1ccccc1	['balsamic', 'fruity']	CCC(=O)OCc1ccccc1	['fruity', 'floral', 'jasmin']	CCCC/C=C/C(C)O	['green', 'earthy', 'melon', 'mushroom', 'nut']	CCOCc1ccco1	['sweet', 'spicy']	CCCCCOC(=O)CCC(C)C	['oily', 'fruity', 'apple']	CCC/C=C/CCC(=O)O	['green', 'oily', 'fatty', 'fruity', 'waxy', 'dairy']	OCCC1CC=C(C1(C)C)C	['herbal', 'resinous']			C/C(=C\CC1=C(C)CCCC1(C)C)/C=O	['dry', 'violetflower', 'tobacco', 'nut', 'fresh', 'leaf', 'grass', 'spicy']	c1ccc2c(c1)nccn2	['coffee', 'cacao']	COCc1ccco1	['coffee']	CCCC(=O)OC	['apple', 'ethereal', 'fruity', 'fermented', 'butter']	CC(=O)OC/C=C(\C)CCC=C(C)C	['rose', 'green', 'fruity', 'floral', 'sweet']	O=c1cc[nH]cc1	['animalic', 'seafood', 'smoky', 'nut']			Cc1ccc2c(c1)cccn2	['animalic', 'earthy', 'leather', 'honey', 'tobacco']	smile	Odor	smile	Odor	CC(CC(=O)OC/C=C(/CCC=C(C)C)\C)C	['apple', 'rose', 'herbal']	Cc1nc2ccccc2nc1C	['coffee', 'nut', 'animalic']	CC(C)COC(=O)CC(C)C	['fruity', 'apple']	Cc1c(c(=O)cco1)O	['bread', 'syrup', 'clean', 'burnt']	CCc1ccc(C)o1	['fresh', 'chemical', 'burnt']	O=c1cc[nH]cc1	['animalic', 'seafood', 'smoky', 'nut']
CC(CCC1C(C)CCCC1(C)C)O	['woody', 'fruity', 'floral']	CCC(=O)OCc1ccccc1	['fruity', 'floral', 'jasmin']	c1ccc2c(c1)cccc2	['camphor']	CC(C)[C@@H]1CC[C@@H](C)[C@H](O)C1	['herbal', 'mint']	C=CCc1ccccc1O	['medicinal', 'phenolic', 'spicy']	CCCCCCOC(=O)CCCC	['apple', 'green', 'fruity', 'musk', 'sweet']	O=C(O)/C=C/C(=O)O	['odorless']	CC1=CCC(CCO)C1(C)C	['sweet', 'berry', 'camphor']			C1CSCC1=O	['alliaceous', 'cooked', 'meat', 'vegetable']	c1ccc2ncccc2c1	['tobacco', 'musty', 'sweet', 'animalic']	CCC(OCC)OCC	['apple', 'ethereal']	CCCC(=S)OCC	['fruity', 'cheese']	CCC=CC=CC(=O)C	['fruity', 'fatty', 'mushroom']	CC(C)(c1ccccc1)O	['green', 'sweet', 'earthy']			Cc1ccc2ncccc2c1	['tobacco', 'woody', 'floral', 'sweet', 'animalic']	CC(C)CCOC(OCCC(C)C)c1ccccc39	['fruity', 'almond', 'herbal', 'cherry', 'sweet']	c1ccc(cc1)C(=O)O	['balsamic']	CC(C)=CC/C=C(\C)CCOC(=O)CC(C)C	['apple', 'rose', 'fruity', 'tropicalfruit']	Oc1cccc(c1)O	['phenolic', 'medicinal', 'liquor', 'leather']	CC(C)=CCOC(=O)C(C)C	['green', 'fruity', 'waxy', 'berry', 'plum', 'butter']	O=c1ccoc(c1O)C	['sweet', 'burnt']	Cc1cccc(c1)OC	['whiteflower']	CC(C)(c1ccccc1)O	['green', 'sweet', 'earthy']
C(CCN)CN	['animalic', 'overripe', 'seafood']	COc1ccc(c(c1)C=O)OC	['vanilla']	c1ccc2ccccc2c1	['dry', 'camphor']	CCCC(=O)OC(C)CCC	['ethereal', 'green', 'fruity', 'banana', 'sharp', 'plum', 'sweet']	CC(C(=O)O)C	['sour', 'cheese', 'butter', 'fruity']	CCCOC(=O)CCCCC(=O)OCCC	['odorless']	CC/C=C\CCOC(=O)c1ccccc1	['green', 'herbal', 'woody', 'balsamic', 'sweet']	OC/C=C(/CC/C=C(/CCC=C(C)C)\C)\C	['ethereal', 'fresh', 'lily']			O=C1CSCC1	['sulfuric', 'fruity']	CCCCc1c(C)nc(C)cn1	['sweet', 'earthy']	CC(=O)OC([C@@H]1CC[C@@H](C2=C(C1)[C@@H](C)CC2)C)(C)C	['powdery']	CCCCCCCCC/C=C/COC(C)=O	['fatty', 'fruity', 'fresh', 'citrus']	CCOC(=O)CC(=O)c1ccccc1	['fruity', 'cherry']	CC(c1ccccc1)(O)C	['sweet', 'resinous', 'fresh', 'floral']			CCCCc1cccs1	['fruity', 'floral', 'dairy', 'cooked', 'meat']	COc1cc(C(C)=O)cc(OC)c1O	['spicy', 'vanilla', 'phenolic', 'balsamic', 'sweet']	OC(=O)c1ccccc39	['odorless']	COc1cccc(c1)O	['phenolic']	c1cc(cc(c1)O)O	['dairy', 'vanilla']	c1ccc2nccnc2c1	['burnt']	Cc1occc(=O)c1O	['caramellic', 'fruity', 'berry', 'sweet']	C=CC(C)(CCC=C(C)C)OCC	['citrus', 'floral']	CC(c1ccccc1)(O)C	['sweet', 'resinous', 'fresh', 'floral']
C1CCNC1	['chemical', 'seafood', 'rancid', 'sulfuric']	CCCCOC(=O)CCCCCCCCC=C	['oily', 'wine', 'liquor']	COc1ccc(c(c1)C=O)OC	['vanilla']	C=C1C(O)CC2CC1C2(C)C	['fresh', 'camphor']	CC(C)C(=O)O	['sour', 'cheese', 'butter', 'rancid']	CCCCCC(=O)OCC(C)C	['fruity', 'wine']	CCCCCCC(CC)C(=O)OC	['oily', 'fruity', 'fatty', 'herbal', 'woody']	CC(=CCC/C(=C/CC/C(=C/CO)/C)/C)C	['lily', 'waxy']			O=C1CCSC1	['roasted', 'vegetable', 'meat', 'butter']	SCCc1cnccn1	['roasted', 'meat', 'sulfuric']	CC(=O)OC(C)(C)[C@@H]1CC[C@H](C)C2=C(C1)[C@@H](C)CC2	['rose', 'earthy', 'woody', 'floral', 'sweet']	CCCCCOC=O	['green', 'fruity', 'fresh', 'sweet', 'wine']	CCCCCCC/C=C/C=O	['green', 'earthy', 'fatty', 'waxy', 'mushroom']	OCCCc1ccccc1	['hyacinth', 'balsamic']			CCCCSCC	['vegetable', 'green', 'alliaceous', 'meat', 'sulfuric']	CCCCCCCCCCOC	['fresh', 'citrus', 'fatty', 'aldehydic']	O=C(O)c1ccccc39	['balsamic']	COc1cccc(O)c1	['phenolic', 'medicinal', 'sweet']	CC(=O)CCc1ccc(O)cc1	['fruity', 'sweet']	CCCCCCCCC(=O)OCCCCCC	['green', 'oily', 'cognac', 'nut', 'wine']	CCc1ccc(C=O)cc1	['green', 'almond', 'herbal', 'anisic', 'cherry']	Cc1ccc2c(cccn2)c1	['leather', 'green', 'grass', 'animalic', 'tobacco']	OCCCc1ccccc1	['hyacinth', 'balsamic']
CCc1ccccn1	['green', 'smoky', 'grass']	C=CCCCCCCCCC(=O)OCCCC	['butter', 'wine', 'floral']	CCCCOC(=O)CCCCCCCCC=C	['oily', 'wine', 'liquor']	CCC(C)(CCC=C(C)C)O	['woody', 'rose', 'citrus', 'blueberry', 'grass']	CC1=C(O)C(=O)CC(C1)(C)C	['herbal', 'sweet', 'burnt', 'phenolic']	CC(=O)CC(=O)C	['resinous', 'smoky', 'burnt', 'woody', 'fruity']	CCCCOCCOC(=O)C	['fresh', 'ethereal', 'fruity', 'liquor']	CC1CCCCCCCCCCCCC(=O)O1	['musk']			O=CCCC(C)C	['pungent', 'aldehydic', 'herbal', 'fruity', 'musty']	CC(C)SCc1ccco1	['coffee', 'gourmand', 'meat', 'floral']	C=CCN=C=S	['pungent']	CCCCCCCCOC(=O)CCCCCC	['green', 'fatty', 'fruity', 'sweet']	Cc1c(c(=O)cco1)O	['bread', 'syrup', 'clean', 'burnt']	OC1CCCC=C1	['fresh', 'earthy']			C/C=C/c1cc(OC)c(cc1OC)OC	['cinnamon']	CC1=CCCC(C)(C)C1/C=C/C(C)O	['floral', 'berry']	CCCCCCOC(=O)CCC(C)=O	['fruity', 'caramellic', 'wine']	CC(=CCC/C(=C\C(=O)OC)/C)C	['geranium', 'herbal', 'citrus']	CCCCC(=O)OCCC	['apple', 'ethereal', 'fruity', 'wine']	C=C(C)[C@@H]1CC[C@@H](C)C(=O)C1	['herbal']	C/C=C/C=C/COC(C)=O	['apple', 'fruity', 'pear', 'sweet', 'wine']	Cc1ccc2c(c1)cccn2	['animalic', 'earthy', 'leather', 'honey', 'tobacco']	OC1CCCC=C1	['fresh', 'earthy']
CC(C=C)CO	['fresh', 'fermented', 'fruity', 'green']	C(CCCS)CCS	['burnt', 'fatty', 'meat', 'mushroom', 'sulfuric']	C=CCCCCCCCCC(=O)OCCCC	['butter', 'wine', 'floral']	CC(=CCCC(C)O)C	['sweet', 'oily', 'green', 'woody', 'pepper']	CC1=C(C(=O)CC(C)(C)C1)O	['phenolic', 'powdery', 'dry', 'nut', 'tobacco', 'spicy', 'clean']	CCOC(=O)CCCC(=O)OCC	['apple']	CCCCOCCOC(C)=O	['ethereal', 'fruity', 'pungent', 'sweet']	CC(C1CCC(CC1)(C)O)C	['resinous', 'coniferous']			CC(C)CCC=O	['fatty', 'fruity', 'herbal', 'cheese']	c1ccc(cc1)Nc1ccccc1	['resinous', 'seafood']	C/C=C/c1cc(c(c(c1)OC)OC)OC	['spicy', 'floral']	CC(=CC(=O)OC(C)C)C	['spicy', 'cooling', 'vegetable']	O=c1ccoc(c1O)C	['sweet', 'burnt']	CC(=CC(O)C)C	['fresh', 'ethereal', 'fermented']			CCc1cnc(C)c(CC)n1	['nut', 'meat', 'vegetable']	smile	Odor	smile	Odor	CCCCCCO	['fatty', 'fruity', 'wine']	C=C(C)[C@@H]1CC[C@@H](C)C[C@H]1OC(C)=O	['green', 'fruity', 'mint']	CC(=C)[C@@H]1CC[C@H](C(=O)C1)C	['herbal']	C=CCCCCCCCCC(=O)OCC=C	['fatty', 'coconut', 'sweet', 'nut']	Cc1ccc2ncccc2c1	['tobacco', 'woody', 'floral', 'sweet', 'animalic']	CC(=CC(O)C)C	['fresh', 'ethereal', 'fermented']
C=CC(C)CO	['fermented', 'fruity', 'fresh', 'herbal']	SCCCCCCS	['fatty', 'mushroom', 'meat', 'sulfuric']	CC(CCCC(=O)OC)OC(=O)C	['fruity']	CC(CCC=C(C)C)O	['fresh', 'ethereal', 'fruity', 'floral']	C[C@@H]1CC(C)(C)CC(=O)C1=O	['caramellic', 'musty', 'sweet']	CC(C)CC(=O)OC	['sweet', 'ester', 'fruity']	C=CCOC(=O)COCCC(C)C	['apple', 'green', 'fruity', 'herbal']	O[C@@H]1CC[C@@H](CC1)C(C)(C)C	['musk', 'earthy']			CC(=CCCC(=CCCC(=O)C)C)CCC=C(C)C	['wine', 'floral']	CCCCCc1csc(C)n1	['green', 'vegetable', 'meat']	C=CC(OC(=O)c1ccccc1)(CCC=C(C)C)C	['resinous', 'floral', 'citrus']	CCCCCC(=O)OC(C)C	['fruity', 'sweet']	Cc1occc(=O)c1O	['caramellic', 'fruity', 'berry', 'sweet']	OCC(=C)C1CCC(=CC1)C	['fresh', 'citrus', 'herbal']			CC(=C[C@@H]1C[C@H](C)CCO1)C	['geranium', 'powdery', 'metallic']	CC(C)CCOC(OCCC(C)C)c1ccccc40	['fruity', 'almond', 'herbal', 'cherry', 'sweet']	c1ccc(cc1)C(=O)O	['balsamic']	CCCCCCCC(OCC)OCC	['green', 'floral', 'orange', 'citrus']	CCOC(=O)c1ccco1	['fruity', 'burnt', 'floral']	CCSC(C)=O	['sulfuric', 'meat']	C1SSCSSS1	['mushroom']	CCCCc1cccs1	['fruity', 'floral', 'dairy', 'cooked', 'meat']	OCC(=C)C1CCC(=CC1)C	['fresh', 'citrus', 'herbal']
CCC=CCCO	['leaf']	CSC	['vegetable', 'pungent']	CCCCC(OC(C)=O)C(=O)OC	['fruity', 'apple']	CC(C)=CCCC(C)O	['citrus', 'green', 'fatty', 'floral', 'sweet']	CC1(CC1(Cl)Cl)c1ccccc1	['rose']	COC(=O)CC(C)C	['fruity', 'sweet', 'tropicalfruit', 'apple', 'cacao']	C/C=C(\C)/C(=O)OCC	['tropicalfruit', 'berry', 'floral', 'caramellic']	C=C(C)CCC[C@H](C)CCO	['rose', 'berry', 'metallic']			CC(=CCCC(=CCCC(=CCCC(=O)C)C)C)C	['wine', 'floral', 'dairy']	CC(c1ccccc1)(C)C	['pungent', 'chemical', 'terpenic', 'vegetable', 'oily']	C=CC(C)(CCC=C(C)C)OC(=O)c1ccccc1	['whiteflower', 'lemon', 'herbal', 'tropicalfruit', 'lily', 'plum', 'woody', 'balsamic', 'grape']	CCCCCC(=O)OCCCCC	['fruity', 'sweet', 'green', 'waxy', 'cognac']	CCc1ccc(C=O)cc1	['green', 'almond', 'herbal', 'anisic', 'cherry']	C=C(CO)C1CC=C(C)CC1	['mint', 'citrus', 'fruity', 'herbal', 'floral', 'sweet']			CC(C)=CCc1occc1C	['lemon', 'citrus']	smile	Odor	smile	Odor	CCOc1ccccc1CO	['anisic', 'vanilla', 'sweet']	Cc1ccc(c(c1)OC)O	['vanilla', 'smoky', 'clove', 'leather']	CC(=C)CCC(=O)C	['citrus', 'herbal']	CCc1c(C(=O)C)nccn1	['earthy', 'nut']	CCCCSCC	['vegetable', 'green', 'alliaceous', 'meat', 'sulfuric']	C=C(CO)C1CC=C(C)CC1	['mint', 'citrus', 'fruity', 'herbal', 'floral', 'sweet']
CC/C=C/CCO	['leaf', 'fresh', 'floral', 'oily', 'earthy']	COC(C(=O)C)OC	['fresh', 'fruity', 'burnt', 'sweet']	CCCCCCOC(CCCC)OCCCCCC	['green', 'fermented', 'alcoholic']	CSCCO	['sulfuric', 'meat']	OCCOc1ccc(cc1)C	['anisic', 'rose']	CCCCC(=O)C(C)=O	['fatty', 'sweet', 'cheese', 'butter']	CCOC(=O)/C(=C/C)/C	['fruity', 'herbal', 'animalic', 'caramellic']	CCCC(C)(C)O	['alcoholic', 'fermented', 'mint', 'camphor']			CC(=O)CC/C=C(\C)CC/C=C(\C)CCC=C(C)C	['floral', 'sweet', 'wine']	CCCC(=O)OC(C)CCC	['ethereal', 'green', 'fruity', 'banana', 'sharp', 'plum', 'sweet']	CC(CC/C=C/C(=O)C)C	['fruity', 'fresh', 'mushroom']	CCCCCOC(=O)CCCCC	['apple', 'waxy', 'tropicalfruit', 'fatty', 'fermented']	C/C=C/C=C/COC(C)=O	['apple', 'fruity', 'pear', 'sweet', 'wine']	CC(C)[C@@H]1CC[C@](C)([C@H]2CCC(=C[C@@H]12)C)O	['herbal', 'honey']			CCc1nc(C)c(C)o1	['green', 'vegetable', 'musty', 'earthy']	CC(C)CCOC(OCCC(C)C)c1ccccc40	['fruity', 'almond', 'herbal', 'cherry', 'sweet']	c1ccc(cc1)C(=O)O	['balsamic']	CC(C)[C@@H]1C=C[C@](C)(O)CC1	['floral', 'musty', 'herbal']	C=CC(CCCC(CCCC(CCCC(C)C)C)C)(O)C	['floral', 'herbal', 'green']	C=C(C)CCC(=O)C	['grass', 'earthy', 'vegetable']	CCc1nccnc1C(=O)C	['nut', 'caramellic', 'meat', 'earthy']	C/C=C/c1cc(OC)c(cc1OC)OC	['cinnamon']	CC(C)[C@@H]1CC[C@](C)([C@H]2CCC(=C[C@@H]12)C)O	['herbal', 'honey']
CSc1ccccc1	['roasted', 'coffee', 'woody', 'meat', 'sulfuric']	c1coc(COCc2ccco2)c1	['burnt', 'coffee', 'nut']	O=C1CC=C(O1)C	['sweet', 'herbal', 'nut', 'coconut', 'vanilla', 'tobacco']	CC1CCC(C(C)(C)O)CC1	['floral']	Cc1ccc(cc1)OCCO	['jasmin', 'animalic']	CC(C)CC(=O)SC	['sharp', 'ripe', 'cheese', 'fermented', 'vegetable', 'mushroom', 'earthy']	C/C=C(\C)C(=O)OCC	['fruity', 'caramellic']	CC(CCC1=C(C)CCCC1(C)C)O	['woody', 'floral']			C=C1C2CC(CC1=O)C2(C)C	['mint']	CC1(CC1(Cl)Cl)c1ccccc1	['rose']	CC(C)CC/C=C/C(=O)C	['fruity', 'floral']	C1CCCCCCCOC(=O)CCCCCC1	['tobacco', 'vanilla', 'powdery', 'almond', 'dry', 'woody', 'caramellic']	C=CCCCCCCCCC(=O)OCC=C	['fatty', 'coconut', 'sweet', 'nut']	CCCCC/C=C/CCO	['green', 'waxy', 'melon', 'cucumber']			C=CCCCCN=C=S	['green', 'fatty', 'pungent']	COc1cc(C(C)=O)cc(OC)c1O	['spicy', 'vanilla', 'phenolic', 'balsamic', 'sweet']	OC(=O)c1ccccc40	['odorless']	CC1=CC[C@@]23CC1C(C)(C)[C@@H]2CC[C@H]3C	['fatty', 'woody', 'sweet', 'dry']	CC1=CCC(C)C(C)(C)C1/C=C/C(=O)C	['violetflower', 'powdery', 'berry']	CCCCC/C=C\C=O	['fatty', 'fruity', 'leaf', 'nut']	CCc1nccnc1C(C)=O	['earthy', 'meat', 'nut']	CCc1cnc(C)c(CC)n1	['nut', 'meat', 'vegetable']	CCCCC/C=C/CCO	['green', 'waxy', 'melon', 'cucumber']
CCCCCCCC1OCC(C)O1	['green', 'woody']	CC(CCCC(=O)OC)OC(=O)C	['fruity']	CC1=CCC(=O)O1	['sweet', 'chemical', 'nut', 'coconut', 'vanilla', 'tobacco']	COc1cc(C(=O)O)cc(OC)c1O	['balsamic']	CC1C(=O)C(=C(C)S1)O	['meat', 'bread']	CSC(=O)CC(C)C	['fermented', 'dairy', 'vegetable', 'cheese']	C=C(C)C1CC=C(CC1)COC(=O)C	['berry', 'woody']	CC1=C(CCC(C)O)C(C)(C)CCC1	['woody', 'floral', 'ambery']			CCCCCCCCC/C=C/COC(C)=O	['fatty', 'fruity', 'fresh', 'citrus']	CSc1cncc(C)n1	['burnt', 'roasted', 'nut', 'meat']	CC(=O)/C=C/CCC(C)C	['green', 'oily', 'fatty', 'earthy', 'meat', 'nut']	C[C@H]1CCC2(O)C(C)(C)C3CC[C@@]2(C)C1C3	['earthy', 'woody', 'camphor']	C1SSCSSS1	['mushroom']	CCCCC(O)C(=O)OC	['fruity', 'fresh', 'wine']			C=C(C)C1C=CC(=CC1)C	['roasted']	CCCCCCCCCCOC	['fresh', 'citrus', 'fatty', 'aldehydic']	O=C(O)c1ccccc40	['balsamic']	OCCOCCOCC	['odorless']	NC(=O)CC[C@H](N)C(=O)O	['odorless']	CC/C=C/CC=O	['apple', 'green', 'fresh', 'pungent', 'grass', 'leaf']	C/C=C/C(=O)OCCC(C)C	['pungent', 'fruity', 'fermented', 'liquor']	CC(=C[C@@H]1C[C@H](C)CCO1)C	['geranium', 'powdery', 'metallic']	CCCCC(O)C(=O)OC	['fruity', 'fresh', 'wine']
CCCCOCc1ccccc1	['rose', 'fruity', 'sharp', 'floral', 'sweet']	CCCCC(OC(C)=O)C(=O)OC	['fruity', 'apple']	C=CC(=C)CC/C=C(\C)/CC/C=C(\C)/C=O	['orange', 'fruity', 'sweet', 'waxy']	CCCCC/C=C/CO	['citrus', 'green', 'oily', 'fatty', 'cucumber']	CC1=C(O)C(=O)C(C)S1	['roasted', 'burnt', 'meat', 'sulfuric']	CCCCCC(=O)OCCCC	['green', 'fruity', 'fermented', 'waxy', 'berry']	CC(=O)OCC1=CCC(CC1)C(=C)C	['herbal', 'fruity', 'resinous', 'spicy']	OCCC(CCCC(C)C)C	['fatty', 'floral', 'mint']			CCCCCOC=O	['green', 'fruity', 'fresh', 'sweet', 'wine']	c1ccc(cc1)CS	['sharp', 'alliaceous', 'spicy', 'mint', 'coffee']	CCCCC/C=C\C=C\C(=O)OC	['pear']	CC(C)CCC(=O)OC	['banana', 'tropicalfruit', 'cheese']	CCc1c(C(=O)C)nccn1	['earthy', 'nut']	CCOc1ccc(CO)cc1	['anisic', 'vanilla', 'sweet']			COc1nccs1	['earthy', 'bread', 'caramellic']	CC1=CCCC(C)(C)C1/C=C/C(C)O	['floral', 'berry']	CCCCCCOC(=O)CCC(C)=O	['fruity', 'caramellic', 'wine']	CC(c1nccnc1)C	['musty', 'coffee', 'cacao']	O=C(O)CC(O)(CC(=O)O)C(=O)O	['odorless']	CC(=O)n1ccc2c1cccc2	['burnt', 'roasted', 'animalic']	CC1CCC2=C(C)C(=O)OC2C1	['sweet', 'dairy', 'vanilla', 'coconut', 'powdery', 'tobacco']	CC(C)=CCc1occc1C	['lemon', 'citrus']	CCOc1ccc(CO)cc1	['anisic', 'vanilla', 'sweet']
CC(CCCC(O)(C)C)C	['fresh', 'lily']	CCCCCCOC(CCCC)OCCCCCC	['green', 'fermented', 'alcoholic']	C=CC(=C)CC/C=C(/CC/C=C(/C=O)\C)\C	['citrus', 'fatty']	C/C=C(/C)C(=O)OCCC(C)C	['fruity', 'herbal', 'floral', 'wine']	COC(=O)c1ccccc1NC	['orange', 'resinous', 'musty']	COC(=S)C(C)C	['fruity', 'sulfuric']	C=C(C)C1CC=C(C=O)CC1	['spicy', 'fatty', 'herbal']	CC(C)CCCC(C)CCO	['rose', 'leather', 'plastic']			O=Cc1cccc2c1cccc2	['spicy', 'almond']	SCc1ccccc1	['sulfuric', 'burnt', 'coffee', 'rose']	CCCCC(=O)OCc1ccccc1	['apple', 'fruity', 'tobacco', 'musk']	COC(=O)CCC(C)C	['banana', 'musty', 'pungent', 'apple']	CCc1nccnc1C(=O)C	['nut', 'caramellic', 'meat', 'earthy']	CCCCCCCC=CCO	['waxy', 'fresh', 'citrus', 'rose']			C/C=C/c1ccc(OC)cc1	['herbal', 'anisic', 'sweet']	smile	Odor	smile	Odor	Oc1cccc(c1)C(C)(C)C	['phenolic', 'terpenic', 'leather']	CCCCOC(=O)CCCCCCCCC(=O)OCCCC	['oily', 'fruity']	CC(=O)n1ccc2ccccc21	['balsamic', 'jasmin']	CC1=C2CCC(C)CC2OC1=O	['coconut', 'sweet']	CCc1nc(C)c(C)o1	['green', 'vegetable', 'musty', 'earthy']	CCCCCCCC=CCO	['waxy', 'fresh', 'citrus', 'rose']
CC(C)CCCC(C)(C)O	['fresh', 'floral', 'woody', 'citrus', 'herbal']	O=C1CC=C(O1)C	['sweet', 'herbal', 'nut', 'coconut', 'vanilla', 'tobacco']	C=C/C(C)=C/C/C=C(\C)CC/C=C(\C)C=O	['orange']	CC(CC(=O)O)CC(C)(C)C	['sour']	CNc1ccccc1C(=O)OC	['sweet', 'fruity', 'clean', 'fresh', 'floral']	CCCCOC(=O)C(OC(=O)CCC)C	['cheese', 'green', 'melon']	c1ccc(cc1)C(=O)c1ccccc1	['balsamic', 'geranium', 'metallic', 'powdery']	CC1=CCC(C(C)CO)CC1	['fruity', 'herbal']			CCCCCCCCOC(=O)CCCCCC	['green', 'fatty', 'fruity', 'sweet']	C=C1C(O)CC2CC1C2(C)C	['fresh', 'camphor']	CCOC(C(C)C)OCC	['apple', 'ethereal']	CCOC(=O)CC(C)=O	['apple', 'ethereal', 'green', 'fruity']	CCc1nccnc1C(C)=O	['earthy', 'meat', 'nut']	Cc1ccc(c(c1)C(=O)C)O	['sweet', 'floral', 'herbal']			CC(C)Cc1nc(C)c(C)s1	['geranium', 'green', 'berry', 'nut', 'vegetable', 'body', 'earthy']	CC(C)CCOC(OCCC(C)C)c1ccccc41	['fruity', 'almond', 'herbal', 'cherry', 'sweet']	c1ccc(cc1)C(=O)O	['balsamic']	C=Cc1ccc(OC)cc1	['rose']	CCCCCC=CC(=O)OCCCC	['fruity', 'green']	O=C1CCCCCO1	['fruity', 'coconut', 'musty', 'pungent']	CC(=O)CC(=O)OCc1ccccc1	['sweet', 'ester', 'floral', 'fruity']	C=CCCCCN=C=S	['green', 'fatty', 'pungent']	Cc1ccc(c(c1)C(=O)C)O	['sweet', 'floral', 'herbal']
C=CC(CCC=C(C)C)(O)C	['lemon', 'woody', 'green', 'rose']	CC1=CCC(=O)O1	['sweet', 'chemical', 'nut', 'coconut', 'vanilla', 'tobacco']	CC1CC(C(=O)C1=O)C	['syrup', 'resinous', 'burnt']	OCCOCCOCCO	['odorless']	CSc1cncc(C)n1	['burnt', 'roasted', 'nut', 'meat']	CCCCOC(=O)C(C)OC(=O)CCC	['dairy', 'body', 'green']	O=C(c1ccccc1)c1ccccc1	['rose']	CCC1(O)C2(C)CCCC1(C)CC2	['watery', 'herbal', 'woody']			CCCCCCc1ccco1	['ethereal', 'fatty', 'fruity', 'burnt', 'roasted']	c1ccc2c(c1)ncs2	['sulfuric', 'plastic', 'vegetable', 'cooked', 'caramellic', 'nut', 'coffee', 'meat']	CCOC(OCC)C(C)C	['apple', 'ethereal', 'green', 'fruity', 'fermented']	CC(=O)OC	['ethereal', 'chemical', 'ester', 'wine', 'cognac', 'liquor']	C/C=C/C(=O)OCCC(C)C	['pungent', 'fruity', 'fermented', 'liquor']	O=C1C=CCCC1	['green', 'roasted', 'mint']			CC(Cc1sc(c(n1)C)C)C	['leaf', 'earthy', 'vegetable']	smile	Odor	smile	Odor	C=CCCCCO	['green']	CCOC(=O)CCCCCCCC(=O)OCC	['oily', 'fruity', 'fatty']	ClCC(=O)c1ccccc1	['spicy']	CCC(=O)OC(c1ccccc1)C	['fresh', 'green', 'resinous', 'green', 'fruity', 'floral']	C=C(C)C1C=CC(=CC1)C	['roasted']	O=C1C=CCCC1	['green', 'roasted', 'mint']
C=CC(C)(CCC=C(C)C)O	['orange', 'rose', 'terpenic', 'waxy']	CCc1ccccc1S	['alliaceous', 'smoky', 'roasted', 'meat']	CC1CC(C)C(=O)C1=O	['syrup']	OCC(Cc1ccccc1)(C)C	['fresh', 'resinous', 'lily']	c1ccc(cc1)CS	['sharp', 'alliaceous', 'spicy', 'mint', 'coffee']	CC(C)COC(=O)COc1ccccc1	['honey', 'sweet', 'herbal']	C=CCCC=O	['roasted']	CCCCC[C@H](C)O	['mushroom', 'cheese', 'floral', 'overripe']			C1CCCCCCCOC(=O)CCCCCC1	['tobacco', 'vanilla', 'powdery', 'almond', 'dry', 'woody', 'caramellic']	c1ccc2c(c1)scn2	['plastic', 'resinous', 'floral']	C/C=C\c1cc(OC)c(cc1OC)OC	['cinnamon']	COC(=O)C	['fresh', 'ethereal', 'fruity']	CC1CCC2=C(C)C(=O)OC2C1	['sweet', 'dairy', 'vanilla', 'coconut', 'powdery', 'tobacco']	CCCCCC/C=C\C(=O)O	['green', 'fatty']			Cc1nc(CC(C)C)sc1C	['green', 'earthy', 'vegetable', 'nut']	CC(C)CCOC(OCCC(C)C)c1ccccc41	['fruity', 'almond', 'herbal', 'cherry', 'sweet']	c1ccc(cc1)C(=O)O	['balsamic']	CCCCCCCCCCCCCCCO	['oily']	CCCCCCCCCCCC=CC=O	['citrus', 'waxy', 'fatty', 'green', 'floral']	Cc1cccc(c1)Oc1ccccc1	['geranium']	CCC(=O)OC(C)c1ccccc1	['green', 'fruity', 'floral', 'sweet']	COc1nccs1	['earthy', 'bread', 'caramellic']	CCCCCC/C=C\C(=O)O	['green', 'fatty']
Oc1ccc2c(c1)oc(=O)cc2	['fruity', 'phenolic', 'spicy']	C=CC(=C)CC/C=C(\C)/CC/C=C(\C)/C=O	['orange', 'fruity', 'sweet', 'waxy']	CC/C=C/CCOC(=O)CCCCCC	['green', 'fruity', 'fatty', 'waxy', 'tropicalfruit']	CC1CCCCN1	['seafood', 'earthy']	SCc1ccccc1	['sulfuric', 'burnt', 'coffee', 'rose']	CCCCOC(=O)CCC(C)=O	['caramellic', 'fruity', 'fatty', 'waxy', 'sweet']	C/C=C/CCCCCCCC=O	['citrus', 'waxy', 'orange', 'sweet']	C=C(C)C1CCC(C)CC1O	['medicinal', 'cooling', 'woody', 'green', 'mint']			C[C@H]1CCC2(O)C(C)(C)C3CC[C@@]2(C)C1C3	['earthy', 'woody', 'camphor']	c1ccc2scnc2c1	['vegetable', 'burnt', 'coffee', 'sulfuric']	O=C(OCCCc1ccccc1)c1ccccc1O	['balsamic', 'floral', 'sweet']	COC(C)=O	['ethereal', 'fruity', 'sweet']	CC1=C2CCC(C)CC2OC1=O	['coconut', 'sweet']	OCC1=CCC2CC1C2(C)C	['woody', 'herbal', 'spicy', 'green']			Cc1nc2c(s1)cccc2	['resinous', 'animalic', 'tropicalfruit']	COc1cc(C(C)=O)cc(OC)c1O	['spicy', 'vanilla', 'phenolic', 'balsamic', 'sweet']	OC(=O)c1ccccc41	['odorless']	CC(=C1CC=C(C)CC1)C	['sweet', 'resinous', 'lemon', 'oily']	C[C@@H]1CC[C@H]2C(C)(C)[C@H]3C[C@]21CC[C@@]3(C)O	['woody']	COC(=O)c1ccc(OC)cc1	['anisic', 'vanilla', 'sweet']	C=C/C=C\C=O	['spicy', 'green', 'pungent']	C/C=C/c1ccc(OC)cc1	['herbal', 'anisic', 'sweet']	OCC1=CCC2CC1C2(C)C	['woody', 'herbal', 'spicy', 'green']
OCC(C)C	['ethereal', 'fermented']	C=CC(=C)CC/C=C(/CC/C=C(/C=O)\C)\C	['citrus', 'fatty']	CCCOC(=O)c1cc(O)c(O)c(O)c1	['odorless']	CC(C)(C)[C@H]1CC[C@@H](CC1)O	['musk', 'earthy']	c1ccc2c(c1)ncs2	['sulfuric', 'plastic', 'vegetable', 'cooked', 'caramellic', 'nut', 'coffee', 'meat']	CCCCC/C=C/C(=O)OC	['green', 'fruity', 'melon', 'pear']	CC(OC(=O)c1cccnc1)C	['tobacco', 'resinous', 'fruity']	OCCCOCCCO	['odorless']			CCCCCCCCC/C=C/C=O	['waxy', 'orange']	CC(C)SSC(C)C	['alliaceous', 'meat', 'vegetable']	CC(C)=CCC/C(C)=C/COC(=O)c1ccccc1N	['fruity', 'floral']	CC1C(=O)C2CC1C(C)(C)C2	['herbal', 'camphor']	CC(=O)CC(=O)OCc1ccccc1	['sweet', 'ester', 'floral', 'fruity']	CCCCCC=CC(C)=O	['earthy', 'fruity', 'sweet', 'mushroom']			Cc1nc2ccccc2s1	['vegetable', 'meat', 'nut', 'sulfuric']	CCCCCCCCCCOC	['fresh', 'citrus', 'fatty', 'aldehydic']	O=C(O)c1ccccc41	['balsamic']	CC1=CC[C@H](C(C)(C)O)CC1	['floral', 'sweet']	OCC/C=C/CC	['fresh', 'leaf']	O=C(C=Cc1ccccc1)OCC1CCCO1	['balsamic', 'sweet', 'spicy', 'wine']	CCCC(CC=O)SC	['butter', 'grass', 'fresh']	CC(C)Cc1nc(C)c(C)s1	['geranium', 'green', 'berry', 'nut', 'vegetable', 'body', 'earthy']	CCCCCC=CC(C)=O	['earthy', 'fruity', 'sweet', 'mushroom']
CC(C)CO	['ethereal', 'wine']	C=C/C(C)=C/C/C=C(\C)CC/C=C(\C)C=O	['orange']	CC(C)c1ccc(C)cc1OC	['woody', 'smoky', 'burnt']	CCc1ccccc1	['chemical', 'resinous']	c1ccc2c(c1)scn2	['plastic', 'resinous', 'floral']	CC(=O)C(C)OC(=O)C	['banana', 'apple', 'chemical', 'tropicalfruit']	CC(C)OC(=O)c1cccnc1	['fruity', 'tobacco', 'herbal', 'floral']	C=C(C)[C@H](CO)CC=C(C)C	['spicy', 'rose', 'citrus', 'herbal']			CC(C=O)CC	['apple', 'herbal', 'fermented']	Cn1cccc1	['herbal', 'woody', 'smoky', 'sweet', 'animalic']	CC1=CCC2C3C(C(C)C)CC[C@@]2(C)C13	['woody', 'spicy']	CCCC(=O)OCCC	['fruity', 'sweet', 'cooling', 'ethereal']	CCC(=O)OC(c1ccccc1)C	['fresh', 'green', 'resinous', 'green', 'fruity', 'floral']	CC(=CCC[C@@](C)([C@@H]1CC=C(C)CC1)O)C	['fruity', 'nut', 'coconut']			Cc1nc(C)c(C)nc1C	['musty', 'nut']	CC1=CCCC(C)(C)C1/C=C/C(C)O	['floral', 'berry']	CCCCCCOC(=O)CCC(C)=O	['fruity', 'caramellic', 'wine']	CCCCC/C=C/C(=O)O	['fatty', 'waxy', 'dairy', 'musty']	CC(=O)/C=C/C1C(=CCC(C1(C)C)C)C	['violetflower', 'woody']	CCCCCCCCCC(=O)OCCc1ccccc1	['rose', 'fatty']	COC(=O)c1ccccc1	['fruity', 'floral', 'sweet']	CC(Cc1sc(c(n1)C)C)C	['leaf', 'earthy', 'vegetable']	CC(=CCC[C@@](C)([C@@H]1CC=C(C)CC1)O)C	['fruity', 'nut', 'coconut']
C=C[C@@]1(C)CC[C@H](C(C)(C)O1)O	['earthy']	CCCC(C)(C)SSC(C)(C)CCC	['vegetable', 'green', 'alliaceous', 'meat', 'sulfuric']	CC1[C@H](O)C[C@@]2(C(C)C)C[C@H]12	['mint', 'camphor']	C1CCC(CC1)CCO	['lily', 'waxy', 'cooling']	c1ccc2scnc2c1	['vegetable', 'burnt', 'coffee', 'sulfuric']	CC(=O)OC(C(=O)C)C	['butter', 'fruity']	CCOC=O	['ethereal', 'fruity', 'cognac', 'wine']	OC1C2CC3CC1CC(C2)C3	['fresh', 'camphor']			CCCCCCCCCC=O	['waxy', 'sweet', 'orange']	CCc1c(C)nccn1	['nut', 'earthy', 'bread']	CCCC(=O)OCc1ccc(OC)cc1	['fruity', 'plum', 'floral', 'sweet']	CCCOC(=O)c1ccccc1	['balsamic', 'nut']	CCC(=O)OC(C)c1ccccc1	['green', 'fruity', 'floral', 'sweet']	CCCCCCCC(O)C	['ethereal']			CC1=NCCS1	['sulfuric', 'musty', 'meat', 'nut']	smile	Odor	smile	Odor	CCc1ccc(nc1)C	['rancid', 'green', 'herbal']	Cc1cncc(C)c1	['green', 'fatty']	CC1CC(=O)CC(C1)(C)C	['fresh', 'mint']	O=CC1CC(=CC(C1C)C)C	['green', 'herbal', 'lemon']	Cc1nc(CC(C)C)sc1C	['green', 'earthy', 'vegetable', 'nut']	CCCCCCCC(O)C	['ethereal']
C=CC(OCC)OCC	['green', 'fruity', 'sharp', 'fresh', 'pungent']	CC1CC(C(=O)C1=O)C	['syrup', 'resinous', 'burnt']	CC1=CC(=O)CC1	['caramellic', 'sweet']	OCCC1CCCCC1	['fresh', 'oily', 'floral', 'fermented']	c1coc(CCc2ccco2)c1	['burnt', 'roasted', 'metallic']	CCC(=O)COC(C)=O	['fruity', 'grape', 'nut', 'wine', 'butter']	O=C(O)CCCCCCCC(=O)O	['odorless']	CCCCCC(CCCC)O	['oily']			O=CCC(C)C	['lactonic', 'cacao']	CCc1nccnc1C	['cacao', 'coffee', 'nut']	CC(=O)C(Cc1ccccc1)O	['dairy', 'sweet', 'fruity']	CCCCCCCCC(=O)OCCCCCCC	['rose', 'oily', 'orange', 'floral', 'sweet', 'wine']	C=C/C=C\C=O	['spicy', 'green', 'pungent']	CCCCCCCC(C)O	['cheese', 'green', 'orange']			CCCCCCc1ccccn1	['green', 'fatty', 'vegetable', 'nut']	CC(C)CCOC(OCCC(C)C)c1ccccc42	['fruity', 'almond', 'herbal', 'cherry', 'sweet']	c1ccc(cc1)C(=O)O	['balsamic']	CCc1ccc(C)nc1	['nut', 'earthy']	C/C(=C/CCC1(C)C2CC3C(C2)C31C)CO	['woody']	CC1CCCC(C)(C)C1=O	['mint', 'green', 'resinous', 'honey']	CC1=CC(C)C(C)C(C1)C=O	['fresh', 'musty', 'leaf', 'clean', 'herbal']	Cc1nc2c(s1)cccc2	['resinous', 'animalic', 'tropicalfruit']	CCCCCCCC(C)O	['cheese', 'green', 'orange']
c1ccc(cc1)CO	['sweet', 'floral', 'fruity', 'chemical']	CC1CC(C)C(=O)C1=O	['syrup']	C1COC(O1)Cc1ccccc1	['herbal', 'floral', 'green', 'fruity']	CCC(C)C(C)O	['alcoholic', 'ethereal', 'green', 'fruity']	Cn1cccc1	['herbal', 'woody', 'smoky', 'sweet', 'animalic']	CCC(=O)SC	['alliaceous', 'dairy', 'vegetable']	CCCCCCOC(=O)/C(=C/C)/C	['sweet', 'green', 'oily', 'earthy', 'wine', 'berry', 'plum']	CC(=CCO)C	['sweet', 'fruity', 'alcoholic', 'green']			CC(C)CC=O	['ethereal', 'aldehydic', 'cacao', 'lactonic']	Cc1nccs1	['vegetable']	C=CC1(C)CCC(=O)O1	['fruity', 'mint']	CCCCC1CCCC(=O)O1	['resinous', 'fruity', 'coconut', 'dairy']	CCCC(CC=O)SC	['butter', 'grass', 'fresh']	C1CCC(CC1)OC(=O)c1ccccc1N	['violetflower', 'orange']			CC(=CCC/C(=C/COC)/C)C	['rose']	smile	Odor	smile	Odor	CCCCCCCCc1ccco1	['ethereal', 'oily']	CC(C)CCCC(C)CCCC(C)CCCC(=CCO)C	['ethereal', 'jasmin', 'balsamic']	CCC(=O)OC/C=C/c1ccccc1	['spicy', 'rose', 'fruity', 'balsamic', 'floral']	C=CCCCCCC(=O)C	['fruity', 'cooked']	Cc1nc2ccccc2s1	['vegetable', 'meat', 'nut', 'sulfuric']	C1CCC(CC1)OC(=O)c1ccccc1N	['violetflower', 'orange']
OCc1ccccc1	['ethereal', 'sweet', 'floral']	C=CC(C)(CCCC(C)C)O	['woody', 'citrus', 'camphor']	CCCCCC(OCCCC)OCCC(C)C	['green', 'oily', 'apple', 'cognac']	CC1=C(/C=C/C(C)O)C(C)(C)CCC1	['fruity', 'berry', 'woody', 'floral']	Cc1nccs1	['vegetable']	O=C(CSCc1nc2ccccc2[nH]1)Nc1ccc2ccccc2c1	['ripe', 'fruity', 'dairy', 'tropicalfruit', 'cheese']	C/C=C(\C)C(=O)OCCCCCC	['green', 'fruity', 'fresh']	CC(C)=CCO	['green', 'fruity']			CC1C(=O)C2CC1C(C)(C)C2	['herbal', 'camphor']	CC(C)c1nc(C)cs1	['earthy', 'alliaceous', 'fruity', 'coffee', 'meat']	CCCC(=O)OC[C@@H](C)c1ccccc1	['spicy', 'fruity', 'woody', 'floral', 'sweet']	CC(CC(=O)OC1CCCCC1)C	['fruity', 'cheese']	COC(=O)c1ccccc1	['fruity', 'floral', 'sweet']	O=C(c1ccccc1N)OC1CCCCC1	['floral', 'orange']			Cc1c(C)oc(C)n1	['nut', 'body', 'spicy', 'sulfuric', 'vegetable']	CC(C)CCOC(OCCC(C)C)c1ccccc42	['fruity', 'almond', 'herbal', 'cherry', 'sweet']	c1ccc(cc1)C(=O)O	['balsamic']	CCC(CC)(O)C	['fruity', 'leaf']	C(C(=O)O)C(CC(=O)O)(C(=O)O)O	['odorless']	CN(C)c1ccccc1C(=O)OC	['orange', 'leaf', 'woody']	C=CCCCCC(C)=O	['fatty', 'herbal', 'cheese']	Cc1nc(C)c(C)nc1C	['musty', 'nut']	O=C(c1ccccc1N)OC1CCCCC1	['floral', 'orange']
CCCCC/C=C(/C=O)CCCC	['citrus', 'green', 'fatty', 'fruity', 'aldehydic', 'grass']	C=CC(CCCC(C)C)(O)C	['woody', 'fruity']	CCC(=O)Nc1ccccc1C(=O)OC	['sweet', 'resinous', 'floral', 'orange', 'grape']	OC1CCCC1C1CCCC1	['jasmin', 'fruity', 'resinous']	COc1ccc(cc1)C(=O)O	['sweet', 'anisic']	CCOC(=O)CCCCC(=O)OCC	['wine', 'fatty']	CC1C(=O)C(=C(C)O1)OC	['musty', 'caramellic', 'green', 'cacao', 'coffee', 'meat', 'vegetable']	C=CC(C)O	['green', 'fermented']			C=C(C)c1ccc(C)cc1	['phenolic', 'smoky', 'clove', 'chemical', 'coffee', 'nut']	Cc1csc(n1)C(C)C	['earthy', 'alliaceous', 'fruity', 'coffee', 'meat']	CC(OC)OC	['sharp', 'sweet', 'alcoholic', 'ethereal', 'grass']	CC(C)CC(=O)OC1CCCCC1	['apple', 'banana', 'berry']	O=CC1CC(=CC(C1C)C)C	['green', 'herbal', 'lemon']	Nc1ccccc1C(=O)OC1CCCCC1	['fruity', 'fatty', 'grape', 'orange', 'floral']			CC1CCOSC1(C)C	['green', 'herbal', 'tropicalfruit', 'sulfuric']	COc1cc(C(C)=O)cc(OC)c1O	['spicy', 'vanilla', 'phenolic', 'balsamic', 'sweet']	OC(=O)c1ccccc42	['odorless']	CCC(C)(CC)O	['fruity', 'leaf']	CC(C)C1=CCC(C)(O)CC1	['woody', 'musty', 'dry']	COC(=O)c1ccccc1N(C)C	['orange', 'resinous']	O=C(c1ccccc1)Oc1ccc2c(c1)cccc2	['odorless']	CC1=NCCS1	['sulfuric', 'musty', 'meat', 'nut']	Nc1ccccc1C(=O)OC1CCCCC1	['fruity', 'fatty', 'grape', 'orange', 'floral']
CCOC(OCC)c1ccccc1	['spicy', 'green', 'almond', 'sweet']	CC/C=C/CCOC(=O)CCCCCC	['green', 'fruity', 'fatty', 'waxy', 'tropicalfruit']	CCOC(=O)CCCCCCCCC(=O)OCC	['fruity', 'melon', 'wine']	CCCCCCCCCc1ccc(cc1)O	['aldehydic', 'floral', 'orange']	COc1ccc(C(=O)O)cc1	['spicy', 'cherry', 'sweet']	CCCCCC/C=C\C(=O)OC	['green', 'fatty', 'coconut']	COC1=C(C)OC(C)C1=O	['caramellic', 'fruity', 'sweet', 'wine']	CC/C=C\CC/C=C/CO	['green', 'herbal', 'cucumber']			CCCCCCC/C=C/C=C/C=O	['fatty', 'orange', 'grapefruit', 'meat']	Cc1csc(C(C)C)n1	['green', 'earthy', 'coffee', 'vegetable', 'nut', 'tropicalfruit']	CCCCOC(OCCCC)C	['apple', 'ethereal', 'liquor']	C/C=C/C(=O)CC	['ester', 'fruity', 'burnt']	CC1=CC(C)C(C)C(C1)C=O	['fresh', 'musty', 'leaf', 'clean', 'herbal']	CCOC(=O)c1ccc(O)c(OC)c1	['spicy', 'vanilla', 'phenolic', 'floral', 'sweet']			CCCCCCCCCCCCCCCCCCCCC	['oily']	CCCCCCCCCCOC	['fresh', 'citrus', 'fatty', 'aldehydic']	O=C(O)c1ccccc42	['balsamic']	CCC(C)(O)CC	['green', 'fruity', 'earthy', 'fermented', 'camphor', 'leaf']	CCCCCCCCCCCCCCCCO	['odorless']	CCCCC(=O)OCc1ccco1	['fruity', 'apple', 'caramellic']	O=CCc1ccc(cc1)C	['hyacinth', 'green']	CCCCCCc1ccccn1	['green', 'fatty', 'vegetable', 'nut']	CCOC(=O)c1ccc(O)c(OC)c1	['spicy', 'vanilla', 'phenolic', 'floral', 'sweet']
CC/C(C)=C(/C)C(C)=O	['spicy']	CCCOC(=O)c1cc(O)c(O)c(O)c1	['odorless']	CCCCCOC(=O)CC(C)C	['fruity', 'apple', 'banana']	C=CC(C)(CCC=C(C)CCC=C(C)C)O	['floral', 'green', 'citrus', 'woody', 'waxy']	Cc1cccc(O)c1	['phenolic', 'medicinal', 'dry', 'leather']	CCCOC(=O)CC(=O)OCCC	['apple']	CCCC(=O)c1ccccc1	['fruity', 'vanilla', 'floral', 'sweet', 'nut', 'butter']	CCCC[C@@H](C)O	['mushroom', 'musty', 'oily']			CCCCC1CCCC(=O)O1	['resinous', 'fruity', 'coconut', 'dairy']	C=Cc1ccc(cc1)Br	['cinnamon', 'balsamic', 'floral']	CCCCOC(C)OCCCC	['rose', 'green']	C/C=C\C(=O)CC	['spicy', 'green', 'metallic', 'pungent', 'tropicalfruit']	C=CCCCCCC(=O)C	['fruity', 'cooked']	CCC/C=C/CO	['green', 'fruity', 'sharp', 'leaf']			CC(C)S	['alliaceous', 'sharp', 'meat', 'gourmand']	CC1=CCCC(C)(C)C1/C=C/C(C)O	['floral', 'berry']	CCCCCCOC(=O)CCC(C)=O	['fruity', 'caramellic', 'wine']	OC/C=C(/CCC=C(C)C)\C	['rose', 'dry']	C=CC(C)(O)CCCC(C)CCCC(C)CCCC(C)C	['sweet', 'odorless', 'leaf']	CCc1c(c(=O)cco1)O	['berry', 'syrup']	Cc1ccc(cc1)CC=O	['whiteflower', 'sweet', 'floral']	CC(=CCC/C(=C/COC)/C)C	['rose']	CCC/C=C/CO	['green', 'fruity', 'sharp', 'leaf']
CC(=O)c1ccccc1O	['cinnamon', 'almond', 'cherry']	CC(C)c1ccc(C)cc1OC	['woody', 'smoky', 'burnt']	Cc1ccc2c(c1)CCCC2(C)C	['woody', 'camphor']	C=CC(C)(O)CC/C=C(\C)CCC=C(C)C	['green', 'woody', 'floral']	c1ccc(cc1)COC(=O)c1ccccc1N	['lily', 'grapefruit']	CCCCC(=O)OCC(C)C	['fruity', 'apple', 'ethereal']	CCCOC(=O)c1cc(O)c(c(c1)O)O	['odorless']	CCC(CO)CC	['fresh', 'ethereal', 'fermented', 'fruity']			CC1=CC2C(=C(C)CO2)CC1	['floral', 'mint']	CC1CCCCN1	['seafood', 'earthy']	CC(=O)C1=CCCCN1	['caramellic']	CCCCCCCCCCCCCCC1CCC(=O)O1	['fatty', 'waxy']	C=CCCCCC(C)=O	['fatty', 'herbal', 'cheese']	CCCCCCCCCCCCCCCCCO	['fatty', 'ethereal']			CCCSSCC	['alliaceous', 'green']	smile	Odor	smile	Odor	CC(=CCC/C(=C/CO)/C)C	['rose', 'citrus']	CCCCC(=O)OC1CC(C)CCC1C(C)C	['fruity', 'herbal', 'balsamic', 'sweet', 'mint']	CC(=CCC/C(=C\COC=O)/C)C	['green', 'metallic', 'tropicalfruit', 'citrus', 'floral']	Cc1ccccc1OC(=O)c1ccccc1O	['sweet', 'mint']	Cc1c(C)oc(C)n1	['nut', 'body', 'spicy', 'sulfuric', 'vegetable']	CCCCCCCCCCCCCCCCCO	['fatty', 'ethereal']
CC=CSC=CC	['gourmand', 'caramellic']	CC1[C@H](O)C[C@@]2(C(C)C)C[C@H]12	['mint', 'camphor']	CCCCCC(OC(=O)CCCCC)C	['oily', 'fruity', 'musty', 'pungent']	CCCCCCCC(=O)O	['fatty', 'animalic']	O=C(c1ccccc1N)OCc1ccccc1	['orange', 'resinous', 'floral']	CCOC(=O)CSC	['sulfuric', 'green', 'tropicalfruit']	CCCOC(=O)c1ccco1	['earthy', 'fruity', 'burnt', 'sweet']	CCC(CC)CO	['sweet', 'musty', 'alcoholic']			c1ccc2c(c1)cc(C=O)o2	['almond']	CCc1cccs1	['green']	C=CCc1cc2c(cc1OC)OCO2	['pepper']	CCCCCCCCOC(=O)CCCCC	['green', 'oily', 'fruity', 'sweet']	O=C(c1ccccc1)Oc1ccc2c(c1)cccc2	['odorless']	CC(CCc1ccccc1)(O)C	['lily', 'resinous']			CCCCCC(OC)OC	['apple', 'green', 'musty', 'sweet', 'leaf']	CC(C)CCOC(OCCC(C)C)c1ccccc43	['fruity', 'almond', 'herbal', 'cherry', 'sweet']	c1ccc(cc1)C(=O)O	['balsamic']	CC(C)=CCC/C(C)=C/CO	['rose', 'floral', 'sweet']	C=C(C)[C@H]1CC[C@H](C)C[C@H]1O	['medicinal', 'cooling', 'woody']	O=COC/C=C(\CCC=C(C)C)/C	['fresh', 'floral', 'citrus']	CC(=CCCC(=O)C)CCC=C(C)C	['fruity', 'sweet', 'floral', 'aldehydic', 'leaf', 'rose']	CC1CCOSC1(C)C	['green', 'herbal', 'tropicalfruit', 'sulfuric']	CC(CCc1ccccc1)(O)C	['lily', 'resinous']
C/C=C/SSC	['fresh', 'pungent']	CC1=CC(=O)CC1	['caramellic', 'sweet']	CCCCCC(=O)OC(C)CCCCC	['green', 'fruity', 'sweet', 'tropicalfruit']	CCCCC[C@@H](C)O	['fruity', 'sweet', 'oily']	CCCCCC(C(C)=O)C(=O)OCC	['green', 'fruity', 'herbal', 'floral', 'wine']	CCCCCCC(=O)OCCC(C)C	['apple', 'green', 'oily', 'fruity', 'banana', 'pear', 'wine']	O=C(c1ccccc1)OCc1ccccc1	['powdery', 'balsamic', 'berry']	Cc1ccc(cc1)CCO	['rose', 'balsamic', 'green']			O=Cc1cc2c(o1)cccc2	['sweet', 'resinous', 'burnt']	OCCS	['burnt', 'meat']	CC(OCC(C)C)OCC(C)C	['fresh', 'ethereal', 'fruity']	CCCCCOC(C)=O	['banana', 'fruity', 'ethereal']	O=CCc1ccc(cc1)C	['hyacinth', 'green']	CC(C)(O)CCc1ccccc1	['green', 'herbal', 'floral', 'sweet']			CCCCc1nccs1	['green', 'herbal']	smile	Odor	smile	Odor	CCCCCCS	['nut', 'meat', 'alliaceous']	CC1=CCC(CC1)(O)C(C)C	['fresh', 'herbal', 'pepper']	CC(C)=CCC/C(C)=C/C(O)C=O	['green', 'floral', 'sweet', 'herbal']	CC(=CCCC(=CCCC(=O)C)C)C	['fresh', 'rose', 'leaf', 'sweet', 'floral', 'aldehydic', 'fruity']	CCCCCCCCCCCCCCCCCCCCC	['oily']	CC(C)(O)CCc1ccccc1	['green', 'herbal', 'floral', 'sweet']
Cc1cc(c(C)o1)S	['meat', 'sulfuric']	CCCOC(=O)C(O)C	['fruity', 'burnt', 'caramellic']	C1CCC(=O)C1	['mint']	CCCCCCCCCCCCCCCCCC(=O)OCC(O)[C@H]1OC[C@@H](O)[C@@H]1O	['oily', 'waxy']	C=Cc1ccc(cc1)Br	['cinnamon', 'balsamic', 'floral']	CCCCOC(=O)CC	['ethereal', 'fruity', 'banana']	c1ccc(cc1)COC(=O)c1ccccc1	['sweet', 'balsamic', 'floral', 'fruity']	OCCc1ccc(cc1)C	['fresh', 'rose']			O=Cc1cc2ccccc2o1	['sweet']	CC(C)(C)S	['sulfuric']	CC(C)COC(C)OCC(C)C	['green', 'fermented', 'alcoholic', 'ethereal']	CCCCCCCCC(=O)OCC	['oily', 'fatty', 'grape', 'waxy', 'cognac', 'nut']	Cc1ccc(cc1)CC=O	['whiteflower', 'sweet', 'floral']	C/C=C/c1ccc(OCC)c(O)c1	['vanilla', 'phenolic']			c1ccc2c(c1)cccn2	['chemical', 'tobacco', 'leather']	CC(C)CCOC(OCCC(C)C)c1ccccc43	['fruity', 'almond', 'herbal', 'cherry', 'sweet']	c1ccc(cc1)C(=O)O	['balsamic']	CCCC/C=C\CCCCO	['waxy', 'fatty', 'rose']	OCC(CO)(CO)N	['odorless']	CSCCC=O	['meat']	CC1=CC(=O)C(C(C)C)CC1	['fresh', 'mint', 'herbal']	CC(C)S	['alliaceous', 'sharp', 'meat', 'gourmand']	C/C=C/c1ccc(OCC)c(O)c1	['vanilla', 'phenolic']
OCc1cccs1	['ethereal', 'alliaceous', 'fermented', 'burnt', 'coffee']	CCCOC(=O)CC(C)C	['fruity', 'apple']	O=C1CCCC1	['fresh', 'ethereal', 'burnt', 'fruity']	CC1=CC[C@H](CC1)C(C)(C)O	['floral', 'terpenic']	CCN=C=S	['alliaceous', 'spicy', 'sulfuric']	CCCCCCCC(=O)OCCCCCCC	['waxy', 'tropicalfruit', 'fatty', 'green', 'musty']	O=C(OCc1ccccc1)c1ccccc1	['fruity', 'balsamic', 'sweet']	CC(CCC1=C(C)C=CCC1(C)C)O	['woody', 'floral']			Cc1ccc2c(ccc(=O)o2)c1	['vanilla', 'coconut', 'dairy', 'powdery', 'floral']	Cc1cccc2c1cccc2	['camphor']	CCCCCC(OC(=O)CCC)C=C	['resinous', 'mushroom', 'butter']	CCCCCCCCC(=O)CC	['waxy', 'fruity', 'oily']	Cc1ccccc1OC(=O)c1ccccc1O	['sweet', 'mint']	CC(=O)CCC(=O)O	['caramellic']			c1ccc2c(c1)nccc2	['burnt', 'floral']	COc1cc(C(C)=O)cc(OC)c1O	['spicy', 'vanilla', 'phenolic', 'balsamic', 'sweet']	OC(=O)c1ccccc43	['odorless']	CCCCOC(=O)CC(CC(=O)OCCCC)(OC(C)=O)C(=O)OCCCC	['fruity', 'sweet', 'wine']	CC(C)C1(CC=C(C)CC1)O	['woody', 'spicy', 'citrus', 'terpenic']	CCCCCCCCCCOC(C)=O	['rose', 'fatty', 'fruity', 'orange']	O=C/C(=C/c1ccco1)/c1ccccc1	['spicy', 'burnt', 'caramellic']	CCCSSCC	['alliaceous', 'green']	CC(=O)CCC(=O)O	['caramellic']
CCCCC/C(=C\c1ccccc1)CO	['fruity', 'pear', 'waxy', 'floral', 'sweet', 'jasmin']	CCC(=O)Nc1ccccc1C(=O)OC	['sweet', 'resinous', 'floral', 'orange', 'grape']	c1ccc(-c2ccccc2)cc1	['rose', 'metallic']	CC1=CC[C@H](CC1)C(O)(C)C	['resinous', 'floral', 'coniferous']	CC(COC(=O)c1ccccc1N)C	['resinous', 'citrus', 'grape']	CCCCCCCOC(=O)CCCCCCC	['waxy', 'oily', 'tropicalfruit']	CC(=O)c1ccc(cc1)C(C)(C)C	['resinous', 'musk', 'woody']	CC(C)[C@@H]1CC[C@@H](C)[C@]23CC[C@@](C)([C@@H]3[C@@H]12)O	['spicy']			Cc1ccc2oc(=O)ccc2c1	['coconut']	Cc1cccc2ccccc12	['camphor']	CCCCCC(C=C)OC(=O)CCC	['fruity', 'whiteflower', 'butter', 'watery', 'metallic', 'mushroom']	CCOC(=O)C1(c2ccccc2)OC1CC	['fruity', 'berry']	CC(=CCCC(=O)C)CCC=C(C)C	['fruity', 'sweet', 'floral', 'aldehydic', 'leaf', 'rose']	COC(=O)c1cc(C)ccc1O	['medicinal', 'phenolic']			CC(=O)C(=O)O	['sharp', 'sour', 'caramellic']	CCCCCCCCCCOC	['fresh', 'citrus', 'fatty', 'aldehydic']	O=C(O)c1ccccc43	['balsamic']	OCCCCC/C=C\CC	['vegetable', 'waxy', 'melon', 'resinous']	COc1cc(C)ccc1O	['spicy', 'vanilla', 'phenolic', 'smoky', 'sweet']	O=C(Cc1ccccc1)OC/C=C/c1ccccc1	['honey', 'balsamic']	C/C(=C\C=C\C(=O)C)/CCC=C(C)C	['woody', 'floral']	CCCCCC(OC)OC	['apple', 'green', 'musty', 'sweet', 'leaf']	COC(=O)c1cc(C)ccc1O	['medicinal', 'phenolic']
CC1=CCC(CC1)C(C)(C)O	['resinous', 'clean', 'floral', 'lemon']	CCOC(=O)CCCCCCCCC(=O)OCC	['fruity', 'melon', 'wine']	CCCC(=O)OCc1ccccc1	['fruity', 'floral', 'plum']	C=C(C)C1CCC(C)(O)CC1	['sour', 'herbal', 'woody', 'sweet']	CC(C)COC(=O)c1ccccc1N	['grape', 'sweet', 'floral', 'berry']	COC(=O)OC	['fresh', 'ethereal', 'fruity']	CC(C)(C)C1CCC(=O)CC1	['mint', 'dry', 'camphor']	CC(C)[C@@H]1CC[C@@](C)([C@@H]2CCC(=C[C@@H]12)C)O	['balsamic', 'earthy']			CCC/C=C/C=O	['apple', 'green', 'fruity', 'fresh', 'vegetable', 'pungent', 'grass', 'leaf']	Cc1cccc(n1)C	['rancid', 'floral', 'spicy']	CCCCC/C=C/COC(=O)CCC	['green', 'fruity', 'butter']	CCCCCCCCCCCCCCCC(=O)OCCCC	['oily']	CC(=CCCC(=CCCC(=O)C)C)C	['fresh', 'rose', 'leaf', 'sweet', 'floral', 'aldehydic', 'fruity']	Cc1ccc(c(c1)C(=O)OC)O	['mint', 'cherry', 'leather']			C/C=C\c1ccc(OCc2ccccc2)c(OC)c1	['spicy', 'balsamic', 'floral']	CC1=CCCC(C)(C)C1/C=C/C(C)O	['floral', 'berry']	CCCCCCOC(=O)CCC(C)=O	['fruity', 'caramellic', 'wine']	CC/C=C\CCCCCO	['green', 'fruity', 'waxy', 'melon']	CC/C=C\CCCC(=O)O	['fatty']	COc1ccc(CO)cc1OC	['vanilla']	CCC(=O)OCc1ccc(OC)cc1	['fruity', 'vanilla', 'herbal', 'floral', 'sweet']	CCCCc1nccs1	['green', 'herbal']	Cc1ccc(c(c1)C(=O)OC)O	['mint', 'cherry', 'leather']
CC1=CCC(CC1)C(O)(C)C	['resinous', 'floral']	CCCCCOC(=O)CC(C)C	['fruity', 'apple', 'banana']	CC/C=C\C=C\C=O	['cooked']	CCN	['chemical', 'seafood']	O=C(O)/C=C\C(=O)O	['wine']	CCCCCCCCCCOC(=O)CC	['citrus', 'fatty', 'musk', 'aldehydic', 'cognac', 'sweet']	CCCCCCCCCCCCCCC(=O)O	['waxy']	CC1CCC(C(C1)O)C(=C)C	['herbal', 'dry']			CCCCCc1cccnc1	['rancid', 'tobacco', 'green', 'woody']	Cc1cccc(C)n1	['nut', 'woody', 'bread', 'vegetable']	CC(=O)/C=C/C12OC1(C)CCCC2(C)C	['fruity', 'woody', 'floral', 'sweet']	CC(CCOC(=O)CC(=O)C)C	['sweet', 'green', 'herbal', 'fruity', 'burnt']	CC1=CC(=O)C(C(C)C)CC1	['fresh', 'mint', 'herbal']	C=C(C)C1CCC(C)C(C1)O	['mint']			Cc1c(C)nccn1	['musty', 'nut', 'body', 'cacao', 'powdery', 'earthy', 'coffee']	smile	Odor	smile	Odor	CC1CCCC(C)(C)C1CCC(C)O	['violetflower', 'woody', 'leather']	CCCSS(=O)(=O)CCC	['roasted', 'alliaceous']	COc1cccc(C=O)c1	['spicy', 'cinnamon', 'anisic', 'floral', 'sweet']	C=C(C)C1CC=C(C)C(OC(=O)CC)C1	['fruity', 'sweet', 'mint']	c1ccc2c(c1)cccn2	['chemical', 'tobacco', 'leather']	C=C(C)C1CCC(C)C(C1)O	['mint']
CC(C(C)(C)C)O	['fresh', 'fermented', 'earthy', 'camphor']	Cc1ccc2c(c1)CCCC2(C)C	['woody', 'camphor']	C=CCOC(=O)CCCCC	['fatty', 'fruity', 'wine']	CC(C)(C)C1CCC(CC1)O	['musk', 'earthy', 'musty', 'camphor', 'leather']	C=CCc1ccc(O)c(OC)c1	['spicy', 'smoky', 'pungent', 'dry']	CCC=CCCCC1CCCC(=O)O1	['fatty', 'waxy', 'dairy']	CCCCCCC#CC(=O)OC	['green', 'leaf']	OCC/C=C\C/C=C\CC	['oily', 'melon', 'vegetable', 'floral']			CCC1CSSSC1(CC)CC	['green', 'alliaceous']	Br/C=C/c1ccccc1	['hyacinth', 'resinous']	C=C1CC/C=C(/C)CC[C@@H]2[C@@H]1CC2(C)C	['woody', 'spicy', 'dry']	CC(C)CCOC(=O)CC(=O)C	['ethereal', 'sweet', 'wine', 'green', 'fermented']	O=C/C(=C/c1ccco1)/c1ccccc1	['spicy', 'burnt', 'caramellic']	SCc1ccccn1	['roasted', 'fatty', 'meat', 'sulfuric']			Cc1nccnc1C	['coffee', 'cacao', 'nut']	CC(C)CCOC(OCCC(C)C)c1ccccc44	['fruity', 'almond', 'herbal', 'cherry', 'sweet']	c1ccc(cc1)C(=O)O	['balsamic']	CC(CCC1C(C)CCCC1(C)C)O	['woody', 'fruity', 'floral']	C=C[C@@](CCC=C(C)C)(O)C	['fresh', 'floral', 'woody', 'woody', 'pepper']	CCCC(=O)OC(CC)C	['apple', 'banana', 'butter']	CC(C(=O)O)c1ccccc1	['honey', 'floral', 'sweet']	c1ccc2c(c1)nccc2	['burnt', 'floral']	SCc1ccccn1	['roasted', 'fatty', 'meat', 'sulfuric']
CC(O)C(C)(C)C	['fermented', 'camphor']	CCCCCC(OC(=O)CCCCC)C	['oily', 'fruity', 'musty', 'pungent']	OC(=O)C(=O)C	['sour', 'burnt']	CC(C)CCCCO	['alcoholic', 'oily', 'fermented']	OCCS	['burnt', 'meat']	CC(=O)CCC(=O)C	['fresh', 'herbal', 'burnt', 'sweet']	CCCCCCC/C=C/C(=O)OC	['green', 'fruity', 'fatty', 'pear', 'tropicalfruit']	CC1=C2C[C@@H](CC[C@]2(C)CCC1)C(C)(C)O	['sweet', 'woody', 'floral']			CCCCCCCCC(=O)CC	['waxy', 'fruity', 'oily']	CSSCc1ccccc1	['sulfuric', 'vegetable', 'metallic']	CCC(C)C(=O)OCCc1ccccc1	['green', 'fruity', 'waxy', 'floral', 'sweet']	CC(=O)CC(=O)OCCC(C)C	['fruity', 'sweet', 'ethereal', 'wine']	C/C(=C\C=C\C(=O)C)/CCC=C(C)C	['woody', 'floral']	Cc1ccc(O)cc1	['phenolic', 'smoky', 'medicinal', 'animalic']			CCCCCCCCCCCCS	['rancid', 'cooked', 'meat']	smile	Odor	smile	Odor	CCCCCC/C=C/CO	['green', 'fatty', 'melon']	O=CCCc1ccc(c(c1)OC)O	['vanilla']	CCCC(=O)OC(C)CC	['apple', 'fruity', 'banana', 'pear', 'sweet']	CC(=O)OC1(C)CCC(=C(C)C)CC1	['resinous', 'coniferous', 'floral', 'fruity']	CC(=O)C(=O)O	['sharp', 'sour', 'caramellic']	Cc1ccc(O)cc1	['phenolic', 'smoky', 'medicinal', 'animalic']
C=CCOC(=O)CCCCCCCCC	['fruity', 'sweet', 'wine']	CCCCCC(=O)OC(C)CCCCC	['green', 'fruity', 'sweet', 'tropicalfruit']	CC(=O)C=O	['caramellic', 'sour', 'ethereal', 'liquor']	CCCC(C)O	['alcoholic', 'ethereal', 'wine']	COC(C)OC	['green', 'alcoholic']	CC1CC(=O)CC(C)(C)C1=O	['tobacco', 'sour']	CC(=O)OCC1=CCC2CC1C2(C)C	['spicy', 'herbal', 'woody', 'floral', 'sweet']	C=C(C)C1C=CC(C)(CC1)O	['mint', 'terpenic']			C=C(C)C1CCC(C)CC1=O	['cooling', 'mint']	CCN	['chemical', 'seafood']	CC(C)=CCC/C(C)=C/COC(=O)C(C)C	['fruity', 'rose', 'sweet']	CCCCCCC1OC(=O)CC1C	['green', 'fruity', 'waxy', 'jasmin']	CCC(=O)OCc1ccc(OC)cc1	['fruity', 'vanilla', 'herbal', 'floral', 'sweet']	CCC/C=C/CCC(=O)O	['green', 'oily', 'fatty', 'fruity', 'waxy', 'dairy']			c1cc(sc1)SSc1cccs1	['plastic', 'mushroom']	CC(C)CCOC(OCCC(C)C)c1ccccc44	['fruity', 'almond', 'herbal', 'cherry', 'sweet']	c1ccc(cc1)C(=O)O	['balsamic']	C1CCNC1	['chemical', 'seafood', 'rancid', 'sulfuric']	C1COC=CC1	['ethereal', 'burnt', 'fruity']	CCOC(C)OCC	['ethereal', 'vegetable', 'nut', 'earthy', 'sweet']	C=CCSC	['alliaceous']	C/C=C\c1ccc(OCc2ccccc2)c(OC)c1	['spicy', 'balsamic', 'floral']	CCC/C=C/CCC(=O)O	['green', 'oily', 'fatty', 'fruity', 'waxy', 'dairy']
CC(CC(=O)OC)O	['wine', 'apple']	C1CCC(=O)C1	['mint']	CC(=O)OCCOc1ccccc1	['fruity', 'floral', 'herbal']	Cc1c[nH]c2c1cccc2	['overripe', 'rancid', 'animalic', 'jasmin']	CCc1ccc(O)cc1	['woody', 'phenolic', 'animalic']	CCCCCC(O)CC	['earthy', 'oily', 'herbal', 'mushroom', 'nut']	CCC1=C(C(=O)CC1C)O	['syrup']	CCCCC[C@@H](C=C)O	['overripe', 'grass']			O=CC1C(=CCCC1(C)C)C	['fresh', 'herbal', 'citrus', 'spicy']	CCc1scc(n1)C	['sulfuric', 'vegetable', 'leaf']	C=CCCCCCCCCC(=O)OC	['fatty', 'fruity', 'waxy', 'dairy', 'wine']	CCCCCCCCC(=O)OCC(C)C	['oily', 'fruity', 'rose', 'wine']	C=C(C)C1CC=C(C)C(OC(=O)CC)C1	['fruity', 'sweet', 'mint']	C=CCOC(=O)C(C)=O	['caramellic', 'ethereal', 'fruity', 'burnt', 'sweet']			c1cscn1	['nut', 'meat']	COc1cc(C(C)=O)cc(OC)c1O	['spicy', 'vanilla', 'phenolic', 'balsamic', 'sweet']	OC(=O)c1ccccc44	['odorless']	CCc1ccccn1	['green', 'smoky', 'grass']	C=Cc1cc(c(c(c1)OC)O)OC	['phenolic', 'animalic', 'leather']	C[C@@H]1CC[C@H]([C@@H](C1)OC(=O)C)C(=C)C	['mint', 'fruity']	CC(=O)CCc1ccco1	['spicy', 'caramellic']	Cc1c(C)nccn1	['musty', 'nut', 'body', 'cacao', 'powdery', 'earthy', 'coffee']	C=CCOC(=O)C(C)=O	['caramellic', 'ethereal', 'fruity', 'burnt', 'sweet']
CCCCCC(CC(=O)OC)OC(C)=O	['green', 'fruity', 'wine', 'tropicalfruit']	O=C1CCCC1	['fresh', 'ethereal', 'burnt', 'fruity']	CCCCC1C(C)CC(=O)O1	['vanilla', 'coconut', 'fruity', 'woody', 'syrup', 'nut']	C=CC(=C)CC/C=C(\C)CC/C=C(\C)C=O	['fruity', 'fresh', 'waxy', 'orange', 'sweet']	CCC(=O)c1ccccc1	['fruity', 'cherry', 'floral']	CCCCCCCCCCCCCCCCCC(=O)OC	['odorless']	CCC1=C(O)C(=O)CC1C	['resinous', 'roasted', 'burnt', 'cooked']					CC1=CCCC(C)(C)C1C=O	['citrus', 'herbal', 'floral', 'grass']	CCc1nc(C)cs1	['nut', 'caramellic', 'gourmand', 'coffee', 'sulfuric', 'meat']	CCCCCCOC(C)OCC	['alcoholic', 'ethereal', 'green', 'earthy', 'cognac', 'floral']	CCCCCCC(C)=O	['apple', 'green', 'fatty', 'fruity', 'cheese']	CC(C(=O)O)c1ccccc1	['honey', 'floral', 'sweet']	OCc1cccc(c1)O	['phenolic', 'medicinal', 'floral']			CN=C=S	['spicy', 'sulfuric']	CCCCCCCCCCOC	['fresh', 'citrus', 'fatty', 'aldehydic']	O=C(O)c1ccccc44	['balsamic']	CCCCCCCCCCCC=O	['waxy', 'floral', 'sweet']	COC(/C=C(/CCC=C(C)C)\C)OC	['lemon']	CC(CC(=O)OCc1ccccc1)C	['apple', 'herbal']	CC(=O)c1ccco1	['caramellic', 'balsamic', 'sweet', 'nut']	Cc1nccnc1C	['coffee', 'cacao', 'nut']	OCc1cccc(c1)O	['phenolic', 'medicinal', 'floral']
c1ccc(cc1)C(C(=O)c1ccccc1)O	['balsamic', 'vanilla', 'camphor']	CCCC(=O)OCc1ccccc1	['fruity', 'floral', 'plum']	C=C1C=CCC(C)(C)C12CCC(C)O2	['green', 'fruity', 'earthy', 'woody', 'floral', 'wine']	CCCCCC(CC)(O)C	['fresh', 'floral', 'citrus']	CC1OC(=C(C1=O)O)C	['berry', 'tropicalfruit']	CC(CC(=O)OC(C)C)C	['wine', 'fermented']	O=Cc1ccc2c(c1)OCO2	['vanilla', 'powdery', 'almond']					CC/C=C/CC/C=C/C=O	['green', 'fatty', 'vegetable', 'cucumber', 'leaf']	CCSSCC	['chemical', 'ripe', 'alliaceous', 'fatty']	CC1(C)COC2(OC1)CCCCC2	['camphor', 'woody', 'sweet', 'leather']	CCCOC(=O)/C=C/C	['fruity', 'ethereal', 'chemical']	CC(=O)OC1(C)CCC(=C(C)C)CC1	['resinous', 'coniferous', 'floral', 'fruity']	CCOC(=O)c1ccccc1O	['fruity', 'floral', 'sweet']			CCCc1ccc(O)cc1	['phenolic', 'medicinal']	CC1=CCCC(C)(C)C1/C=C/C(C)O	['floral', 'berry']	CCCCCCOC(=O)CCC(C)=O	['fruity', 'caramellic', 'wine']	CCC=CCCO	['leaf']			CC(C)CC(=O)OCc1ccccc1	['sweet', 'fruity', 'powdery', 'musty']	CCCO	['alcoholic', 'fermented', 'liquor', 'sweet', 'pear']	CCCCCCCCCCCCS	['rancid', 'cooked', 'meat']	CCOC(=O)c1ccccc1O	['fruity', 'floral', 'sweet']
OC(C(=O)c1ccccc1)c1ccccc1	['sweet', 'balsamic']	CC/C=C\C=C\C=O	['cooked']	CC(=CCOC(=O)C)C	['jasmin', 'banana', 'ripe', 'powdery', 'almond', 'balsamic']	Cc1ccc(c(c1O)C)C	['phenolic', 'spicy']	CC1C(=O)C(=C(C)O1)O	['berry', 'clean', 'caramellic']	CC(C)CC(=O)OC(C)C	['apple', 'tropicalfruit', 'wine']	CCC(=O)OCC=C	['apple', 'tropicalfruit', 'chemical']					O=Cc1cocc1	['fresh', 'resinous', 'burnt', 'almond']	CCC(CC)S	['sulfuric', 'chemical', 'fruity', 'roasted', 'gourmand']	CC1(C)COC2(CCCCC2)OC1	['fresh', 'herbal', 'leather', 'tobacco', 'animalic', 'sweet']	CCCOC(=O)/C=C/c1ccccc1	['sweet', 'balsamic', 'spicy', 'fruity']	C=CCSC	['alliaceous']	CCCC(=O)C(CCC)O	['oily', 'resinous', 'burnt', 'sweet']			CC(C)c1ccc(C)c(c1)OC	['herbal', 'spicy', 'leaf', 'citrus']	smile	Odor	smile	Odor	CC/C=C/CCO	['leaf', 'fresh', 'floral', 'oily', 'earthy']			CCOC(=O)/C=C\C(=O)OCC	['apple', 'chemical']	CCC(=O)Cc1ccccc1	['lactonic', 'resinous', 'fruity']	c1cc(sc1)SSc1cccs1	['plastic', 'mushroom']	CCCC(=O)C(CCC)O	['oily', 'resinous', 'burnt', 'sweet']
O=C(c1ccccc1)C(O)c1ccccc1	['spicy', 'sweet', 'camphor']	C=CCOC(=O)CCCCC	['fatty', 'fruity', 'wine']	C/C=C/C=C/C(=O)O	['sour', 'pungent', 'green', 'fruity']	CC(C)C(C)C(C)(C)O	['earthy', 'camphor']	CCCCCCCCCCCCCCCCCCO	['odorless']	CCCCCCCCCCCCCCCC(=O)OCC	['waxy', 'sweet']	C=CCOC(=O)CC	['ethereal', 'sharp', 'alliaceous', 'overripe', 'tropicalfruit']					CCCCCCCCC/C=C\C=O	['citrus', 'fatty', 'orange']	CCCCCCCCC=CC=O	['orange', 'oily']	CCCCCCOC(=O)C(C)CCC	['apple', 'oily', 'fruity', 'herbal', 'wine']	CC(=O)OC(C)(C)C	['fruity', 'ethereal', 'chemical']	CC(=O)CCc1ccco1	['spicy', 'caramellic']	CCCC(C(=O)CCC)O	['sweet', 'pungent', 'nut']			COc1cc(ccc1C)C(C)C	['medicinal', 'herbal', 'phenolic', 'green', 'woody']	CC(C)CCOC(OCCC(C)C)c1ccccc45	['fruity', 'almond', 'herbal', 'cherry', 'sweet']	c1ccc(cc1)C(=O)O	['balsamic']	CCCCCCCS	['alliaceous']			CCC(=O)OC	['fruity', 'ethereal']	CC/C=C\CCOC(=O)C(C)C	['apple', 'green', 'fruity', 'pear', 'grass']	c1cscn1	['nut', 'meat']	CCCC(C(=O)CCC)O	['sweet', 'pungent', 'nut']
C=CC(=C)CC(CC(C)C)O	['lemon']	OC(=O)C(=O)C	['sour', 'burnt']	CCOC(OCC)c1ccc(OC)cc1	['spicy', 'herbal', 'anisic', 'floral', 'sweet']	CCC(C)(C)SSC(C)(C)CC	['vegetable', 'green', 'alliaceous', 'meat', 'sulfuric']	c1cnc(nc1)S	['sharp', 'green', 'alliaceous']	CCCCCCC(C)OC(C)=O	['waxy', 'fruity', 'floral', 'herbal']	CCC(=O)c1ccc(cc1)OC	['musty', 'anisic']					CCCCCCC1OC(=O)CC1C	['green', 'fruity', 'waxy', 'jasmin']	CCCc1nc(C)c(C)s1	['roasted', 'green', 'fruity', 'nut', 'tropicalfruit']	CCCCCCCCCCCCCCOC(=O)C	['fatty', 'waxy']	CCCCCCCCCOC(=O)CCC	['fatty', 'waxy', 'fruity']	CC(=O)c1ccco1	['caramellic', 'balsamic', 'sweet', 'nut']	CCCC(=O)C(O)CCC	['pungent', 'sweet', 'nut', 'butter']			COc1cc(C(C)C)ccc1C	['spicy', 'green', 'herbal', 'phenolic']	smile	Odor	smile	Odor	CCC(=O)C(O)CC	['caramellic', 'dairy', 'butter']			CC(C)CCOC(C)=O	['pear']	O=Cc1cccc(c1)C	['sweet', 'spicy', 'almond']	CN=C=S	['spicy', 'sulfuric']	CCCC(=O)C(O)CCC	['pungent', 'sweet', 'nut', 'butter']
CCCCOc1ccc(C)cc1	['woody', 'balsamic']	CC(=O)C=O	['caramellic', 'sour', 'ethereal', 'liquor']	Cc1ccccc1OC	['camphor', 'woody']	CC[C@@H](c1ccccc1)O	['floral']	Br/C=C/c1ccccc1	['hyacinth', 'resinous']	CCOC(=O)C(C)=O	['fruity', 'caramellic', 'sweet']	CCCCCCCCCCCCCCCC(=O)OCCC	['oily']					C=C(CCCCC)C(C)=O	['fruity', 'fresh', 'musty', 'mushroom']	CN1CCCC1	['ripe', 'cheese']	COc1c(OC)cccc1OC	['phenolic', 'spicy']	CCCCCCCCCCCC(=O)OCCC(C)C	['oily', 'fatty', 'wine']	CCCO	['alcoholic', 'fermented', 'liquor', 'sweet', 'pear']	O=C(O)/C=C/C(=O)O	['odorless']			CCOCCC(OCC)OCC	['fresh', 'ethereal', 'fruity']	CC(C)CCOC(OCCC(C)C)c1ccccc45	['fruity', 'almond', 'herbal', 'cherry', 'sweet']	c1ccc(cc1)C(=O)O	['balsamic']	CCC(C)C(O)=S	['fruity', 'sulfuric', 'cheese']			CC(C)CCOC(=O)C	['banana', 'ripe', 'ester']	Cc1cccc(c1)C=O	['sweet', 'cherry', 'chemical', 'powdery', 'vanilla']	CCCc1ccc(O)cc1	['phenolic', 'medicinal']	O=C(O)/C=C/C(=O)O	['odorless']
COC1CCC(OC)O1	['ethereal']	CC(=O)OCCOc1ccccc1	['fruity', 'floral', 'herbal']	COc1ccccc1C	['sweet', 'phenolic', 'chemical']	OCC1CCC2CC1C2(C)C	['fresh', 'camphor', 'floral']	Cc1cc2ccccc2o1	['burnt', 'phenolic']	CSCCCC(N)=O	['fatty', 'sweet', 'meat']	C=C(CCOC(=O)C)c1ccccc1	['sweet', 'floral', 'anisic', 'ester', 'alcoholic', 'balsamic']					CCCCCCC(C)=O	['apple', 'green', 'fatty', 'fruity', 'cheese']	CSCCCCC#N	['vegetable']	CC(C)CC1OC(CC(C)C)OC(CC(C)C)O1	['vanilla', 'butter', 'berry', 'cacao', 'coconut']	CCCCCCCCCCC(=O)OCC	['fruity', 'coconut', 'waxy', 'cheese']	CCC(=O)Cc1ccccc1	['lactonic', 'resinous', 'fruity']	OC(=O)c1ccccc1O	['sour', 'medicinal', 'phenolic']			CCCSCCC	['alliaceous']	COc1cc(C(C)=O)cc(OC)c1O	['spicy', 'vanilla', 'phenolic', 'balsamic', 'sweet']	OC(=O)c1ccccc45	['odorless']	CC(=CCCC(=O)C)CCC=C(C)C	['fruity', 'sweet', 'floral', 'aldehydic', 'leaf', 'rose']			CC(CCOC(=O)C)C	['ester', 'pear', 'banana']	C/C=C(\C)C(=O)O	['spicy', 'sweet']	CC(C)c1ccc(C)c(c1)OC	['herbal', 'spicy', 'leaf', 'citrus']	OC(=O)c1ccccc1O	['sour', 'medicinal', 'phenolic']
CC(c1cccc(c1O)C(C)C)C	['medicinal', 'phenolic']	c1cc(CSCc2ccco2)oc1	['mushroom', 'cacao', 'meat', 'coffee', 'nut']	c1ccc(cc1)C(=C1CCCCC1)C#N	['geranium', 'grapefruit']	CCCCCC(CCCCC)O	['oily', 'fermented', 'fruity']	O=C1CCCC=C1	['fresh', 'fruity', 'burnt', 'phenolic']	CCCC(C(=O)OCC)C	['tropicalfruit', 'apple', 'body', 'mint']	C=C(c1ccccc1)CCOC(=O)C	['sweet', 'anisic', 'balsamic']					CC(C)=CCC/C(C)=C/COCC=O	['rose', 'fresh', 'aldehydic', 'floral']	Cc1cc(C)cc(c1)C	['camphor']	COCCc1ccccc1	['rose', 'green', 'floral', 'jasmin']	CC(C)CC(=O)C	['sharp', 'chemical', 'green', 'herbal', 'fruity', 'dairy']	CC/C=C\CCOC(=O)C(C)C	['apple', 'green', 'fruity', 'pear', 'grass']	COc1ccc(c(c1)O)C(=O)c1ccccc1	['sweet', 'resinous']			Cc1ccoc1SSC1(C)CCCO1	['sulfuric', 'meat']	CCCCCCCCCCOC	['fresh', 'citrus', 'fatty', 'aldehydic']	O=C(O)c1ccccc45	['balsamic']	CC(=CCCC(=CCCC(=O)C)C)C	['fresh', 'rose', 'leaf', 'sweet', 'floral', 'aldehydic', 'fruity']			CC(=O)OCCC(C)C	['fruity', 'pear', 'sweet', 'banana']	CC(=O)O[C@H]1CC[C@@H](CC1)C(C)(C)C	['woody']	COc1cc(ccc1C)C(C)C	['medicinal', 'herbal', 'phenolic', 'green', 'woody']	COc1ccc(c(c1)O)C(=O)c1ccccc1	['sweet', 'resinous']
Oc1ccc(c(c1)C(C)(C)C)O	['resinous', 'leather', 'musk', 'earthy']	CCCCC1C(C)CC(=O)O1	['vanilla', 'coconut', 'fruity', 'woody', 'syrup', 'nut']	N#CC(=C1CCCCC1)c1ccccc1	['geranium', 'grapefruit']	CN1CCCC1	['ripe', 'cheese']	C1C=CC(=O)CC1	['roasted', 'gourmand', 'green']	CCCC(C)C(=O)OCC	['green', 'fruity', 'melon', 'pear', 'waxy']	CCCCCCCOC(=O)c1ccccc1	['fresh', 'leaf', 'overripe', 'herbal', 'metallic']					Cc1nc(C)c(C)o1	['green', 'fruity', 'sweet', 'meat', 'nut']	CCCSCC	['vegetable']	CCCCCCC(=O)OCc1ccco1	['green', 'fermented', 'fruity', 'musty']	CC(CC(=O)C)C	['fresh', 'banana', 'burnt', 'dairy']	O=Cc1cccc(c1)C	['sweet', 'spicy', 'almond']	C=CCCC=O	['roasted']			C/C=C\c1ccc(cc1)OC	['anisic']	CC1=CCCC(C)(C)C1/C=C/C(C)O	['floral', 'berry']	CCCCCCOC(=O)CCC(C)=O	['fruity', 'caramellic', 'wine']	CC1=CC(=O)C(C(C)C)CC1	['fresh', 'mint', 'herbal']			CC1=CC(=O)CC(C)(C)C1=O	['musty', 'woody', 'caramellic', 'green', 'herbal', 'lemon']	Cc1ccc(C(=O)C)o1	['musty', 'nut', 'grass', 'coconut', 'vanilla']	COc1cc(C(C)C)ccc1C	['spicy', 'green', 'herbal', 'phenolic']	C=CCCC=O	['roasted']
C=CCC(C)O	['fruity']	C=C1C=CCC(C)(C)C12CCC(C)O2	['green', 'fruity', 'earthy', 'woody', 'floral', 'wine']	CCC(=O)OC(COC(=O)CC)COC(=O)CC	['odorless']	CC(=O)CCCC(C)CCCC(C)CCCC(C)C	['fresh', 'floral', 'sweet', 'jasmin']	C=C(C)c1ccnc(C(C)=O)c1	['sweet', 'mint', 'grass']	CCCCCCCCCC(=O)OCC(C)C	['oily', 'fatty', 'fruity', 'cognac', 'sweet']	CCCCC(C)C(=O)O	['sour', 'oily', 'meat', 'roasted', 'gourmand']					CCCCCCCCCOC(=O)CCC	['fatty', 'waxy', 'fruity']	CCSCc1ccco1	['roasted', 'coffee', 'sulfuric']	COC(=O)/C=C(/CCC=C(C)C)\C	['rose', 'fatty']	CC(=O)CC(C)C	['green', 'fruity', 'sweet', 'ethereal']	Cc1cccc(c1)C=O	['sweet', 'cherry', 'chemical', 'powdery', 'vanilla']	OC/C=C/c1ccccc1	['sweet', 'cinnamon', 'floral', 'balsamic']			C=CCSCCC	['alliaceous', 'green']	smile	Odor	smile	Odor	CC(CCCC(O)(C)C)C	['fresh', 'lily']			COc1cccc(C=O)c1OC	['vanilla', 'spicy', 'sweet']	Cc1ccc(o1)C(=O)C	['nut', 'grass', 'vanilla']	CCOCCC(OCC)OCC	['fresh', 'ethereal', 'fruity']	OC/C=C/c1ccccc1	['sweet', 'cinnamon', 'floral', 'balsamic']
CSC(=O)c1ccco1	['dairy', 'cooked', 'alliaceous']	CCCCC(OCC)OCC	['apple', 'ethereal', 'musty', 'pungent']	CCC(=O)OCC(COC(=O)CC)OC(=O)CC	['fruity', 'sour']	CSCCCCO	['vegetable', 'alliaceous', 'earthy']	CCCCC/C=C\CCCCCCC=O	['citrus']	COC(=O)CCCCCCCC(=O)OC	['fruity', 'fatty']	CC(C(=O)O)CCCC	['sour', 'oily', 'meat', 'roasted']					CCCCCCCCCCCC(=O)OCCC(C)C	['oily', 'fatty', 'wine']	C=C(C)C(=O)C(C)(C)c1ccccc1	['fruity', 'floral']	COC(=O)/C=C(\C)CCC=C(C)C	['green', 'fruity', 'waxy']	CC(=O)SC	['sulfuric', 'cheese', 'vegetable']	C/C=C(\C)C(=O)O	['spicy', 'sweet']	c1ccc(cc1)/C=C/CO	['hyacinth', 'balsamic', 'cinnamon', 'green', 'powdery']			CCCCCCCCC(OCC)OCC	['green', 'fresh', 'floral', 'citrus']	CC(C)CCOC(OCCC(C)C)c1ccccc46	['fruity', 'almond', 'herbal', 'cherry', 'sweet']	c1ccc(cc1)C(=O)O	['balsamic']	CC(C)CCCC(C)(C)O	['fresh', 'floral', 'woody', 'citrus', 'herbal']			CCC(=O)OCC(C)C	['fruity', 'ethereal']	CC(=O)c1ccc(C)o1	['caramellic', 'nut']	CCCSCCC	['alliaceous']	c1ccc(cc1)/C=C/CO	['hyacinth', 'balsamic', 'cinnamon', 'green', 'powdery']
CCC(=O)c1cccs1	['dairy', 'caramellic']	CC(=CCOC(=O)C)C	['jasmin', 'banana', 'ripe', 'powdery', 'almond', 'balsamic']	CCCCCOC(=O)c1ccccc1	['fruity', 'balsamic', 'floral', 'sweet']	CC/C=C(/C=O)c1ccccc1	['honey', 'floral']	CC=Cc1ccc(c(c1)OC)O	['smoky', 'clove', 'phenolic']	CCCCCCCOC(=O)CCC(C)C	['oily', 'fruity', 'herbal', 'wine']	CCCC[C@@H](C)C(=O)O	['fatty', 'fruity', 'sour', 'cheese']					CCCCCC/C=C/C=O	['fatty', 'melon', 'waxy', 'cucumber']	C=CCSCC=C	['pungent', 'sweet']	CCCCCCCCCCCC(OCCCCCC)OCCCCCC	['green', 'fatty', 'waxy']	CSC(C)=O	['vegetable']	CC(=O)O[C@H]1CC[C@@H](CC1)C(C)(C)C	['woody']	C/C=C/CCCCCCCC=O	['citrus', 'waxy', 'orange', 'sweet']			CCc1nccs1	['green', 'vegetable', 'nut', 'leaf']	smile	Odor	smile	Odor	C=CC(CCC=C(C)C)(O)C	['lemon', 'woody', 'green', 'rose']			CCOC(=O)c1ccccc1NC	['grape']	C=C(C)[C@@H]1CC=C(C)[C@H](OC(C)=O)C1	['sour', 'green', 'fruity', 'herbal', 'sweet']	Cc1ccoc1SSC1(C)CCCO1	['sulfuric', 'meat']	C/C=C/CCCCCCCC=O	['citrus', 'waxy', 'orange', 'sweet']
CCCCCCCCCO	['fatty', 'floral', 'rose', 'orange']	C/C=C/C=C/C(=O)O	['sour', 'pungent', 'green', 'fruity']	CC/C=C\CCOC=O	['green', 'fruity', 'apple', 'sharp']	Cc1cc(C)cc(c1)C	['camphor']	COc1cc(ccc1O)CO	['caramellic', 'dairy', 'vanilla', 'coconut', 'green', 'grass', 'powdery']	CCCCCCCCCCCCCC(=O)OC(C)C	['odorless']	C=C(C)C1CC=C(C)C(OC=O)C1	['fruity', 'herbal', 'sweet', 'mint']					CCCCC(=O)CCC	['fruity', 'herbal', 'spicy', 'butter']	CCCCCCCCCCCCCCCCCCC	['oily']	C=CCCN=C=S	['green', 'pungent']	CCOC(=O)OCC	['fresh', 'ethereal']	Cc1ccc(C(=O)C)o1	['musty', 'nut', 'grass', 'coconut', 'vanilla']	CCc1ccccc1O	['medicinal', 'phenolic', 'floral']			CC(C)c1cnc(C)cn1	['green', 'coffee', 'nut', 'earthy']	CC(C)CCOC(OCCC(C)C)c1ccccc46	['fruity', 'almond', 'herbal', 'cherry', 'sweet']	c1ccc(cc1)C(=O)O	['balsamic']	C=CC(C)(CCC=C(C)C)O	['orange', 'rose', 'terpenic', 'waxy']			CCCCCCCCC(=O)C(C)=O	['coconut', 'dairy', 'sweet']	C=CCOC(=O)/C(C)=C/C	['green', 'earthy', 'fruity', 'berry', 'herbal', 'sweet']	C/C=C\c1ccc(cc1)OC	['anisic']	CCc1ccccc1O	['medicinal', 'phenolic', 'floral']
CCCCCC/C=C/C(C)=O	['green', 'fruity', 'fatty', 'waxy', 'jasmin', 'butter']	c1ccc(cc1)C(=C1CCCCC1)C#N	['geranium', 'grapefruit']	CC(=CCC/C(=C/CC/C(=C/COC(=O)C)/C)/C)C	['waxy']	Oc1ccccc1C(C)(C)C	['medicinal', 'phenolic', 'leather']	COc1cc(C=O)ccc1O	['vanilla', 'dairy']	CC(C)C(=O)OC(C)C	['tropicalfruit', 'pear', 'citrus']	Cc1c(C(=O)C)nccn1	['nut', 'meat', 'earthy', 'vegetable', 'body', 'caramellic']					CCC(C1CCC(=O)CC1)(C)C	['violetflower']	CCCCCCC1=CCCC1=O	['fruity', 'herbal', 'sweet', 'jasmin']	CC(CC(=O)OC/C=C/c1ccccc1)C	['balsamic', 'fruity']	CCCSSCCC	['alliaceous', 'tropicalfruit', 'green', 'metallic']	Cc1ccc(o1)C(=O)C	['nut', 'grass', 'vanilla']	C=CC(C/C=C/C(=C)C)(O)C	['fresh', 'floral', 'woody']			Cc1cnc(C(C)C)cn1	['roasted', 'green', 'earthy', 'coffee', 'nut']	COc1cc(C(C)=O)cc(OC)c1O	['spicy', 'vanilla', 'phenolic', 'balsamic', 'sweet']	OC(=O)c1ccccc46	['odorless']	C=CC(=C)CC/C=C(/CCC=C(C)C)\C	['citrus', 'herbal', 'woody']			S(Cc1ccco1)SCc1ccco1	['sulfuric', 'burnt', 'coffee']	CC(=O)c1ccc(c(c1)OC)OC	['sweet', 'woody', 'floral']	C=CCSCCC	['alliaceous', 'green']	C=CC(C/C=C/C(=C)C)(O)C	['fresh', 'floral', 'woody']
C=CCCCO	['green', 'fruity', 'fermented']	N#CC(=C1CCCCC1)c1ccccc1	['geranium', 'grapefruit']	O=CC=C(C)C	['fresh', 'herbal', 'almond']	C=CC1(C)CCC(O1)C(O)(C)C	['musty', 'herbal', 'floral', 'citrus']	CCSSCC	['chemical', 'ripe', 'alliaceous', 'fatty']	CC(OC(=O)C(C)C)C	['banana', 'apple']	CC(=O)c1nccnc1C	['nut', 'burnt']					CC(=O)c1ccc(C(C)(C)C)cc1	['balsamic', 'floral', 'sweet', 'herbal']	Cc1cccc2c1nccn2	['musty', 'nut', 'woody', 'coffee', 'earthy']	CC(C)CC(=O)OC/C=C/c1ccccc1	['blueberry', 'spicy', 'melon', 'cherry', 'apple']	CCCCC(=O)CCC	['fruity', 'herbal', 'spicy', 'butter']	CC(=O)c1ccc(C)o1	['caramellic', 'nut']	C=CC(C)(O)C/C=C/C(=C)C	['citrus', 'fruity', 'grape', 'fresh', 'woody', 'floral']			COc1ccc(cc1)CC=C	['herbal', 'dry', 'sweet']	CCCCCCCCCCOC	['fresh', 'citrus', 'fatty', 'aldehydic']	O=C(O)c1ccccc46	['balsamic']	C=CC(=C)CC/C=C(\C)CCC=C(C)C	['green', 'woody', 'citrus', 'herbal']			c1cc(CSSCc2ccco2)oc1	['alliaceous', 'coffee', 'meat', 'vegetable', 'earthy']	COc1cc(ccc1OC)C(=O)C	['vanilla']	CCCCCCCCC(OCC)OCC	['green', 'fresh', 'floral', 'citrus']	C=CC(C)(O)C/C=C/C(=C)C	['citrus', 'fruity', 'grape', 'fresh', 'woody', 'floral']
O=c1cc[nH]cc1	['animalic', 'seafood', 'smoky', 'nut']	CCC(=O)OC(COC(=O)CC)COC(=O)CC	['odorless']	CC(=CC=O)C	['caramellic', 'cherry', 'pungent', 'almond']	C=CC1(C)CCC(C(C)(C)O)O1	['musty', 'camphor', 'alcoholic']	CCSCc1ccco1	['roasted', 'coffee', 'sulfuric']	CC(C)OC(=O)C(C)C	['fruity', 'fresh', 'pear']	CC(CCOC(=O)c1ccccc1)C	['tropicalfruit', 'resinous', 'green']					O=C(/C=C/c1ccccc1)OCc1ccccc1	['honey', 'vanilla', 'floral', 'balsamic']	Cc1cccc2nccnc12	['burnt', 'roasted', 'nut']	C=CCc1cc(OC)c(OC)c(OC)c1	['woody', 'spicy', 'floral', 'sweet']	CCCCCCOC(=O)CC	['sour', 'earthy', 'fruity', 'fermented']	C=C(C)[C@@H]1CC=C(C)[C@H](OC(C)=O)C1	['sour', 'green', 'fruity', 'herbal', 'sweet']	CCCCC(O)CC	['green', 'fruity', 'fermented', 'herbal', 'pungent', 'sweet']			C=CCc1ccc(OC)cc1	['anisic', 'sweet', 'herbal']	CC1=CCCC(C)(C)C1/C=C/C(C)O	['floral', 'berry']	CCCCCCOC(=O)CCC(C)=O	['fruity', 'caramellic', 'wine']	Oc1ccc2c(c1)oc(=O)cc2	['fruity', 'phenolic', 'spicy']			c1coc(CSSCc2ccco2)c1	['roasted', 'coffee', 'sulfuric', 'meat']	CC(C)C(=O)C(C)C	['ethereal', 'fruity', 'herbal', 'cheese']	CCc1nccs1	['green', 'vegetable', 'nut', 'leaf']	CCCCC(O)CC	['green', 'fruity', 'fermented', 'herbal', 'pungent', 'sweet']
CCc1ncsc1C	['green', 'burnt', 'roasted', 'meat']	CCC(=O)OCC(COC(=O)CC)OC(=O)CC	['fruity', 'sour']	CC(C)=CC=O	['fruity', 'spicy', 'almond', 'nut']	Cc1cc(C)c(cc1C)O	['phenolic', 'chemical']	C=C(C)C(=O)C(C)(C)c1ccccc1	['fruity', 'floral']	CCOC(=O)CCC(C)C	['fruity', 'apple']	CC(C)CCOC(=O)c1ccccc1	['sweet', 'fruity', 'green', 'waxy']					CCC=C(C)C=O	['pungent', 'fruity', 'sweet', 'ripe', 'aldehydic']	c1cscc1S	['cooked', 'meat', 'alliaceous']	CC/C=C\CCOC(=O)CCC	['green', 'fruity', 'wine', 'butter']	CCC(C1CCC(=O)CC1)(C)C	['violetflower']	C=CCOC(=O)/C(C)=C/C	['green', 'earthy', 'fruity', 'berry', 'herbal', 'sweet']	CCC(C)CCCC(C)(C)O	['lemon', 'lily']			C=C1CCC2OC2(C)CCC2C1CC2(C)C	['woody', 'tobacco', 'dry']	smile	Odor	smile	Odor	CCCCCCc1cccs1	['floral', 'fruity', 'chemical', 'green', 'meat']			CC(=O)OC(CCc1ccccc1)(C)C	['fresh', 'sweet', 'resinous', 'floral']	C(=O)O	['sharp', 'sour', 'fruity', 'fermented']	CC(C)c1cnc(C)cn1	['green', 'coffee', 'nut', 'earthy']	CCC(C)CCCC(C)(C)O	['lemon', 'lily']
CC(C)(c1ccccc1)O	['green', 'sweet', 'earthy']	CCCCCOC(=O)c1ccccc1	['fruity', 'balsamic', 'floral', 'sweet']	CCCCc1ccc(cc1)C(=O)C	['sweet', 'resinous', 'floral']	CCCCC(C)O	['alcoholic', 'fruity', 'fatty', 'fermented', 'musty', 'mushroom']	C=CCSCC=C	['pungent', 'sweet']	CC(=O)c1cnccn1	['bread', 'nut']	CCCC(=O)c1ccco1	['balsamic']					CC/C=C(\C)C=O	['green', 'fruity', 'pungent']	Sc1ccsc1	['sulfuric', 'meat']	CC(C)CN=C=S	['green']	CC(=O)c1ccc(C(C)(C)C)cc1	['balsamic', 'floral', 'sweet', 'herbal']	CC(=O)c1ccc(c(c1)OC)OC	['sweet', 'woody', 'floral']	O=C(O)CCCCCCCC(=O)O	['odorless']			C=CCSSSC	['alliaceous', 'dairy']	CC(C)CCOC(OCCC(C)C)c1ccccc47	['fruity', 'almond', 'herbal', 'cherry', 'sweet']	c1ccc(cc1)C(=O)O	['balsamic']	CCc1ccc(C)s1	['sulfuric', 'ethereal', 'chemical', 'fruity', 'burnt']			CC(=O)OC(C)(C)CCc1ccccc1	['rose', 'whiteflower', 'leaf', 'balsamic']	O=CO	['pungent']	Cc1cnc(C(C)C)cn1	['roasted', 'green', 'earthy', 'coffee', 'nut']	O=C(O)CCCCCCCC(=O)O	['odorless']
CC(c1ccccc1)(O)C	['sweet', 'resinous', 'fresh', 'floral']	CC/C=C\CCOC=O	['green', 'fruity', 'apple', 'sharp']	CCC(=O)OCC(C)CC	['apple', 'banana', 'fruity', 'melon', 'sweet', 'tropicalfruit']	C=C(C)[C@H]1C=C[C@@](C)(CC1)O	['fresh', 'mint']	O=C(c1ccccc1O)OCCc1ccccc1	['medicinal', 'balsamic', 'fruity', 'floral']	CCCCCCOC(C)=O	['fruity', 'apple', 'sweet', 'pear']	CCC(=O)S	['sulfuric']					Cn1cccc1C=O	['burnt', 'roasted', 'nut']	C(CS)S	['sulfuric', 'meat']	CCCCC/C=C\CCC(=O)OC	['green', 'fruity', 'fatty', 'pear', 'waxy', 'tropicalfruit']	CCCCOC(=O)C(C)C	['fruity']	COc1cc(ccc1OC)C(=O)C	['vanilla']	CCC(C=C)O	['fresh', 'ethereal', 'fermented', 'fruity']			CCCCCCCCCC(C)C(OC)OC	['aldehydic', 'ambery', 'lemon', 'green', 'waxy']	smile	Odor	smile	Odor	CC(C)[C@]1(CC=C(C)CC1)O	['musty']			COC(=O)CSC	['sulfuric', 'cooked', 'earthy', 'nut', 'tropicalfruit']	C(=O)CS	['vegetable']	COc1ccc(cc1)CC=C	['herbal', 'dry', 'sweet']	CCC(C=C)O	['fresh', 'ethereal', 'fermented', 'fruity']
OCCCc1ccccc1	['hyacinth', 'balsamic']	CC(=CCC/C(=C/CC/C(=C/COC(=O)C)/C)/C)C	['waxy']	CC(C(S)C)S	['alliaceous', 'meat', 'coffee']	OCCC/C=C\CC	['green', 'fruity']	c1ccc(cc1)CCOC(=O)c1ccccc1O	['balsamic', 'spicy', 'floral', 'hyacinth']	CCCCCCCCCC(=O)OC	['oily', 'fatty', 'fruity', 'cognac', 'wine']	COC(=O)/C=C(\C(=O)OC)/C	['wine', 'herbal']					C=CCCCCCCCCCC	['sweet']	SCCS	['sulfuric']	CC/C=C\CCOC(=O)CCCCCCC	['green', 'fruity', 'fatty', 'waxy', 'tropicalfruit', 'wine']	CCCCCCCOC(=O)C(C)C	['fruity', 'herbal', 'tropicalfruit']	CC(C)C(=O)C(C)C	['ethereal', 'fruity', 'herbal', 'cheese']	C=CC(CC)O	['spicy', 'vegetable', 'tropicalfruit']			CCc1cccnc1	['tobacco', 'roasted', 'smoky', 'nut']	CC(C)CCOC(OCCC(C)C)c1ccccc47	['fruity', 'almond', 'herbal', 'cherry', 'sweet']	c1ccc(cc1)C(=O)O	['balsamic']	CCCCCCCCCCCC	['sweet']			CC(=O)OC[C@@H](OC(C)=O)[C@@H](OC(C)=O)[C@H](OC(C)=O)[C@H](C=O)OC(C)=O	['odorless']	O=CCS	['bread', 'meat', 'sulfuric']	C=CCc1ccc(OC)cc1	['anisic', 'sweet', 'herbal']	C=CC(CC)O	['spicy', 'vegetable', 'tropicalfruit']
OC1CCCC=C1	['fresh', 'earthy']	O=CC=C(C)C	['fresh', 'herbal', 'almond']	CC(C(C)S)S	['alliaceous', 'meat', 'coffee']	CC/C=C\CCCO	['fresh', 'dairy', 'grass', 'vegetable']	CCC(=O)OCCc1ccccc1	['spicy', 'rose', 'fruity', 'herbal']	CCC(COC(=O)C(C)C)C	['banana', 'tropicalfruit']	O=C(O)c1ccco1	['odorless']					CC(C)(C)CC(C)(S)CC(C)(C)C	['fatty', 'sulfuric']	CC(C#N)C	['fresh', 'ethereal', 'aldehydic', 'fruity']	CC/C=C\C/C=C\C/C=C\CCCCCCCC(=O)OCC	['oily', 'fruity']	CCC(COC(=O)C)CC	['fruity', 'fermented']	C(=O)O	['sharp', 'sour', 'fruity', 'fermented']	C/C=C/CC(=O)O	['green', 'fruity', 'cheese']			CSSSSC	['alliaceous', 'meat']	COc1cc(C(C)=O)cc(OC)c1O	['spicy', 'vanilla', 'phenolic', 'balsamic', 'sweet']	OC(=O)c1ccccc47	['odorless']	CC(CCS)S	['alliaceous', 'meat', 'nut']			COc1cccc2ccccc12	['orange']	CC1(C)CCC[C@@]2(C)C1=CC(=O)O2	['musk', 'vanilla']	C=C1CCC2OC2(C)CCC2C1CC2(C)C	['woody', 'tobacco', 'dry']	C/C=C/CC(=O)O	['green', 'fruity', 'cheese']
CC/C=C\CCCCO	['green', 'fruity', 'melon', 'mushroom']	CC(=CC=O)C	['caramellic', 'cherry', 'pungent', 'almond']	CC(S)C(C)S	['roasted', 'fatty', 'meat', 'sulfuric']	CC/C=C\C/C=C/CCO	['apple', 'green', 'fatty', 'banana', 'vegetable', 'cucumber']	c1cscc1S	['cooked', 'meat', 'alliaceous']	CCC(C)COC(=O)C(C)C	['fruity']	CC(C)CCC(=O)OC(C)C	['fruity', 'apple']					CC(C)OC=O	['sweet', 'ethereal', 'chemical', 'fruity']	CSCc1ccccc1	['roasted', 'burnt', 'meat', 'sulfuric']	CC/C=C/C/C=C/C/C=C/CCCCCCCC(=O)OCC	['oily', 'fatty']	CCC(CC)COC(=O)C	['ethereal', 'banana', 'musty']	O=CO	['pungent']	CC(C)(CCC(C)(C)O)O	['camphor']			CCCC1CCCC(=O)O1	['coconut']	CCCCCCCCCCOC	['fresh', 'citrus', 'fatty', 'aldehydic']	O=C(O)c1ccccc47	['balsamic']	CC(S)CCS	['sulfuric']			C=CC(=O)CCCCCC	['mushroom']	O=C1C=C2[C@](O1)(C)CCCC2(C)C	['woody', 'syrup']	C=CCSSSC	['alliaceous', 'dairy']	CC(C)(CCC(C)(C)O)O	['camphor']
OCC(=C)C1CCC(=CC1)C	['fresh', 'citrus', 'herbal']	CC(C)=CC=O	['fruity', 'spicy', 'almond', 'nut']	CC(C)CC(=O)OCC(C)C	['sweet', 'apple']	Cc1cccc2c1nccn2	['musty', 'nut', 'woody', 'coffee', 'earthy']	Sc1ccsc1	['sulfuric', 'meat']	CC(=CCOC(=O)C=C(C)C)C	['herbal', 'green']	CC(=O)O	['odorless']					CC(=CC1CC(=CCO1)C)C	['whiteflower', 'grass', 'earthy']	COc1ccccn1	['phenolic', 'smoky', 'burnt']	C=CCOC(=O)CCC1CCCCC1	['tropicalfruit', 'apple', 'waxy']	CCC(CC)COC(C)=O	['fruity', 'banana', 'pear', 'fermented', 'musty']	C(=O)CS	['vegetable']	CCCCC(CCCC)O	['oily', 'fruity']			C=C/C=C/C=C\CC	['green', 'plastic']	CC1=CCCC(C)(C)C1/C=C/C(C)O	['floral', 'berry']	CCCCCCOC(=O)CCC(C)=O	['fruity', 'caramellic', 'wine']	C=C[C@@]1(C)CC[C@H](C(C)(C)O1)O	['earthy']			COC(=O)c1ccoc1C	['fruity', 'burnt', 'caramellic']	COc1ccc2ccc(=O)oc2c1	['balsamic', 'green', 'grass', 'sweet']	CCCCCCCCCC(C)C(OC)OC	['aldehydic', 'ambery', 'lemon', 'green', 'waxy']	CCCCC(CCCC)O	['oily', 'fruity']
C=C(CO)C1CC=C(C)CC1	['mint', 'citrus', 'fruity', 'herbal', 'floral', 'sweet']	CCCCc1ccc(cc1)C(=O)C	['sweet', 'resinous', 'floral']	CC(COC(=O)CC(C)C)C	['fruity', 'musty', 'pungent', 'fatty']	Cc1cccc2nccnc12	['burnt', 'roasted', 'nut']	C(CS)S	['sulfuric', 'meat']	CC(C)=CCOC(=O)c1ccccc1O	['herbal', 'woody', 'floral', 'sweet']	O=C(c1ccccc1)OCCc1ccccc1	['honey', 'rose', 'fruity']					CC(=CC1OCC=C(C1)C)C	['fresh', 'rose', 'green', 'mint']	Cc1c(nccn1)OC	['nut', 'earthy']	CCOCc1ccccc1	['fruity', 'sharp']	CCOC(=O)C(C)C	['apple', 'ethereal', 'fruity', 'sweet']	O=CCS	['bread', 'meat', 'sulfuric']	O=C(O)CCC(=O)O	['odorless']			CC(C12CCC(O2)(CC1)C)C	['cooling', 'camphor', 'green']	smile	Odor	smile	Odor	C=CCSC	['alliaceous']			O=CC1=C(C)CCCC1(C)C	['fresh', 'herbal', 'citrus', 'berry']	C/C=C/C(=O)OCCc1ccccc1	['rose', 'herbal', 'musty', 'sweet', 'dry']	CCc1cccnc1	['tobacco', 'roasted', 'smoky', 'nut']	O=C(O)CCC(=O)O	['odorless']
C/C=C/c1ccc(OC)cc1	['herbal', 'anisic', 'sweet']	CCC(=O)OCC(C)CC	['apple', 'banana', 'fruity', 'melon', 'sweet', 'tropicalfruit']	CC(C)COC(=O)CC(C)C	['fruity', 'apple']	CCCCC(CCC)O	['oily', 'fruity']	SCCS	['sulfuric']	CC(COC(=O)C(C)C)C	['banana']	OCCc1ccccc1	['hyacinth', 'rose']					CC(C)=CC1CC(C)=CCO1	['green', 'floral']	COc1nccnc1C	['vegetable', 'roasted']	COC1=CC=CCC1	['ethereal', 'chemical', 'fresh']	CC(=O)OCC(COC(=O)C)OC(=O)C	['clean', 'dairy', 'sour']	CC1(C)CCC[C@@]2(C)C1=CC(=O)O2	['musk', 'vanilla']	CC(C)OC(=O)c1ccccc1N	['violetflower', 'floral', 'sweet', 'honey']			CC(C)C12CCC(C)(CC1)O2	['camphor', 'cooling', 'resinous']	CC(C)CCOC(OCCC(C)C)c1ccccc48	['fruity', 'almond', 'herbal', 'cherry', 'sweet']	c1ccc(cc1)C(=O)O	['balsamic']	CC(S)CS	['sulfuric']			CC1=C(C=O)C(C)(C)CCC1	['tropicalfruit', 'herbal', 'spicy', 'clean', 'rose', 'tobacco']	c1ccc(cc1)CCC=O	['fresh', 'leaf', 'earthy', 'balsamic']	CSSSSC	['alliaceous', 'meat']	CC(C)OC(=O)c1ccccc1N	['violetflower', 'floral', 'sweet', 'honey']
CC(C)[C@@H]1CC[C@](C)([C@H]2CCC(=C[C@@H]12)C)O	['herbal', 'honey']	CC(C(C)S)S	['alliaceous', 'meat', 'coffee']	CC(C)=CCOC(=O)C(C)C	['green', 'fruity', 'waxy', 'berry', 'plum', 'butter']	OCC[C@H](CCC=C(C)C)C	['fresh', 'floral', 'citrus']	CC(C)c1ccc(C)cc1O	['camphor']	CC(C)COC(=O)C(C)C	['ethereal', 'grape', 'tropicalfruit', 'body', 'banana']	Cc1ccc(cc1)OC(=O)c1ccccc1	['phenolic', 'fruity', 'floral']					CCCCCCCC(OC)OC	['citrus', 'green', 'fresh', 'waxy', 'orange', 'cognac']	CCc1csc(C)n1	['green', 'roasted', 'sulfuric', 'meat']	CC(C)=C1CCC2(C)OC2C1=O	['apple', 'mint', 'herbal']	CC(=O)OC(COC(=O)C)COC(=O)C	['odorless']	O=C1C=C2[C@](O1)(C)CCCC2(C)C	['woody', 'syrup']	COc1ccc(c(c1)C=O)O	['vanilla', 'medicinal']			CCc1c(CC)nccn1	['nut', 'green', 'pepper']	smile	Odor	smile	Odor	CCCCC/C=C(/C=O)CCCC	['citrus', 'green', 'fatty', 'fruity', 'aldehydic', 'grass']			COc1ccc(cc1)/C=C/C=O	['sweet', 'spicy', 'floral']	CC(C=O)c1ccccc1	['hyacinth', 'sharp', 'leaf', 'floral']	CCCC1CCCC(=O)O1	['coconut']	COc1ccc(c(c1)C=O)O	['vanilla', 'medicinal']
Cc1nc2c(s1)cccc2	['resinous', 'animalic', 'tropicalfruit']	CC(S)C(C)S	['roasted', 'fatty', 'meat', 'sulfuric']	CCCCCCCCC(=O)OCCCCCC	['green', 'oily', 'cognac', 'nut', 'wine']	CC(C)CC(Cc1ccccc1)O	['green', 'floral', 'herbal', 'earthy', 'dairy']	COc1cc(C)ccc1C(C)C	['herbal', 'phenolic', 'green', 'woody']	CCCCCCCCCCCCCC(=O)OC	['oily', 'fatty', 'cognac']	CCCCCCCCOC(=O)c1ccccc1O	['medicinal', 'balsamic', 'phenolic']					O=C/C(=C/CC(C)C)/C(C)C	['herbal', 'aldehydic', 'floral']	Cc1c(cco1)SSc1ccoc1C	['sulfuric', 'roasted', 'meat', 'gourmand', 'fruity', 'sweet']	CC(CCOC(=O)CCC(=O)OCCC(C)C)C	['fruity', 'ester']	CC(=O)OCC(COC(C)=O)OC(C)=O	['fruity', 'ethereal']	COc1ccc2ccc(=O)oc2c1	['balsamic', 'green', 'grass', 'sweet']	CCCOC(=O)c1cc(O)c(c(c1)O)O	['odorless']			CCc1nccnc1CC	['earthy', 'cacao', 'coffee']	CC(C)CCOC(OCCC(C)C)c1ccccc48	['fruity', 'almond', 'herbal', 'cherry', 'sweet']	c1ccc(cc1)C(=O)O	['balsamic']	CCCCCCCCCC(OC)OC	['citrus', 'green', 'fatty', 'fruity', 'waxy', 'orange']			COc1ccc(/C=C/C=O)cc1	['vanilla', 'floral', 'cinnamon', 'cherry']	C=CCC(=O)C1C(=CCCC1(C)C)C	['sweet', 'berry', 'floral', 'woody', 'green']	C=C/C=C/C=C\CC	['green', 'plastic']	CCCOC(=O)c1cc(O)c(c(c1)O)O	['odorless']
Cc1nc2ccccc2s1	['vegetable', 'meat', 'nut', 'sulfuric']	CC(C)CC(=O)OCC(C)C	['sweet', 'apple']	C=C(C)[C@@H]1CC[C@@H](C)C(=O)C1	['herbal']	CC(C)CC(O)Cc1ccccc1	['floral', 'herbal']	CC(C#N)C	['fresh', 'ethereal', 'aldehydic', 'fruity']	CCCCCCCCCCCCCC(=O)OCCCCCC	['odorless']	COc1cc(OC)cc(c1)C=O	['vanilla', 'powdery', 'almond']					CC(C)C/C=C(/C=O)C(C)C	['earthy', 'herbal', 'woody']	Cc1occc1SSc1ccoc1C	['meat']	CC(C)CCOC(=O)CCC(=O)OCCC(C)C	['fruity', 'grape', 'wine']	CCON=O	['ethereal', 'sweet', 'liquor', 'fruity']	C/C=C/C(=O)OCCc1ccccc1	['rose', 'herbal', 'musty', 'sweet', 'dry']	CCCOC(=O)c1ccco1	['earthy', 'fruity', 'burnt', 'sweet']			CCC(S)C(=O)OC	['green', 'fruity', 'sweet', 'tropicalfruit', 'blackcurrant']	COc1cc(C(C)=O)cc(OC)c1O	['spicy', 'vanilla', 'phenolic', 'balsamic', 'sweet']	OC(=O)c1ccccc48	['odorless']	CCCCCCN	['ammoniac', 'musty', 'seafood']			N	['ammoniac']	CC(=O)c1ccc2c(c1)cccc2	['powdery', 'sweet', 'violetflower']	CC(C12CCC(O2)(CC1)C)C	['cooling', 'camphor', 'green']	CCCOC(=O)c1ccco1	['earthy', 'fruity', 'burnt', 'sweet']
CCCCC/C=C/CCO	['green', 'waxy', 'melon', 'cucumber']	CC(COC(=O)CC(C)C)C	['fruity', 'musty', 'pungent', 'fatty']	CC(=C)[C@@H]1CC[C@H](C(=O)C1)C	['herbal']	CSCCCO	['mushroom', 'meat']	CC(C)c1ccccc1O	['chemical', 'phenolic', 'smoky', 'woody', 'burnt', 'plastic']	COC(=O)CCCCCCC(=O)OC	['oily', 'fruity']	COCCOCCO	['odorless']					Cc1coc2c1CC[C@@H](C)C2	['herbal', 'musty', 'sweet', 'mint']	Cc1nc(C)c(C)s1	['coffee', 'herbal', 'nut']	c1ccc(cc1)OCc1ccccc1	['phenolic', 'balsamic', 'floral']	CCCCCCCCCCCCCCCCCC(=O)OCC	['waxy', 'odorless']	c1ccc(cc1)CCC=O	['fresh', 'leaf', 'earthy', 'balsamic']	Cc1cc(c(c(c1)OC)O)OC	['phenolic', 'smoky', 'medicinal', 'woody', 'clove', 'caramellic']			CCc1ccco1	['ethereal', 'burnt', 'coffee', 'musty', 'sweet']	CCCCCCCCCCOC	['fresh', 'citrus', 'fatty', 'aldehydic']	O=C(O)c1ccccc48	['balsamic']	CC(CC(=O)CC(C)C)C	['fresh', 'fruity']			CC1(C)CCCC2(C)C1=CC(=O)O2	['ripe', 'lactonic', 'berry', 'woody']	CC(=O)c1ccc2ccccc2c1	['orange', 'sweet']	CC(C)C12CCC(C)(CC1)O2	['camphor', 'cooling', 'resinous']	Cc1cc(c(c(c1)OC)O)OC	['phenolic', 'smoky', 'medicinal', 'woody', 'clove', 'caramellic']
CCOc1ccc(CO)cc1	['anisic', 'vanilla', 'sweet']	CC(C)COC(=O)CC(C)C	['fruity', 'apple']	CCSC(C)=O	['sulfuric', 'meat']	CCC(C(C)CO)S	['alliaceous']	CC(C(=O)O)CC	['sour', 'cheese', 'body']	CC(=CCCC(=O)C)C	['banana', 'apple', 'chemical', 'cheese']	CC(CCOC(=O)c1ccccc1O)C	['sweet', 'balsamic', 'floral']					CCCCOC=O	['ethereal', 'plum']	CCc1c(C)ncs1	['nut', 'green', 'earthy']	CC(C)=CCCC1(C)C2CC3C(C2)C31C	['woody', 'sweet']	CCCCCCC(=O)OCC(C)C	['green', 'fruity', 'cognac', 'wine']	CC(C=O)c1ccccc1	['hyacinth', 'sharp', 'leaf', 'floral']	COc1cc(C)cc(c1O)OC	['medicinal', 'phenolic', 'spicy']			CC/C=C\CCOC(C)OCC	['violetflower', 'leaf', 'mushroom']	CC1=CCCC(C)(C)C1/C=C/C(C)O	['floral', 'berry']	CCCCCCOC(=O)CCC(C)=O	['fruity', 'caramellic', 'wine']	CC(C)CC(=O)CC(C)C	['green', 'ethereal', 'banana', 'chemical', 'metallic', 'fermented', 'tropicalfruit']			CC1(C)CCCC2(C)OC(=O)C=C12	['fruity', 'tobacco', 'floral', 'sweet']	CSC(=O)c1ccco1	['dairy', 'cooked', 'alliaceous']	CCc1c(CC)nccn1	['nut', 'green', 'pepper']	COc1cc(C)cc(c1O)OC	['medicinal', 'phenolic', 'spicy']
Cc1ccc(c(c1)C(=O)C)O	['sweet', 'floral', 'herbal']	CCCCCCCCC(=O)OCCCCCC	['green', 'oily', 'cognac', 'nut', 'wine']	CCCCC/C=C\C=O	['fatty', 'fruity', 'leaf', 'nut']	CCCC(CS)OC(=O)CC(C)C	['fruity', 'grape', 'tropicalfruit', 'sulfuric']	CCC(C)C(=O)O	['sour', 'fruity', 'rancid', 'cheese', 'fermented']	CC(=O)CCC=C(C)C	['fresh', 'citrus', 'ester', 'herbal']	CC(C)CCOC(=O)c1ccccc1O	['whiteflower', 'herbal', 'woody', 'metallic']					CCc1ccccc1	['chemical', 'resinous']	CCSCCO	['meat', 'tropicalfruit', 'sulfuric']	C1CCCCCC(=O)OCCOC(=O)CCCCC1	['powdery', 'vanilla', 'floral', 'ambrette']	CCOC(=O)C(=O)OCC	['fruity', 'musk', 'fermented', 'herbal', 'wine']	C=CCC(=O)C1C(=CCCC1(C)C)C	['sweet', 'berry', 'floral', 'woody', 'green']	CCCCOCc1ccc(O)c(OC)c1	['vanilla', 'pungent', 'sweet']			CC/C=C/CCOC(C)OCC	['green', 'fruity', 'vegetable', 'musty', 'grass']	smile	Odor	smile	Odor	CCCCCCCCCC(=O)O	['fatty', 'waxy', 'dairy', 'cheese']			CC1CCCC(=O)C1	['mint', 'ethereal', 'fresh']	CCC(=O)c1cccs1	['dairy', 'caramellic']	CCc1nccnc1CC	['earthy', 'cacao', 'coffee']	CCCCOCc1ccc(O)c(OC)c1	['vanilla', 'pungent', 'sweet']
O=C1C=CCCC1	['green', 'roasted', 'mint']	C=C(C)[C@@H]1CC[C@@H](C)C(=O)C1	['herbal']	CCC1OCC(C)O1	['green', 'fruity', 'pungent', 'ethereal']	CC(CC(C)(C)S)O	['floral', 'lemon', 'grapefruit']	C/C=C/C=C/C=O	['green', 'fruity', 'sweet', 'citrus']	CC[C@@H](C)C(=O)OCC	['fruity', 'green', 'cognac', 'phenolic']	COC(=O)Cc1ccc(cc1)OC	['honey', 'anisic']					CCCCCCC(=O)CC	['fruity', 'green', 'herbal', 'grass']	CC1(C)SC(C)(C)SC(C)(C)S1	['sulfuric', 'burnt', 'meat', 'green', 'grapefruit', 'blackcurrant', 'berry', 'cooling', 'animalic', 'tropicalfruit']	O=C1CCCCCCCCCCCC(=O)OCCO1	['musk', 'herbal']	CC(C)(C)CC(C)(S)CC(C)(C)C	['fatty', 'sulfuric']	CC(=O)c1ccc2c(c1)cccc2	['powdery', 'sweet', 'violetflower']	CCCCC/C=C/CCCO	['fruity', 'fatty', 'earthy', 'melon', 'waxy', 'herbal', 'cucumber']			CCCCCOC(C)OCCCCC	['vegetable', 'alcoholic', 'ethereal', 'green', 'cognac']	CC(C)CCOC(OCCC(C)C)c1ccccc49	['fruity', 'almond', 'herbal', 'cherry', 'sweet']	c1ccc(cc1)C(=O)O	['balsamic']	O=C1C2CC3CC1CC(C2)C3	['camphor', 'coniferous']			CC(C)C(=O)OCCOc1ccccc1	['tropicalfruit', 'rose', 'honey', 'waxy']	COC(=O)CCc1ccccc1	['spicy', 'cinnamon', 'fruity', 'floral', 'sweet']	CCC(S)C(=O)OC	['green', 'fruity', 'sweet', 'tropicalfruit', 'blackcurrant']	CCCCC/C=C/CCCO	['fruity', 'fatty', 'earthy', 'melon', 'waxy', 'herbal', 'cucumber']
CCCCCC/C=C\C(=O)O	['green', 'fatty']	CC(=C)[C@@H]1CC[C@H](C(=O)C1)C	['herbal']	CC/C=C/CC=O	['apple', 'green', 'fresh', 'pungent', 'grass', 'leaf']	CC/C=C/C=C/CO	['fatty', 'almond', 'nut', 'cheese']	CC1=C(O)C(=O)CO1	['caramellic', 'roasted', 'burnt', 'sweet']	CCCCCC(C)=O	['fruity', 'cinnamon', 'coconut', 'cheese']	C=CCOC(=O)/C=C/c1ccccc1	['spicy', 'fruity', 'balsamic', 'sweet']					CCOC/C=C(/CCC=C(C)C)\C	['fresh', 'rose']	NCCCNCCCCNCCCN	['pungent', 'chemical', 'citrus']	C=C(C)[C@@H]1CC[C@@H](C)C[C@H]1OC(C)=O	['green', 'fruity', 'mint']	CCCC(OC(=O)C)C	['fresh', 'ester', 'fruity', 'fermented']	CC(=O)c1ccc2ccccc2c1	['orange', 'sweet']	c1cc(ccc1/C=C/C(=O)O)O	['balsamic']			C/C/1=C\CC/C(=C/C2C(CC1)C2(C)C)/C	['grass', 'woody']	smile	Odor	smile	Odor	CCCCCCCCCCCCCCCCCC(=O)O	['odorless']			O=C/C=C/c1ccco1	['spicy', 'nut']	CCC(=O)OC/C=C(\CCC=C(C)C)/C	['syrup', 'rose']	CCc1ccco1	['ethereal', 'burnt', 'coffee', 'musty', 'sweet']	c1cc(ccc1/C=C/C(=O)O)O	['balsamic']
OCC1=CCC2CC1C2(C)C	['woody', 'herbal', 'spicy', 'green']	CCSC(C)=O	['sulfuric', 'meat']	CC(=O)n1ccc2c1cccc2	['burnt', 'roasted', 'animalic']	CCCCCCCCCCCCCCO	['oily']	OC(=O)CCc1ccccc1	['resinous', 'balsamic', 'green', 'resinous']	COC(C)(C)OC	['fresh', 'ethereal']	CC(=CCc1c(ccc2ccc(=O)oc12)OC)C	['dry', 'musty', 'herbal']					CCOC/C=C(\C)CCC=C(C)C	['spicy', 'rose', 'green', 'floral']	Cc1ccc(C=O)cc1	['cherry', 'almond', 'sweet']	CCOC(=O)c1ccco1	['fruity', 'burnt', 'floral']	CCCC(C)OC(C)=O	['ripe', 'fruity']	CSC(=O)c1ccco1	['dairy', 'cooked', 'alliaceous']	CC[C@H](c1ccccc1)O	['floral']			COc1ccc(cc1C)C	['phenolic', 'spicy']	CC(C)CCOC(OCCC(C)C)c1ccccc49	['fruity', 'almond', 'herbal', 'cherry', 'sweet']	c1ccc(cc1)C(=O)O	['balsamic']	C/C=C/SSC	['fresh', 'pungent']			Cc1ccc(cc1)COC(=O)C	['hyacinth', 'floral', 'sweet', 'fruity', 'woody', 'pepper', 'herbal']	CCC(=O)OC/C=C(/C)\CCC=C(C)C	['fruity', 'floral', 'sweet', 'green', 'powdery']	CC/C=C\CCOC(C)OCC	['violetflower', 'leaf', 'mushroom']	CC[C@H](c1ccccc1)O	['floral']
[truncated: 1,762 more rows]
[truncated: 70 more columns]
