# Supplementary material for: Predicting odor from vibrational spectra: a data-driven approach
Source: Sci Rep. 2024 Sep 2;14:20321. doi: 10.1038/s41598-024-70696-w (PMC11369114; doi:10.1038/s41598-024-70696-w)
Supplement: Supplementary file 4 — Supplementary Information 4. [file 41598_2024_70696_MOESM4_ESM.xlsx]

## Sheet: GS_VS_tsne_kmeans_Functional_Gr
	Functional_Group	Total_Count_of_functional_group_in_1	Total_Count_of_functional_group_in_2	Total_Count_of_functional_group_in_3	Total_Count_of_functional_group_in_4	Total_Count_1	Total_Count_2	Total_Count_3	Total_Count_4	Total_Count	Percentage_1	Percentage_2	Percentage_3	Percentage_4	Total_Percentage
0	Alcohol(Al_coo)	93	8	9	6	846	667	857	647	3017	10.9929	1.1994	1.05018	0.927357	14.1698
1	Alcohol(Al_oh)	49	78	302	40	846	667	857	647	3017	5.79196	11.6942	35.2392	6.18238	58.9077
2	Alcholo(Al_oh_notert)	43	70	227	37	846	667	857	647	3017	5.08274	10.4948	26.4877	5.7187	47.7839
3	Amine(Arn)	2	0	0	17	846	667	857	647	3017	0.236407	0	0	2.62751	2.86392
4	Aromatic Carboxylic Acid(Ar_coo)	14	2	0	3	846	667	857	647	3017	1.65485	0.29985	0	0.463679	2.41837
5	Aromatic Amine(Ar_n)	7	112	116	14	846	667	857	647	3017	0.827423	16.7916	13.5356	2.16383	33.3184
6	Aromatic Amine(Ar_nh)	0	17	2	0	846	667	857	647	3017	0	2.54873	0.233372	0	2.7821
7	Aromatic Hydroxyl(Ar_oh)	53	40	18	74	846	667	857	647	3017	6.26478	5.997	2.10035	11.4374	25.7995
8	Carboxylic Acid(Coo)	107	10	9	9	846	667	857	647	3017	12.6478	1.49925	1.05018	1.39104	16.5882
9	Carboxylic Acid(Coo2)	109	10	9	9	846	667	857	647	3017	12.8842	1.49925	1.05018	1.39104	16.8246
10	Carbonyl O (C_o)	750	390	113	518	846	667	857	647	3017	88.6525	58.4708	13.1855	80.0618	240.371
11	Carbonyl O excluding Cooh (C_o_nocoo)	648	382	104	509	846	667	857	647	3017	76.5957	57.2714	12.1354	78.6708	224.673
12	ThioCarbonyl(C_s)	7	16	3	0	846	667	857	647	3017	0.827423	2.3988	0.350058	0	3.57628
13	C(OH)CCN-Ctert-alkyl (Hoccn)	0	0	0	0	846	667	857	647	3017	0	0	0	0	0
14	Imine	2	18	6	0	846	667	857	647	3017	0.236407	2.69865	0.700117	0	3.63517
15	Tertiary amines (Nh0)	9	135	134	17	846	667	857	647	3017	1.06383	20.2399	15.6359	2.62751	39.5672
16	Secondary amines (Nh1)	2	29	12	6	846	667	857	647	3017	0.236407	4.34783	1.40023	0.927357	6.91182
17	Primary amines (Nh2)	9	9	8	18	846	667	857	647	3017	1.06383	1.34933	0.933489	2.78207	6.12872
18	Hydroxylamine (N_o)	0	0	0	0	846	667	857	647	3017	0	0	0	0	0
19	Ndealkylation1	0	0	1	0	846	667	857	647	3017	0	0	0.116686	0	0.116686
20	Ndealkylation2	0	1	1	0	846	667	857	647	3017	0	0.149925	0.116686	0	0.266611
21	Nhpyrrole	0	17	2	0	846	667	857	647	3017	0	2.54873	0.233372	0	2.7821
22	Thiol(Sh)	22	29	48	6	846	667	857	647	3017	2.60047	4.34783	5.60093	0.927357	13.4766
23	Aldehyde	75	112	10	33	846	667	857	647	3017	8.86525	16.7916	1.16686	5.10046	31.9242
24	Alkyl_carbamate	0	0	0	0	846	667	857	647	3017	0	0	0	0	0
25	Alkyl_halide	1	1	0	1	846	667	857	647	3017	0.118203	0.149925	0	0.15456	0.422688
26	Allylic_oxid	177	196	216	166	846	667	857	647	3017	20.922	29.3853	25.2042	25.6569	101.168
27	Amide	1	6	0	3	846	667	857	647	3017	0.118203	0.89955	0	0.463679	1.48143
28	Amidine	0	0	0	0	846	667	857	647	3017	0	0	0	0	0
29	Aniline	3	6	3	23	846	667	857	647	3017	0.35461	0.89955	0.350058	3.55487	5.15909
30	Aryl_methyl	59	143	186	76	846	667	857	647	3017	6.974	21.4393	21.7036	11.7465	61.8634
31	Azide	0	0	0	0	846	667	857	647	3017	0	0	0	0	0
32	Azo	0	0	0	0	846	667	857	647	3017	0	0	0	0	0
33	Barbitur	0	0	0	0	846	667	857	647	3017	0	0	0	0	0
34	Benzene	210	223	109	327	846	667	857	647	3017	24.8227	33.4333	12.7188	50.541	121.516
35	Benzodiazepine	0	0	0	0	846	667	857	647	3017	0	0	0	0	0
36	Bicyclic	33	69	50	30	846	667	857	647	3017	3.90071	10.3448	5.83431	4.63679	24.7166
37	Diazo	0	0	0	0	846	667	857	647	3017	0	0	0	0	0
38	Dihydropyridine	0	0	0	0	846	667	857	647	3017	0	0	0	0	0
39	Epoxide	2	7	4	2	846	667	857	647	3017	0.236407	1.04948	0.466744	0.309119	2.06175
40	Ester	406	75	27	408	846	667	857	647	3017	47.9905	11.2444	3.15053	63.0603	125.446
41	Ether	476	165	143	569	846	667	857	647	3017	56.2648	24.7376	16.6861	87.9444	185.633
42	Furan	18	45	28	12	846	667	857	647	3017	2.12766	6.74663	3.26721	1.85471	13.9962
43	Guanido	0	0	0	0	846	667	857	647	3017	0	0	0	0	0
44	Halogen	1	3	0	2	846	667	857	647	3017	0.118203	0.449775	0	0.309119	0.877097
45	Hdrzine	0	0	0	0	846	667	857	647	3017	0	0	0	0	0
46	Hdrzone	0	0	0	0	846	667	857	647	3017	0	0	0	0	0
47	Imidazole	0	3	0	0	846	667	857	647	3017	0	0.449775	0	0	0.449775
48	Imide	0	0	0	0	846	667	857	647	3017	0	0	0	0	0
49	Isocyan	0	0	0	0	846	667	857	647	3017	0	0	0	0	0
50	Isothiocyan	1	14	2	0	846	667	857	647	3017	0.118203	2.09895	0.233372	0	2.45053
51	Ketone	150	173	68	84	846	667	857	647	3017	17.7305	25.937	7.93466	12.983	64.5852
52	Ketone_topliss	145	129	65	71	846	667	857	647	3017	17.1395	19.3403	7.5846	10.9737	55.0381
53	Lactam	0	0	0	0	846	667	857	647	3017	0	0	0	0	0
54	Lactone	24	6	6	3	846	667	857	647	3017	2.83688	0.89955	0.700117	0.463679	4.90022
55	Methoxy	66	77	32	188	846	667	857	647	3017	7.80142	11.5442	3.73396	29.0572	52.1368
56	Morpholine	0	0	0	0	846	667	857	647	3017	0	0	0	0	0
57	Nitrile	0	6	10	1	846	667	857	647	3017	0	0.89955	1.16686	0.15456	2.22097
58	Nitro	0	7	1	0	846	667	857	647	3017	0	1.04948	0.116686	0	1.16616
59	Nitro_arom	0	7	0	0	846	667	857	647	3017	0	1.04948	0	0	1.04948
60	Nitro_arom_nonortho	0	0	0	0	846	667	857	647	3017	0	0	0	0	0
61	Nitroso	0	0	0	0	846	667	857	647	3017	0	0	0	0	0
62	Oxazole	0	1	6	0	846	667	857	647	3017	0	0.149925	0.700117	0	0.850042
63	Oxime	0	0	0	0	846	667	857	647	3017	0	0	0	0	0
64	Para_hydroxylation	32	53	7	69	846	667	857	647	3017	3.78251	7.94603	0.816803	10.6646	23.2099
65	Phenol	53	32	18	74	846	667	857	647	3017	6.26478	4.7976	2.10035	11.4374	24.6001
66	Phenol_noorthohbond	52	32	18	74	846	667	857	647	3017	6.14657	4.7976	2.10035	11.4374	24.4819
67	Phos_acid	0	1	0	0	846	667	857	647	3017	0	0.149925	0	0	0.149925
68	Phos_ester	0	1	0	0	846	667	857	647	3017	0	0.149925	0	0	0.149925
69	Piperdine	0	1	1	0	846	667	857	647	3017	0	0.149925	0.116686	0	0.266611
70	Piperzine	0	1	1	0	846	667	857	647	3017	0	0.149925	0.116686	0	0.266611
71	Priamide	0	2	0	0	846	667	857	647	3017	0	0.29985	0	0	0.29985
72	Prisulfonamd	0	0	0	0	846	667	857	647	3017	0	0	0	0	0
73	Pyridine	0	28	23	9	846	667	857	647	3017	0	4.1979	2.68378	1.39104	8.27272
74	Quatn	0	0	0	0	846	667	857	647	3017	0	0	0	0	0
75	Sulfide	23	37	35	10	846	667	857	647	3017	2.71868	5.54723	4.08401	1.5456	13.8955
76	Sulfonamd	0	1	0	0	846	667	857	647	3017	0	0.149925	0	0	0.149925
77	Sulfone	0	0	0	0	846	667	857	647	3017	0	0	0	0	0
78	Term_acetylene	0	1	1	0	846	667	857	647	3017	0	0.149925	0.116686	0	0.266611
79	Tetrazole	0	0	0	0	846	667	857	647	3017	0	0	0	0	0
80	Thiazole	3	15	31	3	846	667	857	647	3017	0.35461	2.24888	3.61727	0.463679	6.68443
81	Thiocyan	0	1	0	0	846	667	857	647	3017	0	0.149925	0	0	0.149925
82	Thiophene	1	18	10	1	846	667	857	647	3017	0.118203	2.69865	1.16686	0.15456	4.13827
83	Unbrch_alkane	258	84	190	111	846	667	857	647	3017	30.4965	12.5937	22.1704	17.1561	82.4166
84	Urea	0	0	0	0	846	667	857	647	3017	0	0	0	0	0

## Sheet: GS_VS_tsne_hie_Functional_Group
	Functional_Group	Total_Count_of_functional_group_in_1	Total_Count_of_functional_group_in_2	Total_Count_of_functional_group_in_3	Total_Count_of_functional_group_in_4	Total_Count_1	Total_Count_2	Total_Count_3	Total_Count_4	Total_Count	Percentage_1	Percentage_2	Percentage_3	Percentage_4	Total_Percentage
0	Alcohol(Al_coo)	8	16	85	7	541	772	773	931	3017	1.47874	2.07254	10.9961	0.75188	15.2993
1	Alcohol(Al_oh)	280	90	46	53	541	772	773	931	3017	51.756	11.658	5.95084	5.6928	75.0577
2	Alcholo(Al_oh_notert)	213	71	42	51	541	772	773	931	3017	39.3715	9.19689	5.43338	5.47798	59.4798
3	Amine(Arn)	0	0	3	16	541	772	773	931	3017	0	0	0.388098	1.71858	2.10668
4	Aromatic Carboxylic Acid(Ar_coo)	0	2	13	4	541	772	773	931	3017	0	0.259067	1.68176	0.429646	2.37047
5	Aromatic Amine(Ar_n)	18	169	7	55	541	772	773	931	3017	3.32717	21.8912	0.905563	5.90763	32.0316
6	Aromatic Amine(Ar_nh)	2	8	0	9	541	772	773	931	3017	0.369686	1.03627	0	0.966702	2.37266
7	Aromatic Hydroxyl(Ar_oh)	4	32	52	97	541	772	773	931	3017	0.739372	4.14508	6.72704	10.4189	22.0304
8	Carboxylic Acid(Coo)	8	18	98	11	541	772	773	931	3017	1.47874	2.33161	12.6779	1.18153	17.6698
9	Carboxylic Acid(Coo2)	8	18	100	11	541	772	773	931	3017	1.47874	2.33161	12.9366	1.18153	17.9285
10	Carbonyl O (C_o)	78	254	680	759	541	772	773	931	3017	14.4177	32.9016	87.969	81.5252	216.813
11	Carbonyl O excluding Cooh (C_o_nocoo)	70	238	587	748	541	772	773	931	3017	12.939	30.829	75.9379	80.3437	200.05
12	ThioCarbonyl(C_s)	1	16	7	2	541	772	773	931	3017	0.184843	2.07254	0.905563	0.214823	3.37777
13	C(OH)CCN-Ctert-alkyl (Hoccn)	0	0	0	0	541	772	773	931	3017	0	0	0	0	0
14	Imine	3	17	2	4	541	772	773	931	3017	0.554529	2.20207	0.258732	0.429646	3.44498
15	Tertiary amines (Nh0)	30	195	9	61	541	772	773	931	3017	5.54529	25.2591	1.16429	6.55209	38.5207
16	Secondary amines (Nh1)	11	12	1	25	541	772	773	931	3017	2.03327	1.5544	0.129366	2.68528	6.40233
17	Primary amines (Nh2)	8	8	10	18	541	772	773	931	3017	1.47874	1.03627	1.29366	1.9334	5.74208
18	Hydroxylamine (N_o)	0	0	0	0	541	772	773	931	3017	0	0	0	0	0
19	Ndealkylation1	1	0	0	0	541	772	773	931	3017	0.184843	0	0	0	0.184843
20	Ndealkylation2	1	0	0	1	541	772	773	931	3017	0.184843	0	0	0.107411	0.292254
21	Nhpyrrole	2	8	0	9	541	772	773	931	3017	0.369686	1.03627	0	0.966702	2.37266
22	Thiol(Sh)	36	44	17	8	541	772	773	931	3017	6.65434	5.69948	2.19922	0.859291	15.4123
23	Aldehyde	10	9	76	135	541	772	773	931	3017	1.84843	1.1658	9.83182	14.5005	27.3466
24	Alkyl_carbamate	0	0	0	0	541	772	773	931	3017	0	0	0	0	0
25	Alkyl_halide	0	1	1	1	541	772	773	931	3017	0	0.129534	0.129366	0.107411	0.366311
26	Allylic_oxid	184	134	155	282	541	772	773	931	3017	34.0111	17.3575	20.0517	30.29	101.71
27	Amide	0	1	1	8	541	772	773	931	3017	0	0.129534	0.129366	0.859291	1.11819
28	Amidine	0	0	0	0	541	772	773	931	3017	0	0	0	0	0
29	Aniline	3	0	4	28	541	772	773	931	3017	0.554529	0	0.517464	3.00752	4.07951
30	Aryl_methyl	53	219	55	137	541	772	773	931	3017	9.79667	28.3679	7.11514	14.7154	59.995
31	Azide	0	0	0	0	541	772	773	931	3017	0	0	0	0	0
32	Azo	0	0	0	0	541	772	773	931	3017	0	0	0	0	0
33	Barbitur	0	0	0	0	541	772	773	931	3017	0	0	0	0	0
34	Benzene	44	208	202	415	541	772	773	931	3017	8.13309	26.943	26.132	44.5757	105.784
35	Benzodiazepine	0	0	0	0	541	772	773	931	3017	0	0	0	0	0
36	Bicyclic	33	67	30	52	541	772	773	931	3017	6.09982	8.67876	3.88098	5.58539	24.2449
37	Diazo	0	0	0	0	541	772	773	931	3017	0	0	0	0	0
38	Dihydropyridine	0	0	0	0	541	772	773	931	3017	0	0	0	0	0
39	Epoxide	4	3	2	6	541	772	773	931	3017	0.739372	0.388601	0.258732	0.644468	2.03117
40	Ester	22	66	433	395	541	772	773	931	3017	4.06654	8.54922	56.0155	42.4275	111.059
41	Ether	45	205	511	592	541	772	773	931	3017	8.31793	26.5544	66.1061	63.5875	164.566
42	Furan	9	33	14	47	541	772	773	931	3017	1.66359	4.27461	1.81113	5.04834	12.7977
43	Guanido	0	0	0	0	541	772	773	931	3017	0	0	0	0	0
44	Halogen	0	3	1	2	541	772	773	931	3017	0	0.388601	0.129366	0.214823	0.73279
45	Hdrzine	0	0	0	0	541	772	773	931	3017	0	0	0	0	0
46	Hdrzone	0	0	0	0	541	772	773	931	3017	0	0	0	0	0
47	Imidazole	0	1	0	2	541	772	773	931	3017	0	0.129534	0	0.214823	0.344356
48	Imide	0	0	0	0	541	772	773	931	3017	0	0	0	0	0
49	Isocyan	0	0	0	0	541	772	773	931	3017	0	0	0	0	0
50	Isothiocyan	0	16	1	0	541	772	773	931	3017	0	2.07254	0.129366	0	2.2019
51	Ketone	39	161	69	206	541	772	773	931	3017	7.20887	20.8549	8.92626	22.1267	59.1168
52	Ketone_topliss	37	138	69	166	541	772	773	931	3017	6.83919	17.8756	8.92626	17.8303	51.4714
53	Lactam	0	0	0	0	541	772	773	931	3017	0	0	0	0	0
54	Lactone	4	8	24	3	541	772	773	931	3017	0.739372	1.03627	3.10479	0.322234	5.20266
55	Methoxy	5	70	78	210	541	772	773	931	3017	0.924214	9.06736	10.0906	22.5564	42.6385
56	Morpholine	0	0	0	0	541	772	773	931	3017	0	0	0	0	0
57	Nitrile	8	8	0	1	541	772	773	931	3017	1.47874	1.03627	0	0.107411	2.62242
58	Nitro	1	2	0	5	541	772	773	931	3017	0.184843	0.259067	0	0.537057	0.980967
59	Nitro_arom	0	2	0	5	541	772	773	931	3017	0	0.259067	0	0.537057	0.796124
60	Nitro_arom_nonortho	0	0	0	0	541	772	773	931	3017	0	0	0	0	0
61	Nitroso	0	0	0	0	541	772	773	931	3017	0	0	0	0	0
62	Oxazole	1	5	0	1	541	772	773	931	3017	0.184843	0.647668	0	0.107411	0.939923
63	Oxime	0	0	0	0	541	772	773	931	3017	0	0	0	0	0
64	Para_hydroxylation	5	36	31	89	541	772	773	931	3017	0.924214	4.66321	4.01035	9.55961	19.1574
65	Phenol	4	28	52	93	541	772	773	931	3017	0.739372	3.62694	6.72704	9.98926	21.0826
66	Phenol_noorthohbond	4	28	51	93	541	772	773	931	3017	0.739372	3.62694	6.59767	9.98926	20.9532
67	Phos_acid	0	1	0	0	541	772	773	931	3017	0	0.129534	0	0	0.129534
68	Phos_ester	0	1	0	0	541	772	773	931	3017	0	0.129534	0	0	0.129534
69	Piperdine	1	0	0	1	541	772	773	931	3017	0.184843	0	0	0.107411	0.292254
70	Piperzine	1	1	0	0	541	772	773	931	3017	0.184843	0.129534	0	0	0.314377
71	Priamide	0	1	0	1	541	772	773	931	3017	0	0.129534	0	0.107411	0.236945
72	Prisulfonamd	0	0	0	0	541	772	773	931	3017	0	0	0	0	0
73	Pyridine	4	41	0	15	541	772	773	931	3017	0.739372	5.31088	0	1.61117	7.66142
74	Quatn	0	0	0	0	541	772	773	931	3017	0	0	0	0	0
75	Sulfide	18	35	18	34	541	772	773	931	3017	3.32717	4.53368	2.32859	3.65199	13.8414
76	Sulfonamd	0	0	0	1	541	772	773	931	3017	0	0	0	0.107411	0.107411
77	Sulfone	0	0	0	0	541	772	773	931	3017	0	0	0	0	0
78	Term_acetylene	1	1	0	0	541	772	773	931	3017	0.184843	0.129534	0	0	0.314377
79	Tetrazole	0	0	0	0	541	772	773	931	3017	0	0	0	0	0
80	Thiazole	10	29	3	10	541	772	773	931	3017	1.84843	3.75648	0.388098	1.07411	7.06712
81	Thiocyan	0	1	0	0	541	772	773	931	3017	0	0.129534	0	0	0.129534
82	Thiophene	5	14	1	10	541	772	773	931	3017	0.924214	1.81347	0.129366	1.07411	3.94117
83	Unbrch_alkane	142	105	268	128	541	772	773	931	3017	26.2477	13.601	34.6701	13.7487	88.2675
84	Urea	0	0	0	0	541	772	773	931	3017	0	0	0	0	0

## Sheet: GS_VS_umap_kmeans_Functional_Gr
	Functional_Group	Total_Count_of_functional_group_in_1	Total_Count_of_functional_group_in_2	Total_Count_of_functional_group_in_3	Total_Count_1	Total_Count_2	Total_Count_3	Total_Count	Percentage_1	Percentage_2	Percentage_3	Total_Percentage
0	Alcohol(Al_coo)	16	8	92	1225	1012	781	3018	1.30612	0.790514	11.7798	13.8764
1	Alcohol(Al_oh)	364	60	45	1225	1012	781	3018	29.7143	5.92885	5.76184	41.405
2	Alcholo(Al_oh_notert)	281	56	40	1225	1012	781	3018	22.9388	5.5336	5.12164	33.594
3	Amine(Arn)	0	16	3	1225	1012	781	3018	0	1.58103	0.384123	1.96515
4	Aromatic Carboxylic Acid(Ar_coo)	0	6	13	1225	1012	781	3018	0	0.592885	1.66453	2.25742
5	Aromatic Amine(Ar_n)	179	64	6	1225	1012	781	3018	14.6122	6.32411	0.768246	21.7046
6	Aromatic Amine(Ar_nh)	4	15	0	1225	1012	781	3018	0.326531	1.48221	0	1.80874
7	Aromatic Hydroxyl(Ar_oh)	57	104	24	1225	1012	781	3018	4.65306	10.2767	3.07298	18.0027
8	Carboxylic Acid(Coo)	16	14	105	1225	1012	781	3018	1.30612	1.3834	13.4443	16.1338
9	Carboxylic Acid(Coo2)	16	14	107	1225	1012	781	3018	1.30612	1.3834	13.7004	16.3899
10	Carbonyl O (C_o)	244	805	723	1225	1012	781	3018	19.9184	79.5455	92.5736	192.037
11	Carbonyl O excluding Cooh (C_o_nocoo)	230	791	623	1225	1012	781	3018	18.7755	78.1621	79.7695	176.707
12	ThioCarbonyl(C_s)	17	2	7	1225	1012	781	3018	1.38776	0.197628	0.896287	2.48167
13	C(OH)CCN-Ctert-alkyl (Hoccn)	0	0	0	1225	1012	781	3018	0	0	0	0
14	Imine	20	4	2	1225	1012	781	3018	1.63265	0.395257	0.256082	2.28399
15	Tertiary amines (Nh0)	223	64	8	1225	1012	781	3018	18.2041	6.32411	1.02433	25.5525
16	Secondary amines (Nh1)	16	31	2	1225	1012	781	3018	1.30612	3.06324	0.256082	4.62545
17	Primary amines (Nh2)	18	18	8	1225	1012	781	3018	1.46939	1.77866	1.02433	4.27237
18	Hydroxylamine (N_o)	0	0	0	1225	1012	781	3018	0	0	0	0
19	Ndealkylation1	1	0	0	1225	1012	781	3018	0.0816327	0	0	0.0816327
20	Ndealkylation2	1	1	0	1225	1012	781	3018	0.0816327	0.0988142	0	0.180447
21	Nhpyrrole	4	15	0	1225	1012	781	3018	0.326531	1.48221	0	1.80874
22	Thiol(Sh)	75	12	18	1225	1012	781	3018	6.12245	1.18577	2.30474	9.61296
23	Aldehyde	16	139	75	1225	1012	781	3018	1.30612	13.7352	9.60307	24.6444
24	Alkyl_carbamate	0	0	0	1225	1012	781	3018	0	0	0	0
25	Alkyl_halide	1	1	1	1225	1012	781	3018	0.0816327	0.0988142	0.128041	0.308488
26	Allylic_oxid	279	306	170	1225	1012	781	3018	22.7755	30.2372	21.767	74.7796
27	Amide	1	8	1	1225	1012	781	3018	0.0816327	0.790514	0.128041	1.00019
28	Amidine	0	0	0	1225	1012	781	3018	0	0	0	0
29	Aniline	3	28	4	1225	1012	781	3018	0.244898	2.7668	0.512164	3.52386
30	Aryl_methyl	258	162	44	1225	1012	781	3018	21.0612	16.0079	5.6338	42.7029
31	Azide	0	0	0	1225	1012	781	3018	0	0	0	0
32	Azo	0	0	0	1225	1012	781	3018	0	0	0	0
33	Barbitur	0	0	0	1225	1012	781	3018	0	0	0	0
34	Benzene	256	441	172	1225	1012	781	3018	20.898	43.5771	22.023	86.4981
35	Benzodiazepine	0	0	0	1225	1012	781	3018	0	0	0	0
36	Bicyclic	93	58	31	1225	1012	781	3018	7.59184	5.73123	3.96927	17.2923
37	Diazo	0	0	0	1225	1012	781	3018	0	0	0	0
38	Dihydropyridine	0	0	0	1225	1012	781	3018	0	0	0	0
39	Epoxide	6	7	2	1225	1012	781	3018	0.489796	0.6917	0.256082	1.43758
40	Ester	89	380	448	1225	1012	781	3018	7.26531	37.5494	57.3624	102.177
41	Ether	243	587	524	1225	1012	781	3018	19.8367	58.004	67.0935	144.934
42	Furan	35	52	16	1225	1012	781	3018	2.85714	5.13834	2.04866	10.0441
43	Guanido	0	0	0	1225	1012	781	3018	0	0	0	0
44	Halogen	3	2	1	1225	1012	781	3018	0.244898	0.197628	0.128041	0.570567
45	Hdrzine	0	0	0	1225	1012	781	3018	0	0	0	0
46	Hdrzone	0	0	0	1225	1012	781	3018	0	0	0	0
47	Imidazole	1	2	0	1225	1012	781	3018	0.0816327	0.197628	0	0.279261
48	Imide	0	0	0	1225	1012	781	3018	0	0	0	0
49	Isocyan	0	0	0	1225	1012	781	3018	0	0	0	0
50	Isothiocyan	16	0	1	1225	1012	781	3018	1.30612	0	0.128041	1.43416
51	Ketone	126	265	84	1225	1012	781	3018	10.2857	26.1858	10.7554	47.2269
52	Ketone_topliss	120	206	84	1225	1012	781	3018	9.79592	20.3557	10.7554	40.9071
53	Lactam	0	0	0	1225	1012	781	3018	0	0	0	0
54	Lactone	12	0	27	1225	1012	781	3018	0.979592	0	3.45711	4.4367
55	Methoxy	66	227	70	1225	1012	781	3018	5.38776	22.4308	8.96287	36.7815
56	Morpholine	0	0	0	1225	1012	781	3018	0	0	0	0
57	Nitrile	16	1	0	1225	1012	781	3018	1.30612	0.0988142	0	1.40494
58	Nitro	3	5	0	1225	1012	781	3018	0.244898	0.494071	0	0.738969
59	Nitro_arom	2	5	0	1225	1012	781	3018	0.163265	0.494071	0	0.657336
60	Nitro_arom_nonortho	0	0	0	1225	1012	781	3018	0	0	0	0
61	Nitroso	0	0	0	1225	1012	781	3018	0	0	0	0
62	Oxazole	6	1	0	1225	1012	781	3018	0.489796	0.0988142	0	0.58861
63	Oxime	0	0	0	1225	1012	781	3018	0	0	0	0
64	Para_hydroxylation	42	92	27	1225	1012	781	3018	3.42857	9.09091	3.45711	15.9766
65	Phenol	53	100	24	1225	1012	781	3018	4.32653	9.88142	3.07298	17.2809
66	Phenol_noorthohbond	53	100	23	1225	1012	781	3018	4.32653	9.88142	2.94494	17.1529
67	Phos_acid	1	0	0	1225	1012	781	3018	0.0816327	0	0	0.0816327
68	Phos_ester	1	0	0	1225	1012	781	3018	0.0816327	0	0	0.0816327
69	Piperdine	1	1	0	1225	1012	781	3018	0.0816327	0.0988142	0	0.180447
70	Piperzine	2	0	0	1225	1012	781	3018	0.163265	0	0	0.163265
71	Priamide	1	1	0	1225	1012	781	3018	0.0816327	0.0988142	0	0.180447
72	Prisulfonamd	0	0	0	1225	1012	781	3018	0	0	0	0
73	Pyridine	44	16	0	1225	1012	781	3018	3.59184	1.58103	0	5.17286
74	Quatn	0	0	0	1225	1012	781	3018	0	0	0	0
75	Sulfide	48	38	19	1225	1012	781	3018	3.91837	3.75494	2.43278	10.1061
76	Sulfonamd	0	1	0	1225	1012	781	3018	0	0.0988142	0	0.0988142
77	Sulfone	0	0	0	1225	1012	781	3018	0	0	0	0
78	Term_acetylene	2	0	0	1225	1012	781	3018	0.163265	0	0	0.163265
79	Tetrazole	0	0	0	1225	1012	781	3018	0	0	0	0
80	Thiazole	39	10	3	1225	1012	781	3018	3.18367	0.988142	0.384123	4.55594
81	Thiocyan	1	0	0	1225	1012	781	3018	0.0816327	0	0	0.0816327
82	Thiophene	20	9	1	1225	1012	781	3018	1.63265	0.889328	0.128041	2.65002
83	Unbrch_alkane	232	141	270	1225	1012	781	3018	18.9388	13.9328	34.5711	67.4426
84	Urea	0	0	0	1225	1012	781	3018	0	0	0	0

## Sheet: GS_VS_umap_hie_Functional_Group
	Functional_Group	Total_Count_of_functional_group_in_1	Total_Count_of_functional_group_in_2	Total_Count_of_functional_group_in_3	Total_Count_1	Total_Count_2	Total_Count_3	Total_Count	Percentage_1	Percentage_2	Percentage_3	Total_Percentage
0	Alcohol(Al_coo)	16	79	21	1130	350	1538	3018	1.41593	22.5714	1.36541	25.3528
1	Alcohol(Al_oh)	354	22	93	1130	350	1538	3018	31.3274	6.28571	6.04681	43.66
2	Alcholo(Al_oh_notert)	274	20	83	1130	350	1538	3018	24.2478	5.71429	5.39662	35.3587
3	Amine(Arn)	0	0	19	1130	350	1538	3018	0	0	1.23537	1.23537
4	Aromatic Carboxylic Acid(Ar_coo)	0	1	18	1130	350	1538	3018	0	0.285714	1.17035	1.45607
5	Aromatic Amine(Ar_n)	185	0	64	1130	350	1538	3018	16.3717	0	4.16125	20.5329
6	Aromatic Amine(Ar_nh)	10	0	9	1130	350	1538	3018	0.884956	0	0.585176	1.47013
7	Aromatic Hydroxyl(Ar_oh)	57	6	122	1130	350	1538	3018	5.04425	1.71429	7.93238	14.6909
8	Carboxylic Acid(Coo)	16	80	39	1130	350	1538	3018	1.41593	22.8571	2.53576	26.8088
9	Carboxylic Acid(Coo2)	16	82	39	1130	350	1538	3018	1.41593	23.4286	2.53576	27.3803
10	Carbonyl O (C_o)	156	311	1305	1130	350	1538	3018	13.8053	88.8571	84.8505	187.513
11	Carbonyl O excluding Cooh (C_o_nocoo)	142	236	1266	1130	350	1538	3018	12.5664	67.4286	82.3147	162.31
12	ThioCarbonyl(C_s)	17	3	6	1130	350	1538	3018	1.50442	0.857143	0.390117	2.75168
13	C(OH)CCN-Ctert-alkyl (Hoccn)	0	0	0	1130	350	1538	3018	0	0	0	0
14	Imine	20	1	5	1130	350	1538	3018	1.76991	0.285714	0.325098	2.38072
15	Tertiary amines (Nh0)	223	1	71	1130	350	1538	3018	19.7345	0.285714	4.61638	24.6366
16	Secondary amines (Nh1)	22	0	27	1130	350	1538	3018	1.9469	0	1.75553	3.70243
17	Primary amines (Nh2)	18	3	23	1130	350	1538	3018	1.59292	0.857143	1.49545	3.94551
18	Hydroxylamine (N_o)	0	0	0	1130	350	1538	3018	0	0	0	0
19	Ndealkylation1	1	0	0	1130	350	1538	3018	0.0884956	0	0	0.0884956
20	Ndealkylation2	1	0	1	1130	350	1538	3018	0.0884956	0	0.0650195	0.153515
21	Nhpyrrole	10	0	9	1130	350	1538	3018	0.884956	0	0.585176	1.47013
22	Thiol(Sh)	72	13	20	1130	350	1538	3018	6.37168	3.71429	1.30039	11.3864
23	Aldehyde	15	72	143	1130	350	1538	3018	1.32743	20.5714	9.29779	31.1967
24	Alkyl_carbamate	0	0	0	1130	350	1538	3018	0	0	0	0
25	Alkyl_halide	1	0	2	1130	350	1538	3018	0.0884956	0	0.130039	0.218535
26	Allylic_oxid	256	74	425	1130	350	1538	3018	22.6549	21.1429	27.6333	71.431
27	Amide	1	0	9	1130	350	1538	3018	0.0884956	0	0.585176	0.673671
28	Amidine	0	0	0	1130	350	1538	3018	0	0	0	0
29	Aniline	3	0	32	1130	350	1538	3018	0.265487	0	2.08062	2.34611
30	Aryl_methyl	260	19	185	1130	350	1538	3018	23.0088	5.42857	12.0286	40.466
31	Azide	0	0	0	1130	350	1538	3018	0	0	0	0
32	Azo	0	0	0	1130	350	1538	3018	0	0	0	0
33	Barbitur	0	0	0	1130	350	1538	3018	0	0	0	0
34	Benzene	252	63	554	1130	350	1538	3018	22.3009	18	36.0208	76.3217
35	Benzodiazepine	0	0	0	1130	350	1538	3018	0	0	0	0
36	Bicyclic	94	28	60	1130	350	1538	3018	8.31858	8	3.90117	20.2198
37	Diazo	0	0	0	1130	350	1538	3018	0	0	0	0
38	Dihydropyridine	0	0	0	1130	350	1538	3018	0	0	0	0
39	Epoxide	6	0	9	1130	350	1538	3018	0.530973	0	0.585176	1.11615
40	Ester	81	102	734	1130	350	1538	3018	7.16814	29.1429	47.7243	84.0353
41	Ether	227	151	976	1130	350	1538	3018	20.0885	43.1429	63.459	126.69
42	Furan	35	6	62	1130	350	1538	3018	3.09735	1.71429	4.03121	8.84284
43	Guanido	0	0	0	1130	350	1538	3018	0	0	0	0
44	Halogen	3	0	3	1130	350	1538	3018	0.265487	0	0.195059	0.460545
45	Hdrzine	0	0	0	1130	350	1538	3018	0	0	0	0
46	Hdrzone	0	0	0	1130	350	1538	3018	0	0	0	0
47	Imidazole	1	0	2	1130	350	1538	3018	0.0884956	0	0.130039	0.218535
48	Imide	0	0	0	1130	350	1538	3018	0	0	0	0
49	Isocyan	0	0	0	1130	350	1538	3018	0	0	0	0
50	Isothiocyan	16	0	1	1130	350	1538	3018	1.41593	0	0.0650195	1.48095
51	Ketone	47	38	390	1130	350	1538	3018	4.15929	10.8571	25.3576	40.374
52	Ketone_topliss	41	38	331	1130	350	1538	3018	3.62832	10.8571	21.5215	36.0069
53	Lactam	0	0	0	1130	350	1538	3018	0	0	0	0
54	Lactone	10	23	6	1130	350	1538	3018	0.884956	6.57143	0.390117	7.8465
55	Methoxy	60	16	287	1130	350	1538	3018	5.30973	4.57143	18.6606	28.5418
56	Morpholine	0	0	0	1130	350	1538	3018	0	0	0	0
57	Nitrile	16	0	1	1130	350	1538	3018	1.41593	0	0.0650195	1.48095
58	Nitro	3	0	5	1130	350	1538	3018	0.265487	0	0.325098	0.590584
59	Nitro_arom	2	0	5	1130	350	1538	3018	0.176991	0	0.325098	0.502089
60	Nitro_arom_nonortho	0	0	0	1130	350	1538	3018	0	0	0	0
61	Nitroso	0	0	0	1130	350	1538	3018	0	0	0	0
62	Oxazole	6	0	1	1130	350	1538	3018	0.530973	0	0.0650195	0.595993
63	Oxime	0	0	0	1130	350	1538	3018	0	0	0	0
64	Para_hydroxylation	48	9	104	1130	350	1538	3018	4.24779	2.57143	6.76203	13.5812
65	Phenol	53	6	118	1130	350	1538	3018	4.69027	1.71429	7.6723	14.0769
66	Phenol_noorthohbond	53	6	117	1130	350	1538	3018	4.69027	1.71429	7.60728	14.0118
67	Phos_acid	1	0	0	1130	350	1538	3018	0.0884956	0	0	0.0884956
68	Phos_ester	1	0	0	1130	350	1538	3018	0.0884956	0	0	0.0884956
69	Piperdine	1	0	1	1130	350	1538	3018	0.0884956	0	0.0650195	0.153515
70	Piperzine	2	0	0	1130	350	1538	3018	0.176991	0	0	0.176991
71	Priamide	1	0	1	1130	350	1538	3018	0.0884956	0	0.0650195	0.153515
72	Prisulfonamd	0	0	0	1130	350	1538	3018	0	0	0	0
73	Pyridine	44	0	16	1130	350	1538	3018	3.89381	0	1.04031	4.93412
74	Quatn	0	0	0	1130	350	1538	3018	0	0	0	0
75	Sulfide	48	9	48	1130	350	1538	3018	4.24779	2.57143	3.12094	9.94015
76	Sulfonamd	0	0	1	1130	350	1538	3018	0	0	0.0650195	0.0650195
77	Sulfone	0	0	0	1130	350	1538	3018	0	0	0	0
78	Term_acetylene	2	0	0	1130	350	1538	3018	0.176991	0	0	0.176991
79	Tetrazole	0	0	0	1130	350	1538	3018	0	0	0	0
80	Thiazole	39	0	13	1130	350	1538	3018	3.45133	0	0.845254	4.29658
81	Thiocyan	1	0	0	1130	350	1538	3018	0.0884956	0	0	0.0884956
82	Thiophene	19	1	10	1130	350	1538	3018	1.68142	0.285714	0.650195	2.61733
83	Unbrch_alkane	208	94	341	1130	350	1538	3018	18.4071	26.8571	22.1717	67.4359
84	Urea	0	0	0	1130	350	1538	3018	0	0	0	0

## Sheet: GS_VS_pca_kmeans_Functional_Gro
	Functional_Group	Total_Count_of_functional_group_in_1	Total_Count_of_functional_group_in_2	Total_Count_of_functional_group_in_3	Total_Count_1	Total_Count_2	Total_Count_3	Total_Count	Percentage_1	Percentage_2	Percentage_3	Total_Percentage
0	Alcohol(Al_coo)	34	76	6	1165	1805	47	3017	2.91845	4.21053	12.766	19.8949
1	Alcohol(Al_oh)	309	149	11	1165	1805	47	3017	26.5236	8.25485	23.4043	58.1827
2	Alcholo(Al_oh_notert)	234	138	5	1165	1805	47	3017	20.0858	7.64543	10.6383	38.3696
3	Amine(Arn)	1	18	0	1165	1805	47	3017	0.0858369	0.99723	0	1.08307
4	Aromatic Carboxylic Acid(Ar_coo)	0	19	0	1165	1805	47	3017	0	1.05263	0	1.05263
5	Aromatic Amine(Ar_n)	110	139	0	1165	1805	47	3017	9.44206	7.70083	0	17.1429
6	Aromatic Amine(Ar_nh)	2	17	0	1165	1805	47	3017	0.171674	0.941828	0	1.1135
7	Aromatic Hydroxyl(Ar_oh)	25	156	4	1165	1805	47	3017	2.14592	8.64266	8.51064	19.2992
8	Carboxylic Acid(Coo)	34	95	6	1165	1805	47	3017	2.91845	5.26316	12.766	20.9476
9	Carboxylic Acid(Coo2)	34	97	6	1165	1805	47	3017	2.91845	5.37396	12.766	21.0584
10	Carbonyl O (C_o)	441	1302	28	1165	1805	47	3017	37.8541	72.133	59.5745	169.562
11	Carbonyl O excluding Cooh (C_o_nocoo)	408	1212	23	1165	1805	47	3017	35.0215	67.1468	48.9362	151.104
12	ThioCarbonyl(C_s)	6	20	0	1165	1805	47	3017	0.515021	1.10803	0	1.62305
13	C(OH)CCN-Ctert-alkyl (Hoccn)	0	0	0	1165	1805	47	3017	0	0	0	0
14	Imine	7	19	0	1165	1805	47	3017	0.600858	1.05263	0	1.65349
15	Tertiary amines (Nh0)	128	165	2	1165	1805	47	3017	10.9871	9.14127	4.25532	24.3837
16	Secondary amines (Nh1)	13	36	0	1165	1805	47	3017	1.11588	1.99446	0	3.11034
17	Primary amines (Nh2)	10	30	4	1165	1805	47	3017	0.858369	1.66205	8.51064	11.0311
18	Hydroxylamine (N_o)	0	0	0	1165	1805	47	3017	0	0	0	0
19	Ndealkylation1	1	0	0	1165	1805	47	3017	0.0858369	0	0	0.0858369
20	Ndealkylation2	1	1	0	1165	1805	47	3017	0.0858369	0.0554017	0	0.141239
21	Nhpyrrole	2	17	0	1165	1805	47	3017	0.171674	0.941828	0	1.1135
22	Thiol(Sh)	52	53	0	1165	1805	47	3017	4.46352	2.93629	0	7.39981
23	Aldehyde	68	160	2	1165	1805	47	3017	5.83691	8.86427	4.25532	18.9565
24	Alkyl_carbamate	0	0	0	1165	1805	47	3017	0	0	0	0
25	Alkyl_halide	0	3	0	1165	1805	47	3017	0	0.166205	0	0.166205
26	Allylic_oxid	356	382	17	1165	1805	47	3017	30.5579	21.1634	36.1702	87.8916
27	Amide	1	8	1	1165	1805	47	3017	0.0858369	0.443213	2.12766	2.65671
28	Amidine	0	0	0	1165	1805	47	3017	0	0	0	0
29	Aniline	5	30	0	1165	1805	47	3017	0.429185	1.66205	0	2.09123
30	Aryl_methyl	186	275	3	1165	1805	47	3017	15.9657	15.2355	6.38298	37.5841
31	Azide	0	0	0	1165	1805	47	3017	0	0	0	0
32	Azo	0	0	0	1165	1805	47	3017	0	0	0	0
33	Barbitur	0	0	0	1165	1805	47	3017	0	0	0	0
34	Benzene	116	739	14	1165	1805	47	3017	9.95708	40.9418	29.7872	80.6861
35	Benzodiazepine	0	0	0	1165	1805	47	3017	0	0	0	0
36	Bicyclic	58	122	2	1165	1805	47	3017	4.97854	6.759	4.25532	15.9929
37	Diazo	0	0	0	1165	1805	47	3017	0	0	0	0
38	Dihydropyridine	0	0	0	1165	1805	47	3017	0	0	0	0
39	Epoxide	5	10	0	1165	1805	47	3017	0.429185	0.554017	0	0.983201
40	Ester	180	725	11	1165	1805	47	3017	15.4506	40.1662	23.4043	79.0211
41	Ether	283	1053	17	1165	1805	47	3017	24.2918	58.338	36.1702	118.8
42	Furan	24	78	1	1165	1805	47	3017	2.06009	4.32133	2.12766	8.50908
43	Guanido	0	0	0	1165	1805	47	3017	0	0	0	0
44	Halogen	0	6	0	1165	1805	47	3017	0	0.33241	0	0.33241
45	Hdrzine	0	0	0	1165	1805	47	3017	0	0	0	0
46	Hdrzone	0	0	0	1165	1805	47	3017	0	0	0	0
47	Imidazole	0	3	0	1165	1805	47	3017	0	0.166205	0	0.166205
48	Imide	0	0	0	1165	1805	47	3017	0	0	0	0
49	Isocyan	0	0	0	1165	1805	47	3017	0	0	0	0
50	Isothiocyan	1	16	0	1165	1805	47	3017	0.0858369	0.886427	0	0.972264
51	Ketone	162	304	9	1165	1805	47	3017	13.9056	16.8421	19.1489	49.8966
52	Ketone_topliss	142	262	6	1165	1805	47	3017	12.1888	14.5152	12.766	39.47
53	Lactam	0	0	0	1165	1805	47	3017	0	0	0	0
54	Lactone	12	26	1	1165	1805	47	3017	1.03004	1.44044	2.12766	4.59815
55	Methoxy	49	308	6	1165	1805	47	3017	4.20601	17.0637	12.766	34.0357
56	Morpholine	0	0	0	1165	1805	47	3017	0	0	0	0
57	Nitrile	10	7	0	1165	1805	47	3017	0.858369	0.387812	0	1.24618
58	Nitro	1	5	2	1165	1805	47	3017	0.0858369	0.277008	4.25532	4.61816
59	Nitro_arom	0	5	2	1165	1805	47	3017	0	0.277008	4.25532	4.53233
60	Nitro_arom_nonortho	0	0	0	1165	1805	47	3017	0	0	0	0
61	Nitroso	0	0	0	1165	1805	47	3017	0	0	0	0
62	Oxazole	6	1	0	1165	1805	47	3017	0.515021	0.0554017	0	0.570423
63	Oxime	0	0	0	1165	1805	47	3017	0	0	0	0
64	Para_hydroxylation	12	148	1	1165	1805	47	3017	1.03004	8.19945	2.12766	11.3571
65	Phenol	25	148	4	1165	1805	47	3017	2.14592	8.19945	8.51064	18.856
66	Phenol_noorthohbond	25	147	4	1165	1805	47	3017	2.14592	8.14404	8.51064	18.8006
67	Phos_acid	0	1	0	1165	1805	47	3017	0	0.0554017	0	0.0554017
68	Phos_ester	0	1	0	1165	1805	47	3017	0	0.0554017	0	0.0554017
69	Piperdine	1	1	0	1165	1805	47	3017	0.0858369	0.0554017	0	0.141239
70	Piperzine	1	1	0	1165	1805	47	3017	0.0858369	0.0554017	0	0.141239
71	Priamide	0	1	1	1165	1805	47	3017	0	0.0554017	2.12766	2.18306
72	Prisulfonamd	0	0	0	1165	1805	47	3017	0	0	0	0
73	Pyridine	22	38	0	1165	1805	47	3017	1.88841	2.10526	0	3.99368
74	Quatn	0	0	0	1165	1805	47	3017	0	0	0	0
75	Sulfide	37	68	0	1165	1805	47	3017	3.17597	3.76731	0	6.94328
76	Sulfonamd	0	1	0	1165	1805	47	3017	0	0.0554017	0	0.0554017
77	Sulfone	0	0	0	1165	1805	47	3017	0	0	0	0
78	Term_acetylene	1	1	0	1165	1805	47	3017	0.0858369	0.0554017	0	0.141239
79	Tetrazole	0	0	0	1165	1805	47	3017	0	0	0	0
80	Thiazole	29	23	0	1165	1805	47	3017	2.48927	1.27424	0	3.76351
81	Thiocyan	0	1	0	1165	1805	47	3017	0	0.0554017	0	0.0554017
82	Thiophene	11	19	0	1165	1805	47	3017	0.944206	1.05263	0	1.99684
83	Unbrch_alkane	352	286	5	1165	1805	47	3017	30.2146	15.8449	10.6383	56.6978
84	Urea	0	0	0	1165	1805	47	3017	0	0	0	0

## Sheet: GS_VS_pca_hie_Functional_Group
	Functional_Group	Total_Count_of_functional_group_in_1	Total_Count_of_functional_group_in_2	Total_Count_of_functional_group_in_3	Total_Count_1	Total_Count_2	Total_Count_3	Total_Count	Percentage_1	Percentage_2	Percentage_3	Total_Percentage
0	Alcohol(Al_coo)	22	6	88	1002	47	1968	3017	2.19561	12.766	4.47154	19.4331
1	Alcohol(Al_oh)	289	11	169	1002	47	1968	3017	28.8423	23.4043	8.5874	60.834
2	Alcholo(Al_oh_notert)	218	5	154	1002	47	1968	3017	21.7565	10.6383	7.8252	40.22
3	Amine(Arn)	1	0	18	1002	47	1968	3017	0.0998004	0	0.914634	1.01443
4	Aromatic Carboxylic Acid(Ar_coo)	0	0	19	1002	47	1968	3017	0	0	0.965447	0.965447
5	Aromatic Amine(Ar_n)	97	0	152	1002	47	1968	3017	9.68064	0	7.72358	17.4042
6	Aromatic Amine(Ar_nh)	1	0	18	1002	47	1968	3017	0.0998004	0	0.914634	1.01443
7	Aromatic Hydroxyl(Ar_oh)	22	4	159	1002	47	1968	3017	2.19561	8.51064	8.07927	18.7855
8	Carboxylic Acid(Coo)	22	6	107	1002	47	1968	3017	2.19561	12.766	5.43699	20.3986
9	Carboxylic Acid(Coo2)	22	6	109	1002	47	1968	3017	2.19561	12.766	5.53862	20.5002
10	Carbonyl O (C_o)	341	28	1402	1002	47	1968	3017	34.0319	59.5745	71.2398	164.846
11	Carbonyl O excluding Cooh (C_o_nocoo)	320	23	1300	1002	47	1968	3017	31.9361	48.9362	66.0569	146.929
12	ThioCarbonyl(C_s)	4	0	22	1002	47	1968	3017	0.399202	0	1.11789	1.51709
13	C(OH)CCN-Ctert-alkyl (Hoccn)	0	0	0	1002	47	1968	3017	0	0	0	0
14	Imine	4	0	22	1002	47	1968	3017	0.399202	0	1.11789	1.51709
15	Tertiary amines (Nh0)	112	2	181	1002	47	1968	3017	11.1776	4.25532	9.19715	24.6301
16	Secondary amines (Nh1)	10	0	39	1002	47	1968	3017	0.998004	0	1.98171	2.97971
17	Primary amines (Nh2)	7	4	33	1002	47	1968	3017	0.698603	8.51064	1.67683	10.8861
18	Hydroxylamine (N_o)	0	0	0	1002	47	1968	3017	0	0	0	0
19	Ndealkylation1	1	0	0	1002	47	1968	3017	0.0998004	0	0	0.0998004
20	Ndealkylation2	1	0	1	1002	47	1968	3017	0.0998004	0	0.050813	0.150613
21	Nhpyrrole	1	0	18	1002	47	1968	3017	0.0998004	0	0.914634	1.01443
22	Thiol(Sh)	44	0	61	1002	47	1968	3017	4.39122	0	3.09959	7.49081
23	Aldehyde	56	2	172	1002	47	1968	3017	5.58882	4.25532	8.73984	18.584
24	Alkyl_carbamate	0	0	0	1002	47	1968	3017	0	0	0	0
25	Alkyl_halide	0	0	3	1002	47	1968	3017	0	0	0.152439	0.152439
26	Allylic_oxid	313	17	425	1002	47	1968	3017	31.2375	36.1702	21.5955	89.0033
27	Amide	1	1	8	1002	47	1968	3017	0.0998004	2.12766	0.406504	2.63396
28	Amidine	0	0	0	1002	47	1968	3017	0	0	0	0
29	Aniline	5	0	30	1002	47	1968	3017	0.499002	0	1.52439	2.02339
30	Aryl_methyl	165	3	296	1002	47	1968	3017	16.4671	6.38298	15.0407	37.8907
31	Azide	0	0	0	1002	47	1968	3017	0	0	0	0
32	Azo	0	0	0	1002	47	1968	3017	0	0	0	0
33	Barbitur	0	0	0	1002	47	1968	3017	0	0	0	0
34	Benzene	90	14	765	1002	47	1968	3017	8.98204	29.7872	38.872	77.6412
35	Benzodiazepine	0	0	0	1002	47	1968	3017	0	0	0	0
36	Bicyclic	55	2	125	1002	47	1968	3017	5.48902	4.25532	6.35163	16.096
37	Diazo	0	0	0	1002	47	1968	3017	0	0	0	0
38	Dihydropyridine	0	0	0	1002	47	1968	3017	0	0	0	0
39	Epoxide	5	0	10	1002	47	1968	3017	0.499002	0	0.50813	1.00713
40	Ester	130	11	775	1002	47	1968	3017	12.9741	23.4043	39.3801	75.7584
41	Ether	212	17	1124	1002	47	1968	3017	21.1577	36.1702	57.1138	114.442
42	Furan	21	1	81	1002	47	1968	3017	2.09581	2.12766	4.11585	8.33932
43	Guanido	0	0	0	1002	47	1968	3017	0	0	0	0
44	Halogen	0	0	6	1002	47	1968	3017	0	0	0.304878	0.304878
45	Hdrzine	0	0	0	1002	47	1968	3017	0	0	0	0
46	Hdrzone	0	0	0	1002	47	1968	3017	0	0	0	0
47	Imidazole	0	0	3	1002	47	1968	3017	0	0	0.152439	0.152439
48	Imide	0	0	0	1002	47	1968	3017	0	0	0	0
49	Isocyan	0	0	0	1002	47	1968	3017	0	0	0	0
50	Isothiocyan	0	0	17	1002	47	1968	3017	0	0	0.863821	0.863821
51	Ketone	137	9	329	1002	47	1968	3017	13.6727	19.1489	16.7175	49.5391
52	Ketone_topliss	123	6	281	1002	47	1968	3017	12.2754	12.766	14.2785	39.3199
53	Lactam	0	0	0	1002	47	1968	3017	0	0	0	0
54	Lactone	9	1	29	1002	47	1968	3017	0.898204	2.12766	1.47358	4.49944
55	Methoxy	35	6	322	1002	47	1968	3017	3.49301	12.766	16.3618	32.6208
56	Morpholine	0	0	0	1002	47	1968	3017	0	0	0	0
57	Nitrile	9	0	8	1002	47	1968	3017	0.898204	0	0.406504	1.30471
58	Nitro	1	2	5	1002	47	1968	3017	0.0998004	4.25532	0.254065	4.60918
59	Nitro_arom	0	2	5	1002	47	1968	3017	0	4.25532	0.254065	4.50938
60	Nitro_arom_nonortho	0	0	0	1002	47	1968	3017	0	0	0	0
61	Nitroso	0	0	0	1002	47	1968	3017	0	0	0	0
62	Oxazole	6	0	1	1002	47	1968	3017	0.598802	0	0.050813	0.649615
63	Oxime	0	0	0	1002	47	1968	3017	0	0	0	0
64	Para_hydroxylation	10	1	150	1002	47	1968	3017	0.998004	2.12766	7.62195	10.7476
65	Phenol	22	4	151	1002	47	1968	3017	2.19561	8.51064	7.67276	18.379
66	Phenol_noorthohbond	22	4	150	1002	47	1968	3017	2.19561	8.51064	7.62195	18.3282
67	Phos_acid	0	0	1	1002	47	1968	3017	0	0	0.050813	0.050813
68	Phos_ester	0	0	1	1002	47	1968	3017	0	0	0.050813	0.050813
69	Piperdine	1	0	1	1002	47	1968	3017	0.0998004	0	0.050813	0.150613
70	Piperzine	1	0	1	1002	47	1968	3017	0.0998004	0	0.050813	0.150613
71	Priamide	0	1	1	1002	47	1968	3017	0	2.12766	0.050813	2.17847
72	Prisulfonamd	0	0	0	1002	47	1968	3017	0	0	0	0
73	Pyridine	16	0	44	1002	47	1968	3017	1.59681	0	2.23577	3.83258
74	Quatn	0	0	0	1002	47	1968	3017	0	0	0	0
75	Sulfide	31	0	74	1002	47	1968	3017	3.09381	0	3.76016	6.85397
76	Sulfonamd	0	0	1	1002	47	1968	3017	0	0	0.050813	0.050813
77	Sulfone	0	0	0	1002	47	1968	3017	0	0	0	0
78	Term_acetylene	1	0	1	1002	47	1968	3017	0.0998004	0	0.050813	0.150613
79	Tetrazole	0	0	0	1002	47	1968	3017	0	0	0	0
80	Thiazole	28	0	24	1002	47	1968	3017	2.79441	0	1.21951	4.01392
81	Thiocyan	0	0	1	1002	47	1968	3017	0	0	0.050813	0.050813
82	Thiophene	10	0	20	1002	47	1968	3017	0.998004	0	1.01626	2.01426
83	Unbrch_alkane	305	5	333	1002	47	1968	3017	30.4391	10.6383	16.9207	57.9982
84	Urea	0	0	0	1002	47	1968	3017	0	0	0	0

## Sheet: GS_VS_mds_kmeans_Functional_Gro
	Functional_Group	Total_Count_of_functional_group_in_1	Total_Count_of_functional_group_in_2	Total_Count_of_functional_group_in_3	Total_Count_1	Total_Count_2	Total_Count_3	Total_Count	Percentage_1	Percentage_2	Percentage_3	Total_Percentage
0	Alcohol(Al_coo)	26	46	44	1056	1002	959	3017	2.46212	4.59082	4.58811	11.6411
1	Alcohol(Al_oh)	294	76	99	1056	1002	959	3017	27.8409	7.58483	10.3233	45.749
2	Alcholo(Al_oh_notert)	222	63	92	1056	1002	959	3017	21.0227	6.28743	9.59333	36.9035
3	Amine(Arn)	1	3	15	1056	1002	959	3017	0.094697	0.299401	1.56413	1.95823
4	Aromatic Carboxylic Acid(Ar_coo)	0	19	0	1056	1002	959	3017	0	1.89621	0	1.89621
5	Aromatic Amine(Ar_n)	105	30	114	1056	1002	959	3017	9.94318	2.99401	11.8874	24.8246
6	Aromatic Amine(Ar_nh)	2	2	15	1056	1002	959	3017	0.189394	0.199601	1.56413	1.95312
7	Aromatic Hydroxyl(Ar_oh)	23	96	66	1056	1002	959	3017	2.17803	9.58084	6.88217	18.641
8	Carboxylic Acid(Coo)	26	65	44	1056	1002	959	3017	2.46212	6.48703	4.58811	13.5373
9	Carboxylic Acid(Coo2)	26	65	46	1056	1002	959	3017	2.46212	6.48703	4.79666	13.7458
10	Carbonyl O (C_o)	360	841	570	1056	1002	959	3017	34.0909	83.9321	59.4369	177.46
11	Carbonyl O excluding Cooh (C_o_nocoo)	335	782	526	1056	1002	959	3017	31.7235	78.0439	54.8488	164.616
12	ThioCarbonyl(C_s)	6	4	16	1056	1002	959	3017	0.568182	0.399202	1.6684	2.63579
13	C(OH)CCN-Ctert-alkyl (Hoccn)	0	0	0	1056	1002	959	3017	0	0	0	0
14	Imine	6	4	16	1056	1002	959	3017	0.568182	0.399202	1.6684	2.63579
15	Tertiary amines (Nh0)	122	40	133	1056	1002	959	3017	11.553	3.99202	13.8686	29.4137
16	Secondary amines (Nh1)	13	8	28	1056	1002	959	3017	1.23106	0.798403	2.91971	4.94917
17	Primary amines (Nh2)	8	8	28	1056	1002	959	3017	0.757576	0.798403	2.91971	4.47569
18	Hydroxylamine (N_o)	0	0	0	1056	1002	959	3017	0	0	0	0
19	Ndealkylation1	1	0	0	1056	1002	959	3017	0.094697	0	0	0.094697
20	Ndealkylation2	1	1	0	1056	1002	959	3017	0.094697	0.0998004	0	0.194497
21	Nhpyrrole	2	2	15	1056	1002	959	3017	0.189394	0.199601	1.56413	1.95312
22	Thiol(Sh)	48	22	35	1056	1002	959	3017	4.54545	2.19561	3.64964	10.3907
23	Aldehyde	68	49	113	1056	1002	959	3017	6.43939	4.89022	11.7831	23.1127
24	Alkyl_carbamate	0	0	0	1056	1002	959	3017	0	0	0	0
25	Alkyl_halide	0	1	2	1056	1002	959	3017	0	0.0998004	0.208551	0.308351
26	Allylic_oxid	330	209	216	1056	1002	959	3017	31.25	20.8583	22.5235	74.6317
27	Amide	1	4	5	1056	1002	959	3017	0.094697	0.399202	0.521376	1.01528
28	Amidine	0	0	0	1056	1002	959	3017	0	0	0	0
29	Aniline	5	7	23	1056	1002	959	3017	0.473485	0.698603	2.39833	3.57042
30	Aryl_methyl	179	101	184	1056	1002	959	3017	16.9508	10.0798	19.1867	46.2173
31	Azide	0	0	0	1056	1002	959	3017	0	0	0	0
32	Azo	0	0	0	1056	1002	959	3017	0	0	0	0
33	Barbitur	0	0	0	1056	1002	959	3017	0	0	0	0
34	Benzene	103	358	408	1056	1002	959	3017	9.75379	35.7285	42.5443	88.0266
35	Benzodiazepine	0	0	0	1056	1002	959	3017	0	0	0	0
36	Bicyclic	55	25	102	1056	1002	959	3017	5.20833	2.49501	10.6361	18.3394
37	Diazo	0	0	0	1056	1002	959	3017	0	0	0	0
38	Dihydropyridine	0	0	0	1056	1002	959	3017	0	0	0	0
39	Epoxide	5	7	3	1056	1002	959	3017	0.473485	0.698603	0.312826	1.48491
40	Ester	116	596	204	1056	1002	959	3017	10.9848	59.481	21.2722	91.738
41	Ether	210	722	421	1056	1002	959	3017	19.8864	72.0559	43.8999	135.842
42	Furan	25	28	50	1056	1002	959	3017	2.36742	2.79441	5.21376	10.3756
43	Guanido	0	0	0	1056	1002	959	3017	0	0	0	0
44	Halogen	0	1	5	1056	1002	959	3017	0	0.0998004	0.521376	0.621177
45	Hdrzine	0	0	0	1056	1002	959	3017	0	0	0	0
46	Hdrzone	0	0	0	1056	1002	959	3017	0	0	0	0
47	Imidazole	0	0	3	1056	1002	959	3017	0	0	0.312826	0.312826
48	Imide	0	0	0	1056	1002	959	3017	0	0	0	0
49	Isocyan	0	0	0	1056	1002	959	3017	0	0	0	0
50	Isothiocyan	1	2	14	1056	1002	959	3017	0.094697	0.199601	1.45985	1.75415
51	Ketone	153	156	166	1056	1002	959	3017	14.4886	15.5689	17.3097	47.3672
52	Ketone_topliss	133	145	132	1056	1002	959	3017	12.5947	14.4711	13.7643	40.8301
53	Lactam	0	0	0	1056	1002	959	3017	0	0	0	0
54	Lactone	13	5	21	1056	1002	959	3017	1.23106	0.499002	2.18978	3.91984
55	Methoxy	40	165	158	1056	1002	959	3017	3.78788	16.4671	16.4755	36.7304
56	Morpholine	0	0	0	1056	1002	959	3017	0	0	0	0
57	Nitrile	10	2	5	1056	1002	959	3017	0.94697	0.199601	0.521376	1.66795
58	Nitro	1	1	6	1056	1002	959	3017	0.094697	0.0998004	0.625652	0.820149
59	Nitro_arom	0	1	6	1056	1002	959	3017	0	0.0998004	0.625652	0.725452
60	Nitro_arom_nonortho	0	0	0	1056	1002	959	3017	0	0	0	0
61	Nitroso	0	0	0	1056	1002	959	3017	0	0	0	0
62	Oxazole	6	0	1	1056	1002	959	3017	0.568182	0	0.104275	0.672457
63	Oxime	0	0	0	1056	1002	959	3017	0	0	0	0
64	Para_hydroxylation	9	50	102	1056	1002	959	3017	0.852273	4.99002	10.6361	16.4784
65	Phenol	23	96	58	1056	1002	959	3017	2.17803	9.58084	6.04797	17.8068
66	Phenol_noorthohbond	23	95	58	1056	1002	959	3017	2.17803	9.48104	6.04797	17.707
67	Phos_acid	0	0	1	1056	1002	959	3017	0	0	0.104275	0.104275
68	Phos_ester	0	0	1	1056	1002	959	3017	0	0	0.104275	0.104275
69	Piperdine	1	1	0	1056	1002	959	3017	0.094697	0.0998004	0	0.194497
70	Piperzine	1	1	0	1056	1002	959	3017	0.094697	0.0998004	0	0.194497
71	Priamide	0	0	2	1056	1002	959	3017	0	0	0.208551	0.208551
72	Prisulfonamd	0	0	0	1056	1002	959	3017	0	0	0	0
73	Pyridine	18	13	29	1056	1002	959	3017	1.70455	1.29741	3.02398	6.02593
74	Quatn	0	0	0	1056	1002	959	3017	0	0	0	0
75	Sulfide	36	28	41	1056	1002	959	3017	3.40909	2.79441	4.27529	10.4788
76	Sulfonamd	0	1	0	1056	1002	959	3017	0	0.0998004	0	0.0998004
77	Sulfone	0	0	0	1056	1002	959	3017	0	0	0	0
78	Term_acetylene	1	0	1	1056	1002	959	3017	0.094697	0	0.104275	0.198972
79	Tetrazole	0	0	0	1056	1002	959	3017	0	0	0	0
80	Thiazole	29	5	18	1056	1002	959	3017	2.74621	0.499002	1.87696	5.12217
81	Thiocyan	0	0	1	1056	1002	959	3017	0	0	0.104275	0.104275
82	Thiophene	11	3	16	1056	1002	959	3017	1.04167	0.299401	1.6684	3.00947
83	Unbrch_alkane	305	222	116	1056	1002	959	3017	28.8826	22.1557	12.0959	63.1342
84	Urea	0	0	0	1056	1002	959	3017	0	0	0	0

## Sheet: GS_VS_mds_hie_Functional_Group
	Functional_Group	Total_Count_of_functional_group_in_1	Total_Count_of_functional_group_in_2	Total_Count_of_functional_group_in_3	Total_Count_1	Total_Count_2	Total_Count_3	Total_Count	Percentage_1	Percentage_2	Percentage_3	Total_Percentage
0	Alcohol(Al_coo)	31	38	47	1006	751	1260	3017	3.08151	5.05992	3.73016	11.8716
1	Alcohol(Al_oh)	273	99	97	1006	751	1260	3017	27.1372	13.1824	7.69841	48.018
2	Alcholo(Al_oh_notert)	202	90	85	1006	751	1260	3017	20.0795	11.984	6.74603	38.8096
3	Amine(Arn)	1	1	17	1006	751	1260	3017	0.0994036	0.133156	1.34921	1.58177
4	Aromatic Carboxylic Acid(Ar_coo)	0	0	19	1006	751	1260	3017	0	0	1.50794	1.50794
5	Aromatic Amine(Ar_n)	83	97	69	1006	751	1260	3017	8.2505	12.9161	5.47619	26.6428
6	Aromatic Amine(Ar_nh)	1	9	9	1006	751	1260	3017	0.0994036	1.1984	0.714286	2.01209
7	Aromatic Hydroxyl(Ar_oh)	24	32	129	1006	751	1260	3017	2.38569	4.26099	10.2381	16.8848
8	Carboxylic Acid(Coo)	31	38	66	1006	751	1260	3017	3.08151	5.05992	5.2381	13.3795
9	Carboxylic Acid(Coo2)	31	40	66	1006	751	1260	3017	3.08151	5.32623	5.2381	13.6458
10	Carbonyl O (C_o)	410	370	991	1006	751	1260	3017	40.7555	49.2676	78.6508	168.674
11	Carbonyl O excluding Cooh (C_o_nocoo)	380	331	932	1006	751	1260	3017	37.7734	44.0746	73.9683	155.816
12	ThioCarbonyl(C_s)	4	15	7	1006	751	1260	3017	0.397614	1.99734	0.555556	2.95051
13	C(OH)CCN-Ctert-alkyl (Hoccn)	0	0	0	1006	751	1260	3017	0	0	0	0
14	Imine	4	17	5	1006	751	1260	3017	0.397614	2.26365	0.396825	3.05809
15	Tertiary amines (Nh0)	94	127	74	1006	751	1260	3017	9.34394	16.9108	5.87302	32.1277
16	Secondary amines (Nh1)	7	18	24	1006	751	1260	3017	0.695825	2.3968	1.90476	4.99739
17	Primary amines (Nh2)	6	13	25	1006	751	1260	3017	0.596421	1.73103	1.98413	4.31157
18	Hydroxylamine (N_o)	0	0	0	1006	751	1260	3017	0	0	0	0
19	Ndealkylation1	0	1	0	1006	751	1260	3017	0	0.133156	0	0.133156
20	Ndealkylation2	1	0	1	1006	751	1260	3017	0.0994036	0	0.0793651	0.178769
21	Nhpyrrole	1	9	9	1006	751	1260	3017	0.0994036	1.1984	0.714286	2.01209
22	Thiol(Sh)	39	41	25	1006	751	1260	3017	3.87674	5.45939	1.98413	11.3203
23	Aldehyde	60	61	109	1006	751	1260	3017	5.96421	8.1225	8.65079	22.7375
24	Alkyl_carbamate	0	0	0	1006	751	1260	3017	0	0	0	0
25	Alkyl_halide	0	2	1	1006	751	1260	3017	0	0.266312	0.0793651	0.345677
26	Allylic_oxid	308	180	267	1006	751	1260	3017	30.6163	23.968	21.1905	75.7748
27	Amide	1	1	8	1006	751	1260	3017	0.0994036	0.133156	0.634921	0.86748
28	Amidine	0	0	0	1006	751	1260	3017	0	0	0	0
29	Aniline	3	3	29	1006	751	1260	3017	0.298211	0.399467	2.30159	2.99927
30	Aryl_methyl	140	161	163	1006	751	1260	3017	13.9165	21.4381	12.9365	48.2911
31	Azide	0	0	0	1006	751	1260	3017	0	0	0	0
32	Azo	0	0	0	1006	751	1260	3017	0	0	0	0
33	Barbitur	0	0	0	1006	751	1260	3017	0	0	0	0
34	Benzene	84	247	538	1006	751	1260	3017	8.3499	32.8895	42.6984	83.9378
35	Benzodiazepine	0	0	0	1006	751	1260	3017	0	0	0	0
36	Bicyclic	51	65	66	1006	751	1260	3017	5.06958	8.65513	5.2381	18.9628
37	Diazo	0	0	0	1006	751	1260	3017	0	0	0	0
38	Dihydropyridine	0	0	0	1006	751	1260	3017	0	0	0	0
39	Epoxide	5	1	9	1006	751	1260	3017	0.497018	0.133156	0.714286	1.34446
40	Ester	179	128	609	1006	751	1260	3017	17.7932	17.0439	48.3333	83.1705
41	Ether	261	270	822	1006	751	1260	3017	25.9443	35.9521	65.2381	127.134
42	Furan	16	26	61	1006	751	1260	3017	1.59046	3.46205	4.84127	9.89378
43	Guanido	0	0	0	1006	751	1260	3017	0	0	0	0
44	Halogen	0	4	2	1006	751	1260	3017	0	0.532623	0.15873	0.691353
45	Hdrzine	0	0	0	1006	751	1260	3017	0	0	0	0
46	Hdrzone	0	0	0	1006	751	1260	3017	0	0	0	0
47	Imidazole	0	1	2	1006	751	1260	3017	0	0.133156	0.15873	0.291886
48	Imide	0	0	0	1006	751	1260	3017	0	0	0	0
49	Isocyan	0	0	0	1006	751	1260	3017	0	0	0	0
50	Isothiocyan	0	14	3	1006	751	1260	3017	0	1.86418	0.238095	2.10228
51	Ketone	143	110	222	1006	751	1260	3017	14.2147	14.6471	17.619	46.4809
52	Ketone_topliss	131	84	195	1006	751	1260	3017	13.0219	11.1851	15.4762	39.6831
53	Lactam	0	0	0	1006	751	1260	3017	0	0	0	0
54	Lactone	9	20	10	1006	751	1260	3017	0.894632	2.66312	0.793651	4.3514
55	Methoxy	42	81	240	1006	751	1260	3017	4.17495	10.7856	19.0476	34.0082
56	Morpholine	0	0	0	1006	751	1260	3017	0	0	0	0
57	Nitrile	6	9	2	1006	751	1260	3017	0.596421	1.1984	0.15873	1.95355
58	Nitro	1	6	1	1006	751	1260	3017	0.0994036	0.798935	0.0793651	0.977703
59	Nitro_arom	0	6	1	1006	751	1260	3017	0	0.798935	0.0793651	0.8783
60	Nitro_arom_nonortho	0	0	0	1006	751	1260	3017	0	0	0	0
61	Nitroso	0	0	0	1006	751	1260	3017	0	0	0	0
62	Oxazole	5	1	1	1006	751	1260	3017	0.497018	0.133156	0.0793651	0.709539
63	Oxime	0	0	0	1006	751	1260	3017	0	0	0	0
64	Para_hydroxylation	8	45	108	1006	751	1260	3017	0.795229	5.99201	8.57143	15.3587
65	Phenol	24	31	122	1006	751	1260	3017	2.38569	4.12783	9.68254	16.1961
66	Phenol_noorthohbond	24	31	121	1006	751	1260	3017	2.38569	4.12783	9.60317	16.1167
67	Phos_acid	0	1	0	1006	751	1260	3017	0	0.133156	0	0.133156
68	Phos_ester	0	1	0	1006	751	1260	3017	0	0.133156	0	0.133156
69	Piperdine	1	0	1	1006	751	1260	3017	0.0994036	0	0.0793651	0.178769
70	Piperzine	0	1	1	1006	751	1260	3017	0	0.133156	0.0793651	0.212521
71	Priamide	0	1	1	1006	751	1260	3017	0	0.133156	0.0793651	0.212521
72	Prisulfonamd	0	0	0	1006	751	1260	3017	0	0	0	0
73	Pyridine	15	20	25	1006	751	1260	3017	1.49105	2.66312	1.98413	6.1383
74	Quatn	0	0	0	1006	751	1260	3017	0	0	0	0
75	Sulfide	29	31	45	1006	751	1260	3017	2.8827	4.12783	3.57143	10.582
76	Sulfonamd	0	0	1	1006	751	1260	3017	0	0	0.0793651	0.0793651
77	Sulfone	0	0	0	1006	751	1260	3017	0	0	0	0
78	Term_acetylene	1	1	0	1006	751	1260	3017	0.0994036	0.133156	0	0.232559
79	Tetrazole	0	0	0	1006	751	1260	3017	0	0	0	0
80	Thiazole	27	16	9	1006	751	1260	3017	2.6839	2.13049	0.714286	5.52868
81	Thiocyan	0	1	0	1006	751	1260	3017	0	0.133156	0	0.133156
82	Thiophene	7	16	7	1006	751	1260	3017	0.695825	2.13049	0.555556	3.38187
83	Unbrch_alkane	317	107	219	1006	751	1260	3017	31.5109	14.2477	17.381	63.1396
84	Urea	0	0	0	1006	751	1260	3017	0	0	0	0

## Sheet: VS_IMG_tsne_kmeans_Functional_G
	Functional_Group	Total_Count_of_functional_group_in_1	Total_Count_of_functional_group_in_2	Total_Count_of_functional_group_in_3	Total_Count_of_functional_group_in_4	Total_Count_of_functional_group_in_5	Total_Count_of_functional_group_in_6	Total_Count_of_functional_group_in_7	Total_Count_1	Total_Count_2	Total_Count_3	Total_Count_4	Total_Count_5	Total_Count_6	Total_Count_7	Total_Count	Percentage_1	Percentage_2	Percentage_3	Percentage_4	Percentage_5	Percentage_6	Percentage_7	Total_Percentage
0	Alcohol(Al_coo)	13	78	10	1	11	1	2	513	365	350	474	291	544	480	3017	2.53411	21.3699	2.85714	0.21097	3.78007	0.183824	0.416667	31.3526
1	Alcohol(Al_oh)	16	27	300	28	64	10	24	513	365	350	474	291	544	480	3017	3.11891	7.39726	85.7143	5.90717	21.9931	1.83824	5	130.969
2	Alcholo(Al_oh_notert)	13	21	230	26	57	7	23	513	365	350	474	291	544	480	3017	2.53411	5.75342	65.7143	5.48523	19.5876	1.28676	4.79167	105.153
3	Amine(Arn)	4	0	0	0	13	1	1	513	365	350	474	291	544	480	3017	0.779727	0	0	0	4.46735	0.183824	0.208333	5.63924
4	Aromatic Carboxylic Acid(Ar_coo)	0	7	0	0	12	0	0	513	365	350	474	291	544	480	3017	0	1.91781	0	0	4.12371	0	0	6.04152
5	Aromatic Amine(Ar_n)	22	16	3	16	12	171	9	513	365	350	474	291	544	480	3017	4.2885	4.38356	0.857143	3.37553	4.12371	31.4338	1.875	50.3373
6	Aromatic Amine(Ar_nh)	0	2	0	4	8	4	1	513	365	350	474	291	544	480	3017	0	0.547945	0	0.843882	2.74914	0.735294	0.208333	5.0846
7	Aromatic Hydroxyl(Ar_oh)	6	10	6	10	136	9	8	513	365	350	474	291	544	480	3017	1.16959	2.73973	1.71429	2.1097	46.7354	1.65441	1.66667	57.7898
8	Carboxylic Acid(Coo)	13	85	10	1	23	1	2	513	365	350	474	291	544	480	3017	2.53411	23.2877	2.85714	0.21097	7.90378	0.183824	0.416667	37.3942
9	Carboxylic Acid(Coo2)	13	87	10	1	23	1	2	513	365	350	474	291	544	480	3017	2.53411	23.8356	2.85714	0.21097	7.90378	0.183824	0.416667	37.9421
10	Carbonyl O (C_o)	384	341	33	373	151	33	456	513	365	350	474	291	544	480	3017	74.8538	93.4247	9.42857	78.692	51.89	6.06618	95	409.355
11	Carbonyl O excluding Cooh (C_o_nocoo)	372	261	23	372	128	33	454	513	365	350	474	291	544	480	3017	72.5146	71.5068	6.57143	78.481	43.9863	6.06618	94.5833	373.71
12	ThioCarbonyl(C_s)	2	2	0	13	0	3	6	513	365	350	474	291	544	480	3017	0.389864	0.547945	0	2.74262	0	0.551471	1.25	5.4819
13	C(OH)CCN-Ctert-alkyl (Hoccn)	0	0	0	0	0	0	0	513	365	350	474	291	544	480	3017	0	0	0	0	0	0	0	0
14	Imine	1	2	0	14	0	6	3	513	365	350	474	291	544	480	3017	0.194932	0.547945	0	2.95359	0	1.10294	0.625	5.4244
15	Tertiary amines (Nh0)	27	18	4	31	6	195	14	513	365	350	474	291	544	480	3017	5.26316	4.93151	1.14286	6.54008	2.06186	35.8456	2.91667	58.7017
16	Secondary amines (Nh1)	7	3	3	5	12	14	5	513	365	350	474	291	544	480	3017	1.36452	0.821918	0.857143	1.05485	4.12371	2.57353	1.04167	11.8373
17	Primary amines (Nh2)	10	3	9	0	16	4	2	513	365	350	474	291	544	480	3017	1.94932	0.821918	2.57143	0	5.49828	0.735294	0.416667	11.9929
18	Hydroxylamine (N_o)	0	0	0	0	0	0	0	513	365	350	474	291	544	480	3017	0	0	0	0	0	0	0	0
19	Ndealkylation1	0	0	0	0	0	1	0	513	365	350	474	291	544	480	3017	0	0	0	0	0	0.183824	0	0.183824
20	Ndealkylation2	0	0	0	0	0	1	1	513	365	350	474	291	544	480	3017	0	0	0	0	0	0.183824	0.208333	0.392157
21	Nhpyrrole	0	2	0	4	8	4	1	513	365	350	474	291	544	480	3017	0	0.547945	0	0.843882	2.74914	0.735294	0.208333	5.0846
22	Thiol(Sh)	2	11	8	4	4	67	9	513	365	350	474	291	544	480	3017	0.389864	3.0137	2.28571	0.843882	1.37457	12.3162	1.875	22.0989
23	Aldehyde	14	23	3	140	34	7	9	513	365	350	474	291	544	480	3017	2.72904	6.30137	0.857143	29.5359	11.6838	1.28676	1.875	54.269
24	Alkyl_carbamate	0	0	0	0	0	0	0	513	365	350	474	291	544	480	3017	0	0	0	0	0	0	0	0
25	Alkyl_halide	0	2	0	0	0	1	0	513	365	350	474	291	544	480	3017	0	0.547945	0	0	0	0.183824	0	0.731769
26	Allylic_oxid	185	90	113	198	33	69	67	513	365	350	474	291	544	480	3017	36.0624	24.6575	32.2857	41.7722	11.3402	12.6838	13.9583	172.76
27	Amide	2	0	0	1	1	0	6	513	365	350	474	291	544	480	3017	0.389864	0	0	0.21097	0.343643	0	1.25	2.19448
28	Amidine	0	0	0	0	0	0	0	513	365	350	474	291	544	480	3017	0	0	0	0	0	0	0	0
29	Aniline	7	3	2	0	15	3	5	513	365	350	474	291	544	480	3017	1.36452	0.821918	0.571429	0	5.15464	0.551471	1.04167	9.50565
30	Aryl_methyl	61	53	22	44	61	209	14	513	365	350	474	291	544	480	3017	11.8908	14.5205	6.28571	9.2827	20.9622	38.4191	2.91667	104.278
31	Azide	0	0	0	0	0	0	0	513	365	350	474	291	544	480	3017	0	0	0	0	0	0	0	0
32	Azo	0	0	0	0	0	0	0	513	365	350	474	291	544	480	3017	0	0	0	0	0	0	0	0
33	Barbitur	0	0	0	0	0	0	0	513	365	350	474	291	544	480	3017	0	0	0	0	0	0	0	0
34	Benzene	245	137	39	86	229	109	24	513	365	350	474	291	544	480	3017	47.7583	37.5342	11.1429	18.1435	78.6942	20.0368	5	218.31
35	Benzodiazepine	0	0	0	0	0	0	0	513	365	350	474	291	544	480	3017	0	0	0	0	0	0	0	0
36	Bicyclic	40	10	17	33	14	60	8	513	365	350	474	291	544	480	3017	7.79727	2.73973	4.85714	6.96203	4.811	11.0294	1.66667	39.8632
37	Diazo	0	0	0	0	0	0	0	513	365	350	474	291	544	480	3017	0	0	0	0	0	0	0	0
38	Dihydropyridine	0	0	0	0	0	0	0	513	365	350	474	291	544	480	3017	0	0	0	0	0	0	0	0
39	Epoxide	3	0	0	4	0	2	6	513	365	350	474	291	544	480	3017	0.584795	0	0	0.843882	0	0.367647	1.25	3.04632
40	Ester	267	163	10	92	56	14	314	513	365	350	474	291	544	480	3017	52.0468	44.6575	2.85714	19.4093	19.244	2.57353	65.4167	206.205
41	Ether	396	197	17	120	157	113	353	513	365	350	474	291	544	480	3017	77.193	53.9726	4.85714	25.3165	53.9519	20.7721	73.5417	309.605
42	Furan	21	18	1	15	5	37	6	513	365	350	474	291	544	480	3017	4.09357	4.93151	0.285714	3.16456	1.71821	6.80147	1.25	22.245
43	Guanido	0	0	0	0	0	0	0	513	365	350	474	291	544	480	3017	0	0	0	0	0	0	0	0
44	Halogen	1	2	0	0	0	3	0	513	365	350	474	291	544	480	3017	0.194932	0.547945	0	0	0	0.551471	0	1.29435
45	Hdrzine	0	0	0	0	0	0	0	513	365	350	474	291	544	480	3017	0	0	0	0	0	0	0	0
46	Hdrzone	0	0	0	0	0	0	0	513	365	350	474	291	544	480	3017	0	0	0	0	0	0	0	0
47	Imidazole	0	0	0	1	0	1	1	513	365	350	474	291	544	480	3017	0	0	0	0.21097	0	0.183824	0.208333	0.603127
48	Imide	0	0	0	0	0	0	0	513	365	350	474	291	544	480	3017	0	0	0	0	0	0	0	0
49	Isocyan	0	0	0	0	0	0	0	513	365	350	474	291	544	480	3017	0	0	0	0	0	0	0	0
50	Isothiocyan	1	0	0	12	0	2	2	513	365	350	474	291	544	480	3017	0.194932	0	0	2.53165	0	0.367647	0.416667	3.51089
51	Ketone	88	68	11	139	40	12	117	513	365	350	474	291	544	480	3017	17.154	18.6301	3.14286	29.3249	13.7457	2.20588	24.375	108.578
52	Ketone_topliss	58	63	9	125	38	12	105	513	365	350	474	291	544	480	3017	11.306	17.2603	2.57143	26.3713	13.0584	2.20588	21.875	94.6484
53	Lactam	0	0	0	0	0	0	0	513	365	350	474	291	544	480	3017	0	0	0	0	0	0	0	0
54	Lactone	4	1	1	19	1	3	10	513	365	350	474	291	544	480	3017	0.779727	0.273973	0.285714	4.00844	0.343643	0.551471	2.08333	8.3263
55	Methoxy	118	34	1	18	92	39	61	513	365	350	474	291	544	480	3017	23.0019	9.31507	0.285714	3.79747	31.6151	7.16912	12.7083	87.8928
56	Morpholine	0	0	0	0	0	0	0	513	365	350	474	291	544	480	3017	0	0	0	0	0	0	0	0
57	Nitrile	1	0	1	3	0	12	0	513	365	350	474	291	544	480	3017	0.194932	0	0.285714	0.632911	0	2.20588	0	3.31944
58	Nitro	3	0	0	2	2	1	0	513	365	350	474	291	544	480	3017	0.584795	0	0	0.421941	0.687285	0.183824	0	1.87785
59	Nitro_arom	3	0	0	2	2	0	0	513	365	350	474	291	544	480	3017	0.584795	0	0	0.421941	0.687285	0	0	1.69402
60	Nitro_arom_nonortho	0	0	0	0	0	0	0	513	365	350	474	291	544	480	3017	0	0	0	0	0	0	0	0
61	Nitroso	0	0	0	0	0	0	0	513	365	350	474	291	544	480	3017	0	0	0	0	0	0	0	0
62	Oxazole	0	0	0	2	0	5	0	513	365	350	474	291	544	480	3017	0	0	0	0.421941	0	0.919118	0	1.34106
63	Oxime	0	0	0	0	0	0	0	513	365	350	474	291	544	480	3017	0	0	0	0	0	0	0	0
64	Para_hydroxylation	33	22	3	12	58	23	10	513	365	350	474	291	544	480	3017	6.43275	6.0274	0.857143	2.53165	19.9313	4.22794	2.08333	42.0915
65	Phenol	6	8	6	9	135	9	4	513	365	350	474	291	544	480	3017	1.16959	2.19178	1.71429	1.89873	46.3918	1.65441	0.833333	55.8539
66	Phenol_noorthohbond	6	8	6	9	134	9	4	513	365	350	474	291	544	480	3017	1.16959	2.19178	1.71429	1.89873	46.0481	1.65441	0.833333	55.5102
67	Phos_acid	0	0	0	0	0	1	0	513	365	350	474	291	544	480	3017	0	0	0	0	0	0.183824	0	0.183824
68	Phos_ester	0	0	0	0	0	1	0	513	365	350	474	291	544	480	3017	0	0	0	0	0	0.183824	0	0.183824
69	Piperdine	0	0	0	0	0	1	1	513	365	350	474	291	544	480	3017	0	0	0	0	0	0.183824	0.208333	0.392157
70	Piperzine	0	0	0	0	0	2	0	513	365	350	474	291	544	480	3017	0	0	0	0	0	0.367647	0	0.367647
71	Priamide	1	0	0	0	0	0	1	513	365	350	474	291	544	480	3017	0.194932	0	0	0	0	0	0.208333	0.403265
72	Prisulfonamd	0	0	0	0	0	0	0	513	365	350	474	291	544	480	3017	0	0	0	0	0	0	0	0
73	Pyridine	13	3	0	5	2	36	1	513	365	350	474	291	544	480	3017	2.53411	0.821918	0	1.05485	0.687285	6.61765	0.208333	11.9241
74	Quatn	0	0	0	0	0	0	0	513	365	350	474	291	544	480	3017	0	0	0	0	0	0	0	0
75	Sulfide	2	6	5	15	5	43	29	513	365	350	474	291	544	480	3017	0.389864	1.64384	1.42857	3.16456	1.71821	7.90441	6.04167	22.2911
76	Sulfonamd	0	0	0	1	0	0	0	513	365	350	474	291	544	480	3017	0	0	0	0.21097	0	0	0	0.21097
77	Sulfone	0	0	0	0	0	0	0	513	365	350	474	291	544	480	3017	0	0	0	0	0	0	0	0
78	Term_acetylene	0	0	2	0	0	0	0	513	365	350	474	291	544	480	3017	0	0	0.571429	0	0	0	0	0.571429
79	Tetrazole	0	0	0	0	0	0	0	513	365	350	474	291	544	480	3017	0	0	0	0	0	0	0	0
80	Thiazole	3	2	0	1	2	39	5	513	365	350	474	291	544	480	3017	0.584795	0.547945	0	0.21097	0.687285	7.16912	1.04167	10.2418
81	Thiocyan	0	0	1	0	0	0	0	513	365	350	474	291	544	480	3017	0	0	0.285714	0	0	0	0	0.285714
82	Thiophene	1	4	0	5	2	18	0	513	365	350	474	291	544	480	3017	0.194932	1.09589	0	1.05485	0.687285	3.30882	0	6.34178
83	Unbrch_alkane	118	67	79	111	13	95	160	513	365	350	474	291	544	480	3017	23.0019	18.3562	22.5714	23.4177	4.46735	17.4632	33.3333	142.611
84	Urea	0	0	0	0	0	0	0	513	365	350	474	291	544	480	3017	0	0	0	0	0	0	0	0

## Sheet: VS_IMG_tsne_hie_Functional_Grou
	Functional_Group	Total_Count_of_functional_group_in_1	Total_Count_of_functional_group_in_2	Total_Count_of_functional_group_in_3	Total_Count_of_functional_group_in_4	Total_Count_of_functional_group_in_5	Total_Count_of_functional_group_in_6	Total_Count_of_functional_group_in_7	Total_Count_1	Total_Count_2	Total_Count_3	Total_Count_4	Total_Count_5	Total_Count_6	Total_Count_7	Total_Count	Percentage_1	Percentage_2	Percentage_3	Percentage_4	Percentage_5	Percentage_6	Percentage_7	Total_Percentage
0	Alcohol(Al_coo)	1	87	7	11	2	1	7	380	642	303	265	553	471	403	3017	0.263158	13.5514	2.31023	4.15094	0.361664	0.212314	1.73697	22.5867
1	Alcohol(Al_oh)	7	51	280	66	32	15	18	380	642	303	265	553	471	403	3017	1.84211	7.94393	92.4092	24.9057	5.78662	3.18471	4.4665	140.539
2	Alcholo(Al_oh_notert)	6	45	218	57	28	11	12	380	642	303	265	553	471	403	3017	1.57895	7.00935	71.9472	21.5094	5.06329	2.33546	2.97767	112.421
3	Amine(Arn)	1	2	0	13	0	1	2	380	642	303	265	553	471	403	3017	0.263158	0.311526	0	4.90566	0	0.212314	0.496278	6.18894
4	Aromatic Carboxylic Acid(Ar_coo)	0	8	0	11	0	0	0	380	642	303	265	553	471	403	3017	0	1.24611	0	4.15094	0	0	0	5.39705
5	Aromatic Amine(Ar_n)	8	28	0	12	21	164	16	380	642	303	265	553	471	403	3017	2.10526	4.36137	0	4.5283	3.79747	34.8195	3.97022	53.5822
6	Aromatic Amine(Ar_nh)	1	2	0	8	5	3	0	380	642	303	265	553	471	403	3017	0.263158	0.311526	0	3.01887	0.904159	0.636943	0	5.13465
7	Aromatic Hydroxyl(Ar_oh)	4	20	1	138	10	6	6	380	642	303	265	553	471	403	3017	1.05263	3.11526	0.330033	52.0755	1.80832	1.27389	1.48883	61.1444
8	Carboxylic Acid(Coo)	1	95	7	22	2	1	7	380	642	303	265	553	471	403	3017	0.263158	14.7975	2.31023	8.30189	0.361664	0.212314	1.73697	27.9837
9	Carboxylic Acid(Coo2)	1	97	7	22	2	1	7	380	642	303	265	553	471	403	3017	0.263158	15.109	2.31023	8.30189	0.361664	0.212314	1.73697	28.2953
10	Carbonyl O (C_o)	366	602	19	126	427	30	201	380	642	303	265	553	471	403	3017	96.3158	93.7695	6.27063	47.5472	77.2152	6.36943	49.8759	377.364
11	Carbonyl O excluding Cooh (C_o_nocoo)	365	512	12	104	425	30	195	380	642	303	265	553	471	403	3017	96.0526	79.7508	3.9604	39.2453	76.8535	6.36943	48.3871	350.619
12	ThioCarbonyl(C_s)	4	2	0	0	4	1	15	380	642	303	265	553	471	403	3017	1.05263	0.311526	0	0	0.723327	0.212314	3.72208	6.02188
13	C(OH)CCN-Ctert-alkyl (Hoccn)	0	0	0	0	0	0	0	380	642	303	265	553	471	403	3017	0	0	0	0	0	0	0	0
14	Imine	0	3	0	0	4	4	15	380	642	303	265	553	471	403	3017	0	0.46729	0	0	0.723327	0.849257	3.72208	5.76196
15	Tertiary amines (Nh0)	9	36	0	4	28	185	33	380	642	303	265	553	471	403	3017	2.36842	5.60748	0	1.50943	5.06329	39.2781	8.18859	62.0153
16	Secondary amines (Nh1)	4	6	0	12	7	14	6	380	642	303	265	553	471	403	3017	1.05263	0.934579	0	4.5283	1.26582	2.9724	1.48883	12.2426
17	Primary amines (Nh2)	2	6	1	16	0	13	6	380	642	303	265	553	471	403	3017	0.526316	0.934579	0.330033	6.03774	0	2.76008	1.48883	12.0776
18	Hydroxylamine (N_o)	0	0	0	0	0	0	0	380	642	303	265	553	471	403	3017	0	0	0	0	0	0	0	0
19	Ndealkylation1	0	0	0	0	0	1	0	380	642	303	265	553	471	403	3017	0	0	0	0	0	0.212314	0	0.212314
20	Ndealkylation2	0	1	0	0	0	1	0	380	642	303	265	553	471	403	3017	0	0.155763	0	0	0	0.212314	0	0.368077
21	Nhpyrrole	1	2	0	8	5	3	0	380	642	303	265	553	471	403	3017	0.263158	0.311526	0	3.01887	0.904159	0.636943	0	5.13465
22	Thiol(Sh)	4	14	7	2	9	64	5	380	642	303	265	553	471	403	3017	1.05263	2.18069	2.31023	0.754717	1.62749	13.5881	1.24069	22.7546
23	Aldehyde	4	44	2	26	143	6	5	380	642	303	265	553	471	403	3017	1.05263	6.85358	0.660066	9.81132	25.859	1.27389	1.24069	46.7511
24	Alkyl_carbamate	0	0	0	0	0	0	0	380	642	303	265	553	471	403	3017	0	0	0	0	0	0	0	0
25	Alkyl_halide	0	2	0	0	0	1	0	380	642	303	265	553	471	403	3017	0	0.311526	0	0	0	0.212314	0	0.523841
26	Allylic_oxid	39	172	106	31	225	43	139	380	642	303	265	553	471	403	3017	10.2632	26.7913	34.9835	11.6981	40.6872	9.12951	34.4913	168.044
27	Amide	4	2	0	1	2	0	1	380	642	303	265	553	471	403	3017	1.05263	0.311526	0	0.377358	0.361664	0	0.248139	2.35132
28	Amidine	0	0	0	0	0	0	0	380	642	303	265	553	471	403	3017	0	0	0	0	0	0	0	0
29	Aniline	5	8	0	15	0	3	4	380	642	303	265	553	471	403	3017	1.31579	1.24611	0	5.66038	0	0.636943	0.992556	9.85177
30	Aryl_methyl	8	80	15	63	58	190	50	380	642	303	265	553	471	403	3017	2.10526	12.4611	4.9505	23.7736	10.4882	40.3397	12.4069	106.525
31	Azide	0	0	0	0	0	0	0	380	642	303	265	553	471	403	3017	0	0	0	0	0	0	0	0
32	Azo	0	0	0	0	0	0	0	380	642	303	265	553	471	403	3017	0	0	0	0	0	0	0	0
33	Barbitur	0	0	0	0	0	0	0	380	642	303	265	553	471	403	3017	0	0	0	0	0	0	0	0
34	Benzene	23	271	30	210	96	97	142	380	642	303	265	553	471	403	3017	6.05263	42.2118	9.90099	79.2453	17.3599	20.5945	35.2357	210.601
35	Benzodiazepine	0	0	0	0	0	0	0	380	642	303	265	553	471	403	3017	0	0	0	0	0	0	0	0
36	Bicyclic	3	33	13	12	42	51	28	380	642	303	265	553	471	403	3017	0.789474	5.14019	4.29043	4.5283	7.59494	10.828	6.94789	40.1192
37	Diazo	0	0	0	0	0	0	0	380	642	303	265	553	471	403	3017	0	0	0	0	0	0	0	0
38	Dihydropyridine	0	0	0	0	0	0	0	380	642	303	265	553	471	403	3017	0	0	0	0	0	0	0	0
39	Epoxide	3	4	0	0	5	1	2	380	642	303	265	553	471	403	3017	0.789474	0.623053	0	0	0.904159	0.212314	0.496278	3.02528
40	Ester	283	316	6	42	108	14	147	380	642	303	265	553	471	403	3017	74.4737	49.2212	1.9802	15.8491	19.5298	2.9724	36.4764	200.503
41	Ether	298	396	13	127	160	65	294	380	642	303	265	553	471	403	3017	78.4211	61.6822	4.29043	47.9245	28.9331	13.8004	72.9529	308.005
42	Furan	2	31	0	4	21	29	16	380	642	303	265	553	471	403	3017	0.526316	4.82866	0	1.50943	3.79747	6.15711	3.97022	20.7892
43	Guanido	0	0	0	0	0	0	0	380	642	303	265	553	471	403	3017	0	0	0	0	0	0	0	0
44	Halogen	0	3	0	0	0	3	0	380	642	303	265	553	471	403	3017	0	0.46729	0	0	0	0.636943	0	1.10423
45	Hdrzine	0	0	0	0	0	0	0	380	642	303	265	553	471	403	3017	0	0	0	0	0	0	0	0
46	Hdrzone	0	0	0	0	0	0	0	380	642	303	265	553	471	403	3017	0	0	0	0	0	0	0	0
47	Imidazole	1	0	0	0	1	1	0	380	642	303	265	553	471	403	3017	0.263158	0	0	0	0.180832	0.212314	0	0.656304
48	Imide	0	0	0	0	0	0	0	380	642	303	265	553	471	403	3017	0	0	0	0	0	0	0	0
49	Isocyan	0	0	0	0	0	0	0	380	642	303	265	553	471	403	3017	0	0	0	0	0	0	0	0
50	Isothiocyan	0	0	0	0	3	0	14	380	642	303	265	553	471	403	3017	0	0	0	0	0.542495	0	3.47395	4.01644
51	Ketone	87	145	5	37	150	10	41	380	642	303	265	553	471	403	3017	22.8947	22.5857	1.65017	13.9623	27.1248	2.12314	10.1737	100.514
52	Ketone_topliss	78	128	3	35	134	10	22	380	642	303	265	553	471	403	3017	20.5263	19.9377	0.990099	13.2075	24.2315	2.12314	5.45906	86.4753
53	Lactam	0	0	0	0	0	0	0	380	642	303	265	553	471	403	3017	0	0	0	0	0	0	0	0
54	Lactone	2	2	1	0	26	2	6	380	642	303	265	553	471	403	3017	0.526316	0.311526	0.330033	0	4.70163	0.424628	1.48883	7.78296
55	Methoxy	53	97	1	75	21	24	92	380	642	303	265	553	471	403	3017	13.9474	15.109	0.330033	28.3019	3.79747	5.09554	22.8288	89.4101
56	Morpholine	0	0	0	0	0	0	0	380	642	303	265	553	471	403	3017	0	0	0	0	0	0	0	0
57	Nitrile	0	1	0	0	5	11	0	380	642	303	265	553	471	403	3017	0	0.155763	0	0	0.904159	2.33546	0	3.39538
58	Nitro	0	3	0	0	2	1	2	380	642	303	265	553	471	403	3017	0	0.46729	0	0	0.361664	0.212314	0.496278	1.53755
59	Nitro_arom	0	3	0	0	2	0	2	380	642	303	265	553	471	403	3017	0	0.46729	0	0	0.361664	0	0.496278	1.32523
60	Nitro_arom_nonortho	0	0	0	0	0	0	0	380	642	303	265	553	471	403	3017	0	0	0	0	0	0	0	0
61	Nitroso	0	0	0	0	0	0	0	380	642	303	265	553	471	403	3017	0	0	0	0	0	0	0	0
62	Oxazole	0	0	0	0	1	5	1	380	642	303	265	553	471	403	3017	0	0	0	0	0.180832	1.06157	0.248139	1.49054
63	Oxime	0	0	0	0	0	0	0	380	642	303	265	553	471	403	3017	0	0	0	0	0	0	0	0
64	Para_hydroxylation	10	38	0	54	12	25	22	380	642	303	265	553	471	403	3017	2.63158	5.919	0	20.3774	2.16998	5.30786	5.45906	41.8648
65	Phenol	4	14	1	137	9	6	6	380	642	303	265	553	471	403	3017	1.05263	2.18069	0.330033	51.6981	1.62749	1.27389	1.48883	59.6517
66	Phenol_noorthohbond	4	14	1	136	9	6	6	380	642	303	265	553	471	403	3017	1.05263	2.18069	0.330033	51.3208	1.62749	1.27389	1.48883	59.2743
67	Phos_acid	0	0	0	0	0	1	0	380	642	303	265	553	471	403	3017	0	0	0	0	0	0.212314	0	0.212314
68	Phos_ester	0	0	0	0	0	1	0	380	642	303	265	553	471	403	3017	0	0	0	0	0	0.212314	0	0.212314
69	Piperdine	0	1	0	0	0	1	0	380	642	303	265	553	471	403	3017	0	0.155763	0	0	0	0.212314	0	0.368077
70	Piperzine	0	0	0	0	0	2	0	380	642	303	265	553	471	403	3017	0	0	0	0	0	0.424628	0	0.424628
71	Priamide	1	0	0	0	0	0	1	380	642	303	265	553	471	403	3017	0.263158	0	0	0	0	0	0.248139	0.511297
72	Prisulfonamd	0	0	0	0	0	0	0	380	642	303	265	553	471	403	3017	0	0	0	0	0	0	0	0
73	Pyridine	0	11	0	2	13	29	5	380	642	303	265	553	471	403	3017	0	1.7134	0	0.754717	2.35081	6.15711	1.24069	12.2167
74	Quatn	0	0	0	0	0	0	0	380	642	303	265	553	471	403	3017	0	0	0	0	0	0	0	0
75	Sulfide	26	10	3	4	10	45	7	380	642	303	265	553	471	403	3017	6.84211	1.55763	0.990099	1.50943	1.80832	9.55414	1.73697	23.9987
76	Sulfonamd	0	0	0	0	1	0	0	380	642	303	265	553	471	403	3017	0	0	0	0	0.180832	0	0	0.180832
77	Sulfone	0	0	0	0	0	0	0	380	642	303	265	553	471	403	3017	0	0	0	0	0	0	0	0
78	Term_acetylene	0	0	1	0	0	1	0	380	642	303	265	553	471	403	3017	0	0	0.330033	0	0	0.212314	0	0.542347
79	Tetrazole	0	0	0	0	0	0	0	380	642	303	265	553	471	403	3017	0	0	0	0	0	0	0	0
80	Thiazole	5	2	0	2	0	39	4	380	642	303	265	553	471	403	3017	1.31579	0.311526	0	0.754717	0	8.28025	0.992556	11.6548
81	Thiocyan	0	0	0	0	0	1	0	380	642	303	265	553	471	403	3017	0	0	0	0	0	0.212314	0	0.212314
82	Thiophene	0	5	0	2	6	17	0	380	642	303	265	553	471	403	3017	0	0.778816	0	0.754717	1.08499	3.60934	0	6.22787
83	Unbrch_alkane	138	106	73	11	137	66	112	380	642	303	265	553	471	403	3017	36.3158	16.5109	24.0924	4.15094	24.774	14.0127	27.7916	147.648
84	Urea	0	0	0	0	0	0	0	380	642	303	265	553	471	403	3017	0	0	0	0	0	0	0	0

[truncated: 6 more sheets: VS_IMG_umap_kmeans_Functional_G, VS_IMG_umap_hie_Functional_Grou, VS_IMG_PCA_kmeans_Functional_Gr, VS_IMG_PCA_hie_Functional_Group, VS_IMG_mds_kmeans_Functional_Gr, VS_IMG_mds_hie_Functional_Group]
